# Supplementary material for: Evaluating the pentapharmacological potency of otamixaban against lung cancer CDK2, transferase, oxidoreductase and signalling proteins
Source: PLoS One. 2025 Oct 9;20(10):e0334013. doi: 10.1371/journal.pone.0334013 (PMC12510531; doi:10.1371/journal.pone.0334013)
Supplement: S1 File — (XLSX) [file pone.0334013.s001.xlsx]

## Sheet: ProteinDescriptors_PPW
Name	Experiment	AGGRESCAN_Nr_hotspots	AGGRESCAN_a3v_value	Aa_Composition	Aa_Composition_Swissprot	Aa_Flexibility_VTR	All_AggScore	All_Aggrescan_a4v	All_Aggrescan_a4v_pos	All_Aromatic_SASA	All_Atomic_Contact_Energy	All_Dipole_Moment	All_Formal_Charge	All_Greasy_SASA	All_HB_Acceptor_SASA	All_HB_Donor_SASA	All_Hydrophilic_SASA	All_Hydrophobic_Moment	All_Hydrophobic_Patch_Energy	All_Hydrophobic_Patch_Energy_gt15	All_Hydrophobic_Patch_Energy_gt30	All_Hydrophobic_SASA	All_Moment_of_Inertia	All_Negative_Patch_Energy	All_Negative_Patch_Energy_gt30	All_Negative_Patch_Energy_gt50	All_Negative_formal_SASA	All_Negative_partial_SASA	All_Positive_Patch_Energy	All_Positive_Patch_Energy_gt30	All_Positive_Patch_Energy_gt50	All_Positive_formal_SASA	All_Positive_partial_SASA	All_SASA	All_Zeta_Potential	All_Zyggregator_profile_smoothed	All_Zyggregator_profile_smoothed_pos	Alpha_Helix_Chou_Fasman	Alpha_Helix_Deleage_Roux	Alpha_Helix_Levitt	Antiparallel_Beta_Strand	Apparent_Charge_eV	Atomic_contact_energy	Average_Flexibility_BP	Avg_Area_Buried	Avg_Score_Hyd_Patches	Avg_Score_Neg_Patches	Avg_Score_Pos_Patches	Avg_Size_Hyd_Patches
1AQ1 - prepared	0	12	0.0957167	1762	1787.01	298.248	243.84	27.8309	70.6868	0.035446	-455.588	301.372	5	0.00424875	0.0240756	0.0244219	0.409801	697.312	1880.63	1254.48	772.62	0.590199	8.53202	3716.68	2443.78	2057.46	0.0446459	0.420863	4387.77	3182.05	2777.03	0.0723364	0.579137	15623.2	16.9763	-79.4633	40.0714	306.54	308.805	308.02	306.64	1.89547	-455.588	129.8	38618.1	0.58256	1.23722	1.03878	158.341
1JWH - prepared	0	30	-0.0283684	5901	5969.21	1075.44	588.134	-29.6129	200.665	0.0412844	-1479.5	3332.99	-22	0.00295102	0.0147617	0.0172313	0.483558	1135.3	5171.71	3220.64	1193.57	0.516442	58.5483	16658.2	12158.4	9902.26	0.0568775	0.475592	14750.9	11587.1	10092.6	0.0866099	0.524408	51140.9	-80.0783	-400.591	18.982	1091.75	1106.07	1109.4	1095.46	-19.8007	-1479.5	471.9	140876	0.546689	1.32683	1.15533	204.007
1K3A - prepared	0	11	-0.00835691	1749.2	1771.93	305.057	101.211	-2.9287	57.4172	0.0173118	-484.396	594.842	-12.997	0.00945867	0.0305202	0.0321486	0.466232	138.17	1547.65	1123.41	690.904	0.533768	2.67899	5201.84	3736.32	3335.56	0.0632002	0.455915	3651.79	2699.74	2243.12	0.0625673	0.544085	16066.6	-44.1024	-138.951	24.3408	319.1	320.543	318.61	301.57	-4.85484	-484.396	133.97	38807.7	0.581298	1.28712	1.06257	157.482
2DVJ - prepared	0	6	-0.161465	1341.8	1344.36	229.539	243.974	-37.6683	33.3838	0.0432924	-307.386	221.532	-7.999	0.0045366	0.0155998	0.00718152	0.477086	451.813	1383.34	1109.95	814.668	0.522914	716.32	4690.73	2996.36	2433.45	0.0445256	0.482289	3120.45	2249.54	1982.8	0.06248	0.517711	14436.4	-27.2577	-128.553	29.0717	220.21	221.15	219.77	213.82	-3.30086	-307.386	104.73	27343	0.601162	1.34049	1.06215	230.111
4XZL - prepared	0	10	0.0461101	1755.1	1781.3	302.62	176.106	13.6265	61.075	0.0261583	-510.011	412.537	3.007	0.00343688	0.0280146	0.0251435	0.407755	1616.47	1367.59	839.518	417.659	0.592245	14.4204	3631.99	2613.79	2125.7	0.0499577	0.393896	4408.93	3387.6	3020.33	0.0697325	0.606104	14516.9	10.1929	-111.356	28.3665	314.17	315.974	314.56	308.01	1.09303	-510.011	132.08	38551	0.567501	1.22509	1.07976	127.092
Property	1AQ1	1JWH	1K3A	2DVJ	4XZL
Total Energy of the system	-1450.07	-3084.01	-2063.05	473.133	-2215.73
Total Potential Energy	-1450.07	-3084.01	-2063.05	473.133	-2215.73
Total Kinetic Energy	0	0	0	0	0
Temperature of the system	0.000 K	0.000 K	0.000 K	0.000 K	0.000 K
Bond Stretch Energy	155.394	494.948	151.293	106.118	170.244
Angle Bending Energy	715.293	2554.2	654.717	602.625	753.784
Torsion Angle Energy	555.404	2305.16	555.238	734.715	525.428
Restraining Energy for Torsions	0	0	0	0	0
1,4 Lennard Jones Energy	1437.56	5455.93	1457.75	1056.08	1582.49
1,4 Electrostatic Energy	482.539	1238.6	416.754	259.629	651.837
Lennard Jones Energy	-3022.41	-10246.3	-3259.76	-1590.22	-3598.82
Electrostatic Energy	-1835.4	-5624.26	-2065.34	-865.066	-2318.11
H-bond Energy	0	0	0	0	0
[truncated: 118 more columns]

## Sheet: Docking
PDB ID	State Penalty	Docking Score	ligand efficiency sa	XP HBond	MMGBSA dG Bind		GLU		ALA	4		ALA	4		12	VAL
1AQ1	0.0001	-11.841	-3.18	-2.023	-69.96		GLU		ALA	3					8	LEU
1JWH	0.0001	-8.381	-2.13	-0.9	-46.87		ILE		ALA	2					7	PHE
1K3A	0.0001	-6.52	-2.056	-1.52	-45.22		ILE		ALA	1					6	LYS
2DVJ	0.0001	-6.541	-2.227	-1.714	-49		GLU		ARG	2		ARG	2		5	ASP
4XZL	0.0001	-10.246	-2.978	-2.095	-65.51		GLY		ARG	1					5	GLN
PDB ID	Complex Energy	XP GScore	ligand efficiency ln	Receptor Hbond	MMGBSA dG Bind Hbond		THR		ASN	2		ASN	2		5	GLU
1AQ1	-11433.4	-11.841	-15.558	-142.562	-2.26		TYR		ASN	1					4	ALA
1JWH	-13378.1	-8.381	-10.423	-174.276	-3.63		TYR		ASP	5		ASP	5		3	GLY
1K3A	-12443.1	-6.52	-10.057	-164.625	-3.55		GLY		ASP	4					3	ILE
2DVJ	-7098.78	-6.541	-10.898	-60.145	-3.09		VAL		ASP	3					3	TRP
4XZL	-10206.3	-10.246	-14.568	-138.287	-2.77		VAL		ASP	2					2	ARG
							VAL		ASP	1					2	ASN
							VAL		CYS	1		CYS	1		2	HIS
							VAL		GLN	5		GLN	5		2	PRO
							VAL		GLN	4					2	TYR
							VAL		GLN	3					1	CYS
							LYS		GLN	2					1	SER
							ASN		GLN	1					1	THR
							LYS		GLU	5		GLU	5
							VAL		GLU	4
							ALA		GLU	3
							ALA		GLU	2
							LYS		GLU	1
							LYS		GLY	3		GLY	3
							LYS		GLY	2
							ARG		GLY	1
							VAL		HIS	2		HIS	2
							VAL		HIS	1
							PHE		ILE	3		ILE	3
							PHE		ILE	2
							GLU		ILE	1
							GLU		LEU	8		LEU	8
							PHE		LEU	7
							PHE		LEU	6
							PHE		LEU	5
							LEU		LEU	4
							LEU		LEU	3
							LEU		LEU	2
							HIS		LEU	1
							HIS		LYS	6		LYS	6
							GLN		LYS	5
							GLN		LYS	4
							ASP		LYS	3
							GLN		LYS	2
							LEU		LYS	1
							ARG		PHE	7		PHE	7
							ASP		PHE	6
							LYS		PHE	5
							PRO		PHE	4
							GLN		PHE	3
							GLN		PHE	2
							ASN		PHE	1
							LEU		PRO	2		PRO	2
							LEU		PRO	1
							LEU		SER	1		SER	1
							ALA		THR	1		THR	1
							ALA		TRP	3		TRP	3
							ASP		TRP	2
							ASP		TRP	1
							ASP		TYR	2		TYR	2
							PHE		TYR	1
							LEU		VAL	12		VAL	12
							VAL		VAL	11
							TRP		VAL	10
							TRP		VAL	9
							SER		VAL	8
							CYS		VAL	7
							ILE		VAL	6
							PHE		VAL	5
							TRP		VAL	4
							PRO		VAL	3
							GLY		VAL	2
							VAL		VAL	1

## Sheet: WaterMap
PDBID: 1AQ1											PDBID: 1JWH											PDBID: 1K3A											2DVJ											4XZL
Site	Entry ID	Occupancy	Overlap	dH	-TdS	dG	#HB(WW)	#HB(PW)	#HB(LW)		Site	Entry ID	Occupancy	Overlap	dH	-TdS	dG	#HB(WW)	#HB(PW)	#HB(LW)		Site	Entry ID	Occupancy	Overlap	dH	-TdS	dG	#HB(WW)	#HB(PW)	#HB(LW)		Site	Entry ID	Occupancy	Overlap	dH	-TdS	dG	#HB(WW)	#HB(PW)	#HB(LW)		Site	Entry ID	Occupancy	Overlap	dH	-TdS
1	63	1	0	-5.86	4.57	-1.29	0.71	1.34	0		1	69	1	0	1.25	4.8	6.05	0.88	2.05	0		1	72	1	0	-1.67	5	3.33	0.85	1.95	0		1	60	1	0	-1.43	4.91	3.48	0.94	2.61	0		1	66	1	0	3.7	5.57
2	63	0.99	0	-3.29	4.64	1.35	0.84	2.25	0		2	69	1	0	0.88	5.25	6.13	0	1.83	1		2	72	1	0	-2.62	4.86	2.24	0.73	1.95	0		2	60	1	0	3.28	4.69	7.97	0.04	1.29	0		2	66	1	0	2.77	5.01
3	63	0.97	0	1.6	3.72	5.32	0.31	2.49	0		3	69	1	0	-7.69	5.16	-2.53	0.92	2.02	0		3	72	0.99	0	2.26	4.88	7.14	0.05	2.06	0		3	60	0.99	0	1.29	4	5.29	1.24	1.38	0		3	66	1	0	1.68	5.24
4	63	0.96	0	-1.35	3.55	2.2	2.16	0	0		4	69	1	0	-3.19	4.61	1.42	0.96	1.82	0		4	72	0.99	0	-2.27	4.99	2.72	0.12	2.76	0		4	60	0.98	0	2.35	3.86	6.21	0.38	1.57	0		4	66	1	0	-1.08	5.21
5	63	0.94	0	1.39	3.66	5.05	1.19	1.63	0		5	69	0.99	0	-6.21	4.79	-1.42	2.28	0.71	0		5	72	0.99	0	-0.01	4.99	4.98	0.62	1.98	0		5	60	0.98	0	-3.61	3.91	0.3	0.01	1.85	0		5	66	1	0	-3.12	4.91
6	63	0.94	0	-3.47	3.27	-0.2	1.82	0.98	0		6	69	0.99	0	0.16	4.47	4.63	0.92	1.94	0		6	72	0.98	0	-8.8	4.72	-4.08	0.92	2.55	0		6	60	0.94	0	-1.74	3.5	1.76	1.66	0.93	0		6	66	1	0	-7.91	5.3
7	63	0.93	0	-2.63	3.54	0.91	1.01	1.85	0		7	69	0.98	0	3.1	5.03	8.13	0.93	1.97	0		7	72	0.98	0	0.93	3.59	4.52	1.53	0.87	0		7	60	0.92	0	-5.14	4	-1.14	0.59	1.49	0		7	66	1	0	0.27	4.51
8	63	0.93	0	-2.42	3.88	1.46	1.32	1.91	0		8	69	0.97	0	-3.7	3.12	-0.58	1.43	1.39	0		8	72	0.98	0	-1.94	4.01	2.07	1.47	1.41	0		8	60	0.91	0	0.34	3.72	4.06	0.67	1.58	0		8	66	1	0	2.02	4.54
9	63	0.92	0	-3.21	3.22	0.01	0.94	1.85	0		9	69	0.96	0	-1.41	3.42	2.01	1.55	0.74	0		9	72	0.98	0	1.3	4.63	5.93	1.6	1	0		9	60	0.89	0	-1	2.69	1.69	1.2	1.62	0		9	66	1	0	2.79	4.82
10	63	0.9	0	0.8	3.79	4.59	0.86	1.9	0		10	69	0.95	0	0.31	4.25	4.56	0.94	1.9	0		10	72	0.97	0	-4.86	4.83	-0.03	0.81	2.46	0		10	60	0.87	0	0.45	3.82	4.27	0.85	1.9	0		10	66	0.99	0	-3.04	5.12
11	63	0.9	0	0.63	3.84	4.47	0.59	0.79	0.9		11	69	0.94	0	1.65	3.59	5.24	0.89	1.91	0		11	72	0.97	0	-1.76	3.77	2.01	2.5	0.74	0		11	60	0.87	0	-1.67	3.49	1.82	0.94	1.72	0		11	66	0.99	0	4.76	4.03
12	63	0.88	0	0.48	2.59	3.07	2.4	0.12	0		12	69	0.94	0	-3.72	3.81	0.09	0.7	2.21	0		12	72	0.93	0	3.91	3.46	7.37	0.94	0.98	0		12	60	0.87	0	5.05	2.91	7.96	0.31	1.72	0		12	66	0.96	0	2.83	3.77
13	63	0.86	0	0.74	3.02	3.76	0.24	2.06	0		13	69	0.93	0	-4.82	3.83	-0.99	1.92	1.02	0		13	72	0.93	0	-3.37	4.53	1.16	1.9	0.06	0.99		13	60	0.86	0	-3.2	2.89	-0.31	1.26	1.68	0		13	66	0.94	0	2.49	4.55
14	63	0.84	0	1.3	3.12	4.42	0.75	1.73	0		14	69	0.92	0	-4.54	3.36	-1.18	0.74	1.24	0.82		14	72	0.93	0	-4.25	4.39	0.14	1.81	1.54	0		14	60	0.84	0	-0.67	2.71	2.04	1	1.68	0		14	66	0.92	0	-3.6	4.1
15	63	0.82	0	1.72	2.79	4.51	0.73	0.86	0.93		15	69	0.91	0	-0.6	3.61	3.01	0.34	1.38	0		15	72	0.92	0	-4.74	4.62	-0.12	0.86	1.99	0		15	60	0.81	0	-0.72	2.98	2.26	0.48	1.68	0.55		15	66	0.9	0	3.92	3.73
16	63	0.81	0	-2.71	3.23	0.52	1.39	1.94	0		16	69	0.9	0	-4.57	3.66	-0.91	0.96	1.11	0		16	72	0.92	0	0.51	3.68	4.19	0.5	2.19	0		16	60	0.79	0	-0.5	2.16	1.66	1.6	0.82	0		16	66	0.89	0	1.34	2.76
17	63	0.8	0	-3.84	3.27	-0.57	1.23	1.94	0		17	69	0.89	0	-2.6	2.74	0.14	1.52	1.45	0		17	72	0.9	0	-2.54	2.98	0.44	1.52	0.97	0		17	60	0.79	0	4.98	2.82	7.8	0.17	1.24	0		17	66	0.88	0	0.54	3.16
18	63	0.78	0	2.56	2.45	5.01	1.23	0.98	0		18	69	0.85	0	0.52	2.28	2.8	1.7	0.71	0		18	72	0.89	0	-1.29	2.67	1.38	2.85	0	0		18	60	0.75	0	-2.45	2.33	-0.12	1.53	1	0		18	66	0.87	0	0.15	3.17
19	63	0.78	0	-0.22	3.01	2.79	0.85	1.94	0		19	69	0.82	0	-3.48	3.04	-0.44	1.37	1.8	0		19	72	0.89	0	1.09	2.99	4.08	0.78	1.74	0		19	60	0.75	0	1.68	2.46	4.14	1.79	0.67	0		19	66	0.86	0	-3.7	3.24
20	63	0.77	0	-2.03	2.13	0.1	2.21	0.76	0		20	69	0.81	0	-0.86	2.07	1.21	2.02	0.72	0		20	72	0.87	0	0.89	3.07	3.96	0.22	1.4	0.54		20	60	0.74	0	-0.14	2.38	2.24	0.85	1.74	0		20	66	0.83	0	-1.66	2.74
21	63	0.76	0	0.28	2.06	2.34	1.53	0.85	0		21	69	0.81	0	1.31	2.5	3.81	1.46	0.28	0.39		21	72	0.86	0	3.32	4.1	7.42	0.33	1.84	0		21	60	0.71	0	-1.04	2.19	1.15	1.4	1.11	0		21	66	0.8	0	-1.03	2.56
22	63	0.76	0	-1.97	2.28	0.31	1.48	0.82	0.41		22	69	0.79	0	-2.55	3.22	0.67	0.75	2.18	0		22	72	0.86	0	2.41	2.57	4.98	1.2	1.46	0		22	60	0.7	0	2.66	2.7	5.36	0.22	2.14	0		22	66	0.78	0	-0.91	2.27
23	63	0.76	0	1.36	2.2	3.56	1.35	0.8	0		23	69	0.77	0	-1.35	2.28	0.93	2.04	0.97	0		23	72	0.86	0	-4.44	3.05	-1.39	1.25	1.26	0		23	60	0.68	0	0.13	1.72	1.85	1.39	0.97	0		23	66	0.74	0	-0.06	1.92
24	63	0.75	0	-0.78	2.11	1.33	1.61	1.11	0		24	69	0.77	0	-3.1	2.35	-0.75	1.35	1.01	0		24	72	0.85	0	3.14	2.94	6.08	1.24	0.99	0		24	60	0.67	0	-3.1	2.34	-0.76	1.25	1.79	0.02		24	66	0.71	0	-0.85	1.73
25	63	0.75	0	0.06	3.04	3.1	1.44	1.89	0		25	69	0.75	0	-0.17	2.05	1.88	1.28	1.59	0		25	72	0.84	0	-1.47	2.63	1.16	1.59	0.99	0		25	60	0.66	0	-0.17	1.69	1.52	2.32	0.17	0		25	66	0.7	0	0.29	1.75
26	63	0.74	0	-0.78	1.8	1.02	1.87	0.8	0		26	69	0.75	0	2.55	2.83	5.38	0.57	0.85	0		26	72	0.83	0	1.01	3.19	4.2	0.36	1.43	0		26	60	0.65	0	0.23	1.59	1.82	1.78	0.7	0		26	66	0.7	0	0.82	1.92
27	63	0.74	0	-3.43	2.45	-0.98	2.1	0.99	0		27	69	0.75	0	-0.22	2.09	1.87	1.56	0.14	0.4		27	72	0.82	0	-2.01	3.64	1.63	0.97	2.1	0		27	60	0.63	0	0.64	1.72	2.36	1.47	1.3	0		27	66	0.69	0	-1.86	1.97
28	63	0.73	0	-1.13	1.96	0.83	1.96	0.81	0		28	69	0.74	0	-0.24	1.94	1.7	1.91	0.7	0		28	72	0.79	0	1.6	2.43	4.03	1.6	1	0		28	60	0.63	0	-1.57	1.6	0.03	2.17	0	0.98		28	66	0.69	0	1.38	2.04
29	63	0.72	0	-2.11	1.99	-0.12	1.62	0.97	0		29	69	0.72	0	-2.28	2.35	0.07	1.47	1.56	0		29	72	0.78	0	0.09	3.03	3.12	0.64	1.23	0		29	60	0.63	0	2.88	2.34	5.22	0.67	1.8	0		29	66	0.65	0	-0.77	1.62
30	63	0.72	0	1.76	2.37	4.13	1.45	0.91	0		30	69	0.71	0	-2.63	1.91	-0.72	3.05	0	0		30	72	0.77	0	-1.12	2.4	1.28	1.54	1.53	0		30	60	0.62	0	-3.6	2.8	-0.8	0.08	1.25	0		30	66	0.62	0	-2.03	1.82
31	63	0.72	0	-1.07	2.66	1.59	1.36	0.97	0.73		31	69	0.71	0	1.02	2.13	3.15	1.82	0.03	0		31	72	0.77	0	-3.18	2.4	-0.78	1.56	1.05	0		31	60	0.61	0	-1.45	1.65	0.2	1.76	0.01	0.97		31	66	0.59	0	-1.73	1.61
32	63	0.72	0	-1.53	2.56	1.03	1.28	1.49	0		32	69	0.68	0	-0.26	1.67	1.41	2.1	0.24	0		32	72	0.76	0	-2.18	2.43	0.25	1.69	1.12	0		32	60	0.61	0	-3.75	2.39	-1.36	1.21	2.5	0		32	66	0.58	0	1.29	1.44
33	63	0.7	0	-1.86	2.4	0.54	1.11	1.76	0		33	69	0.66	0	0.33	2.04	2.37	1.79	1.06	0		33	72	0.75	0	-0.43	2.8	2.37	1.12	1.57	0		33	60	0.6	0	-0.43	1.61	1.18	1.82	0.92	0		33	66	0.58	0	1.59	1.62
34	63	0.69	0	-1.18	1.81	0.63	1.48	0.87	0		34	69	0.66	0	1.43	1.7	3.13	1.28	0.49	0		34	72	0.71	0	0.46	1.7	2.16	1.69	0.63	0		34	60	0.59	0	-1.5	1.51	0.01	2	0.83	0		34	66	0.58	0	-0.78	1.65
35	63	0.67	0	-1.65	1.9	0.25	1.39	1.09	0		35	69	0.66	0	-0.06	1.89	1.83	2.43	0	0		35	72	0.7	0	0.28	2.22	2.5	1.11	1.49	0		35	60	0.59	0	0.62	2.39	3.01	1	1.65	0		35	66	0.57	0	-1.48	1.35
36	63	0.64	0	-3.26	1.83	-1.43	1.93	0.94	0		36	69	0.65	0	-1.96	1.99	0.03	1.57	1.35	0		36	72	0.69	0	-2.55	2.06	-0.49	1.7	0.99	0		36	60	0.58	0	-0.51	1.38	0.87	1.95	0.57	0		36	66	0.57	0	-1.17	1.37
37	63	0.64	0	1.26	1.88	3.14	1.04	1.14	0		37	69	0.61	0	0.69	1.49	2.18	1.83	0.52	0		37	72	0.68	0	-0.96	1.7	0.74	2.01	0.79	0		37	60	0.57	0	-0.02	1.36	1.34	2.03	0.04	0.38		37	66	0.57	0	0.8	1.4
38	63	0.63	0	-0.72	1.94	1.22	1.86	0.96	0		38	69	0.6	0	-2.77	1.61	-1.16	1.77	0.8	0		38	72	0.67	0	0.18	2.15	2.33	1.33	1.48	0		38	60	0.55	0	-2.12	1.46	-0.66	1.53	1.2	0		38	66	0.57	0	-0.6	1.67
39	63	0.62	0	4.87	1.86	6.73	0.89	1.28	0		39	69	0.6	0	-2.69	1.68	-1.01	1.71	0.96	0		39	72	0.67	0	0.82	2.42	3.24	1.42	0.6	0.01		39	60	0.55	0	-0.45	1.46	1.01	1.86	0.97	0		39	66	0.57	0	-0.18	1.29
40	63	0.61	0	0.38	1.34	1.72	1.96	0.26	0		40	69	0.59	0	-1.53	1.78	0.25	1.63	1.03	0		40	72	0.66	0	0.06	1.63	1.69	2.42	0	0		40	60	0.54	0	1.06	1.83	2.89	1.45	0.95	0		40	66	0.56	0	-3.09	1.51
41	63	0.61	0	-2.41	1.74	-0.67	2.05	0.83	0		41	69	0.58	0	-2.65	1.66	-0.99	2.93	0	0		41	72	0.65	0	-2.86	1.75	-1.11	1.87	0.96	0		41	60	0.54	0	-0.2	1.41	1.21	1.72	1.11	0		41	66	0.55	0	-0.27	1.93
42	63	0.58	0	-0.44	1.66	1.22	1.67	0.97	0		42	69	0.58	0	1.01	1.75	2.76	1.53	0.35	0		42	72	0.64	0	-3.2	1.89	-1.31	1.15	1.18	0		42	60	0.53	0	-1.02	1.18	0.16	2.04	0.57	0		42	66	0.55	0	4.98	2
43	63	0.57	0	-0.77	1.53	0.76	1.45	0.76	0		43	69	0.56	0	-0.49	1.23	0.74	2.68	0	0		43	72	0.64	0	-0.84	1.56	0.72	2.05	0.71	0		43	60	0.52	0	-0.29	1.25	0.96	2.44	0.42	0		43	66	0.55	0	0.56	1.3
44	63	0.56	0	-1.5	1.67	0.17	2.41	0.08	0		44	69	0.55	0	-1.42	1.57	0.15	1.81	0.93	0		44	72	0.61	0	-1.77	1.7	-0.07	1.9	0.94	0		44	60	0.51	0	-0.57	1.18	0.61	2.01	0.66	0		44	66	0.54	0	1.99	1.31
45	63	0.56	0	2.57	1.7	4.27	0.88	0.64	0		45	69	0.55	0	-1.51	1.67	0.16	0.89	2.09	0		45	72	0.61	0	0.22	1.63	1.85	1.58	1.05	0		45	60	0.51	0	0.28	1.23	1.51	1.87	0.62	0		45	66	0.54	0	0.13	1.42
46	63	0.54	0	2.35	1.43	3.78	1.72	0.76	0		46	69	0.55	0	0.28	1.24	1.52	2.25	0	0		46	72	0.61	0	5.93	1.85	7.78	0.87	1.04	0		46	60	0.51	0	-0.64	1.16	0.52	1.99	0.76	0		46	66	0.51	0	0.91	1.15
47	63	0.54	0	-2.36	1.56	-0.8	1.37	1.46	0		47	69	0.55	0	-1.35	1.57	0.22	2	0.48	0		47	72	0.59	0	-0.42	1.45	1.03	1.72	0.06	0.64		47	60	0.51	0	2.33	1.33	3.66	1.63	0.89	0		47	66	0.51	0	1.34	1.29
48	63	0.54	0	-2.4	1.7	-0.7	1.2	1.71	0		48	69	0.54	0	-2.79	1.48	-1.31	1.84	0.91	0		48	72	0.59	0	-1.44	1.63	0.19	1.9	1	0		48	60	0.51	0	-1.08	1.32	0.24	1.4	0.94	0		48	66	0.5	0	-1.82	1.28
49	63	0.53	0	-0.15	1.22	1.07	2.46	0	0		49	69	0.53	0	-1.35	1.23	-0.12	1.94	0.31	0		49	72	0.59	0	-0.94	1.38	0.44	2.27	0.52	0		49	60	0.5	0	-0.5	1.17	0.67	1.87	0.9	0		49	66	0.49	0	0.42	1.16
50	63	0.53	0	-2.46	1.42	-1.04	1.53	1.06	0		50	69	0.52	0	-0.06	1.28	1.22	1.7	0.91	0		50	72	0.58	0	0.11	1.43	1.54	1.96	0.72	0		50	60	0.5	0	-0.5	1.18	0.68	2.1	0.59	0		50	66	0.48	0	0.71	1.14
51	63	0.53	0	-0.7	1.24	0.54	2	0.7	0		51	69	0.5	0	-1.46	1.17	-0.29	2.76	0.02	0		51	72	0.57	0	-2.65	1.62	-1.03	2.08	0.5	0.35		51	60	0.5	0	1.48	1.17	2.65	1.79	0.36	0		51	66	0.48	0	-2.14	1.21
52	63	0.52	0	-0.72	1.19	0.47	2.49	0	0		52	69	0.5	0	-0.13	1.08	0.95	2.5	0	0		52	72	0.54	0	0.95	1.39	2.34	1.38	0.82	0		52	60	0.48	0	-1.83	1.39	-0.44	1.19	1.75	0		52	66	0.44	0	4.69	1.37
53	63	0.52	0	-2.57	1.26	-1.31	2.06	0.98	0		53	69	0.5	0	0.37	1.18	1.55	1.65	0.55	0.15		53	72	0.53	0	-1.92	1.48	-0.44	2.77	0	0		53	60	0.47	0	0.2	1.07	1.27	2.57	0	0		53	66	0.43	0	-0.2	0.92
54	63	0.51	0	2.32	1.66	3.98	1.92	0.84	0		54	69	0.5	0	-2.66	1.39	-1.27	1.7	0.78	0		54	72	0.53	0	0.87	1.29	2.16	1.61	0.36	0		54	60	0.47	0	-0.19	1.05	0.86	1.99	0.65	0		54	66	0.43	0	-0.3	1.18
55	63	0.51	0	0.51	1.23	1.74	1.73	0.36	0		55	69	0.49	0	-0.05	1.2	1.15	1.83	0.69	0		55	72	0.52	0	-1.36	1.28	-0.08	2.12	0.64	0		55	60	0.47	0	1.15	1.07	2.22	1.92	0.78	0		55	66	0.42	0	-1.93	1.04
56	63	0.5	0	0.4	1.13	1.53	1.51	0.69	0		56	69	0.49	0	-1.28	1.27	-0.01	1.97	0.93	0		56	72	0.52	0	-0.27	1.33	1.06	1.92	0.95	0		56	60	0.47	0	0.6	1.04	1.64	2.17	0.49	0		56	66	0.41	0	1.09	0.91
57	63	0.49	0	0.19	1.3	1.49	1.6	0.52	0		57	69	0.49	0	-0.63	1.08	0.45	2.65	0	0.2		57	72	0.51	0	0.79	1.13	1.92	2.18	0.21	0		57	60	0.46	0	-0.83	1.13	0.3	2.01	0.01	0.94		57	66	0.41	0	-0.33	0.91
58	63	0.49	0	0.05	1.18	1.23	1.85	0	0.84		58	69	0.48	0	-3.98	1.44	-2.54	1.8	1.28	0		58	72	0.5	0	-0.96	1.25	0.29	2.05	0.66	0		58	60	0.45	0	-0.89	1.18	0.29	2.01	0.96	0		58	66	0.39	0	-1.31	0.88
59	63	0.47	0	-0.36	1.15	0.79	1.95	0.89	0		59	69	0.44	0	-0.06	1.09	1.03	2.11	0.53	0		59	72	0.5	0	0.04	1.29	1.33	1.91	0.74	0		59	60	0.45	0	-0.86	0.97	0.11	2.64	0	0		59	66	0.39	0	-0.75	0.9
60	63	0.46	0	-0.24	1.01	0.77	2.1	0.45	0		60	69	0.44	0	-2.56	1.06	-1.5	1.8	0.96	0		60	72	0.49	0	-0.22	1.37	1.15	1.24	1.31	0		60	60	0.45	0	-0.35	1.06	0.71	2.02	0.53	0		60	66	0.39	0	-0.77	0.82
61	63	0.46	0	0.4	1.2	1.6	2.1	0.5	0		61	69	0.43	0	-1.86	1.1	-0.76	1.57	1.12	0		61	72	0.49	0	1.94	1.33	3.27	1.96	0.01	0		61	60	0.44	0	-1.69	1.09	-0.6	1.4	1.22	0		61	66	0.39	0	-2.15	0.9
62	63	0.46	0	-0.26	1.23	0.97	1.56	0.91	0		62	69	0.42	0	-2.07	1.1	-0.97	1.76	0.82	0		62	72	0.48	0	0.93	1.07	2	2.2	0	0		62	60	0.43	0	4.23	1.48	5.71	0.87	0.97	0		62	66	0.39	0	1.2	0.82
63	63	0.45	0	-0.39	1.29	0.9	1.8	0.45	0		63	69	0.42	0	-0.43	1.06	0.63	2.62	0	0		63	72	0.48	0	1.08	1.03	2.11	2.22	0	0		63	60	0.43	0	0.93	1.02	1.95	1.38	1.3	0		63	66	0.38	0	5.04	0.85
64	63	0.45	0	-1.88	1.11	-0.77	1.88	0.95	0		64	69	0.42	0	-0.61	0.97	0.36	1.98	0.6	0		64	72	0.47	0	-0.37	1.04	0.67	2.59	0	0		64	60	0.43	0	-1.47	1.08	-0.39	1.94	0.97	0		64	66	0.38	0	4.11	1.14
65	63	0.44	0	0.17	1.05	1.22	1.74	0.23	0		65	69	0.42	0	-0.05	0.9	0.85	2.49	0.01	0		65	72	0.46	0	-1.68	1.24	-0.44	2.16	0.75	0		65	60	0.43	0	-0.8	0.98	0.18	2.12	0.63	0		65	66	0.37	0	0.07	0.78
66	63	0.43	0	3.06	1.42	4.48	0.97	1.49	0		66	69	0.41	0	-0.93	0.93	0	2.67	0	0		66	72	0.46	0	-0.33	1.2	0.87	1.98	0.85	0		66	60	0.42	0	0.01	0.96	0.97	1.75	0.87	0		66	66	0.37	0	-0.13	0.88
67	63	0.43	0	-0.96	0.96	0	2.35	0.28	0		67	69	0.41	0	0.24	0.83	1.07	2.5	0	0		67	72	0.45	0	-0.6	1.18	0.58	2	0.42	0		67	60	0.41	0	-0.25	0.85	0.6	2.51	0	0		67	66	0.36	0	-0.36	0.75
68	63	0.42	0	-0.62	0.9	0.28	2.65	0	0		68	69	0.41	0	-0.95	0.99	0.04	2.22	0.65	0		68	72	0.44	0	0.64	1.02	1.66	1.5	1.06	0		68	60	0.41	0	1.02	0.89	1.91	1.74	0.54	0		68	66	0.35	0	-0.34	0.85
69	63	0.42	0	3.88	1.08	4.96	1.17	0.59	0		69	69	0.4	0	-0.89	0.89	0	1.81	0.87	0		69	72	0.44	0	0.4	1.01	1.41	1.98	0.77	0		69	60	0.41	0	-0.37	0.96	0.59	1.84	0.57	0.01		69	66	0.35	0	-0.05	0.75
70	63	0.41	0	-0.59	0.93	0.34	2.17	0.51	0		70	69	0.4	0	0.01	0.83	0.84	2.53	0	0		70	72	0.44	0	-0.38	1	0.62	1.94	0.65	0		70	60	0.41	0	-3.09	0.99	-2.1	1.55	1.35	0		70	66	0.35	0	0.41	0.72
71	63	0.41	0	0.56	1.04	1.6	2.35	0	0.12		71	69	0.4	0	-1.96	0.88	-1.08	1.99	0.86	0		71	72	0.44	0	0.22	1.01	1.23	2.1	0.12	0		71	60	0.4	0	0.03	0.95	0.98	1.95	0.94	0		71	66	0.34	0	-0.17	0.74
72	63	0.39	0	-0.42	0.9	0.48	2.56	0	0		72	69	0.4	0	0.68	0.82	1.5	2.49	0	0		72	72	0.43	0	-0.78	0.96	0.18	1.94	0.71	0		72	60	0.4	0	0.17	0.94	1.11	1.83	1.09	0		72	66	0.34	0	0.44	0.74
73	63	0.39	0	0.85	0.86	1.71	2.11	0	0		73	69	0.39	0	-0.49	1	0.51	1.96	0.94	0		73	72	0.42	0	-1.5	0.98	-0.52	2.66	0.26	0		73	60	0.39	0	-0.48	0.86	0.38	1.88	0.75	0		73	66	0.34	0	4.6	0.77
74	63	0.39	0	0.06	0.83	0.89	2.57	0	0		74	69	0.39	0	1.38	0.85	2.23	1.6	0.39	0		74	72	0.42	0	-0.36	0.93	0.57	1.67	0.39	0		74	60	0.39	0	-0.99	0.88	-0.11	2.03	0.81	0		74	66	0.33	0	2.24	0.82
75	63	0.37	0	2.09	0.82	2.91	1.72	0.06	0		75	69	0.39	0	-1.12	0.86	-0.26	1.94	0.64	0		75	72	0.41	0	-0.29	0.98	0.69	2.1	0.91	0		75	60	0.39	0	0.53	0.88	1.41	1.87	0.76	0		75	66	0.33	0	1.54	0.79
76	63	0.36	0	0.11	0.79	0.9	1.82	0.26	0		76	69	0.38	0	-2.29	0.94	-1.35	2.14	0.97	0		76	72	0.41	0	-0.22	1.13	0.91	1.35	1.6	0		76	60	0.39	0	1.6	0.79	2.39	1.94	0.38	0		76	66	0.33	0	-0.2	0.69
77	63	0.36	0	0.21	0.75	0.96	2.55	0	0		77	69	0.38	0	2.65	0.91	3.56	2.02	0.35	0		77	72	0.41	0	-1.02	1.2	0.18	1.72	0.39	0		77	60	0.38	0	-2.54	1.11	-1.43	1.09	2.01	0		77	66	0.33	0	1.99	0.76
78	63	0.36	0	-0.27	0.85	0.58	2.04	0.91	0		78	69	0.38	0	-0.97	0.87	-0.1	2.59	0	0		78	72	0.41	0	-1.02	0.96	-0.06	1.6	1.16	0		78	60	0.38	0	1.43	0.85	2.28	2.14	0	0		78	66	0.33	0	0.57	0.64
79	63	0.36	0	-0.27	0.83	0.56	2.26	0.45	0		79	69	0.38	0	0.54	0.86	1.4	1.97	0.19	0		79	72	0.4	0	-0.75	1.34	0.59	1.43	0.9	0		79	60	0.38	0	-2.06	0.88	-1.18	1.65	1.13	0		79	66	0.33	0	2.67	0.67
80	63	0.35	0	2.48	0.82	3.3	1.7	0.05	0.01		80	69	0.38	0	-0.94	0.91	-0.03	1.89	1.16	0		80	72	0.39	0	-0.55	0.92	0.37	2.17	0.65	0		80	60	0.37	0	-1.35	0.95	-0.4	2.26	0.7	0		80	66	0.32	0	2.97	0.7
81	63	0.34	0	-0.7	0.67	-0.03	2.31	0.22	0		81	69	0.37	0	-0.68	0.76	0.08	2.77	0	0		81	72	0.38	0	-1.82	0.95	-0.87	1.82	0.95	0		81	60	0.37	0	-2.27	0.88	-1.39	1.99	0.95	0		81	66	0.32	0	-2.83	0.87
82	63	0.34	0	-1.84	1.04	-0.8	1.13	1.29	0		82	69	0.36	0	-0.52	0.8	0.28	1.94	0.71	0		82	72	0.38	0	-0.09	0.84	0.75	2.22	0	0.24		82	60	0.37	0	0.39	0.76	1.15	2.62	0	0		82	66	0.32	0	-0.28	0.65
83	63	0.34	0	1.9	0.71	2.61	2.1	0.14	0		83	69	0.36	0	1.35	0.8	2.15	2.12	0.36	0		83	72	0.38	0	3.2	0.81	4.01	1.56	0.21	0		83	60	0.37	0	-0.06	0.82	0.76	2.47	0.05	0		83	66	0.32	0	1	0.68
84	63	0.34	0	-0.62	0.7	0.08	2.52	0	0.02		84	69	0.36	0	-0.98	0.85	-0.13	1.96	0.61	0		84	72	0.37	0	-2.47	0.91	-1.56	1.97	0.89	0		84	60	0.37	0	1.74	0.86	2.6	1.88	0.58	0		84	66	0.32	0	0.88	0.64
85	63	0.34	0	2.12	0.89	3.01	1.84	0	0		85	69	0.35	0	-0.4	0.77	0.37	1.98	0.74	0		85	72	0.37	0	0.02	1.01	1.03	1.54	0.89	0		85	60	0.37	0	1.4	0.87	2.27	1.75	0.85	0		85	66	0.32	0	-1.38	0.72
86	63	0.34	0	-0.32	0.72	0.4	1.85	0.73	0		86	69	0.35	0	0.69	0.8	1.49	2.01	0.72	0		86	72	0.37	0	-2.48	0.91	-1.57	2.39	0.38	0		86	60	0.37	0	1.6	0.91	2.51	1.12	0.75	0		86	66	0.32	0	3.42	0.68
87	63	0.33	0	-1.25	0.77	-0.48	1.86	0.7	0		87	69	0.35	0	-0.77	0.79	0.02	2.14	0.47	0		87	72	0.37	0	-0.4	0.87	0.47	2.18	0.76	0		87	60	0.37	0	-0.14	0.78	0.64	2.64	0.01	0		87	66	0.32	0	-0.49	0.68
88	63	0.33	0	-0.93	0.73	-0.2	2.74	0	0		88	69	0.35	0	-2.04	0.82	-1.22	1.93	0.9	0		88	72	0.36	0	-0.75	0.78	0.03	1.89	0.66	0		88	60	0.37	0	0.51	0.86	1.37	2.16	0.41	0		88	66	0.32	0	1.04	0.6
89	63	0.33	0	-2.09	0.76	-1.33	1.93	0.96	0		89	69	0.33	0	-0.65	0.81	0.16	2.11	0.38	0		89	72	0.36	0	3.29	0.96	4.25	1.02	0.68	0		89	60	0.36	0	0	0.8	0.8	2.25	0.01	0		89	66	0.32	0	-0.83	0.77
90	63	0.33	0	0.88	0.78	1.66	2.04	0	0		90	69	0.33	0	-1.12	0.75	-0.37	2.06	0.69	0		90	72	0.36	0	0.59	0.76	1.35	2.45	0	0		90	60	0.36	0	0.54	0.84	1.38	2	0.64	0		90	66	0.31	0	0.22	1.51
91	63	0.32	0	-0.6	0.67	0.07	2.56	0	0		91	69	0.33	0	-2.24	0.79	-1.45	2.1	0.39	0		91	72	0.36	0	-0.82	0.91	0.09	2.3	0.34	0		91	60	0.36	0	-0.09	0.81	0.72	2.24	0.38	0		91	66	0.31	0	2.33	0.68
92	63	0.32	0	-0.52	0.67	0.15	2.55	0	0		92	69	0.33	0	0.43	0.69	1.12	2.49	0	0		92	72	0.35	0	-0.15	0.74	0.59	2.61	0	0		92	60	0.36	0	-0.38	0.9	0.52	1.88	0.89	0		92	66	0.31	0	4.01	0.72
93	63	0.32	0	-0.01	0.69	0.68	2.45	0.01	0		93	69	0.33	0	0.45	0.67	1.12	1.98	0.45	0		93	72	0.35	0	0.07	0.74	0.81	2.46	0	0		93	60	0.35	0	0.87	0.82	1.69	1.6	1.27	0		93	66	0.3	0	-2.15	0.68
94	63	0.32	0	-1.34	0.73	-0.61	1.92	0.54	0		94	69	0.33	0	0.38	0.69	1.07	2.47	0.03	0.01		94	72	0.35	0	1.47	0.85	2.32	1.71	0.31	0		94	60	0.34	0	1.03	0.73	1.76	2.38	0	0		94	66	0.3	0	-0.14	0.67
95	63	0.32	0	0.1	0.67	0.77	2.19	0.05	0		95	69	0.32	0	-0.48	0.72	0.24	1.85	0.73	0		95	72	0.34	0	0.59	0.73	1.32	2.26	0	0		95	60	0.34	0	-0.64	0.83	0.19	2.25	0.77	0		95	66	0.3	0	-0.62	0.66
96	63	0.31	0	-1.09	0.79	-0.3	2.03	0.72	0		96	69	0.32	0	-1.81	0.72	-1.09	1.84	0.84	0		96	72	0.34	0	0.92	0.74	1.66	2.14	0.51	0		96	60	0.34	0	-1.57	0.75	-0.82	1.78	0.67	0		96	66	0.3	0	-0.32	0.64
97	63	0.31	0	0.81	0.65	1.46	1.8	0.34	0		97	69	0.32	0	0.6	0.74	1.34	1.83	0.75	0		97	72	0.34	0	0.6	0.73	1.33	2.05	0.5	0		97	60	0.34	0	-0.13	0.77	0.64	1.88	0.85	0		97	66	0.3	0	0.73	0.67
98	63	0.3	0	-0.84	0.63	-0.21	2.67	0	0		98	69	0.32	0	1.68	0.67	2.35	2.14	0.02	0		98	72	0.34	0	0.65	0.68	1.33	2.3	0.21	0		98	60	0.33	0	-2.25	0.87	-1.38	1.52	1.37	0		98	66	0.3	0	-3.44	0.91
99	63	0.3	0	-0.01	0.63	0.62	2.41	0	0.1		99	69	0.32	0	0.47	0.68	1.15	2.18	0.51	0		99	72	0.34	0	0.02	0.74	0.76	2	0.57	0		99	60	0.33	0	-0.14	0.78	0.64	2.17	0.72	0		99	66	0.29	0	1.94	0.63
100	63	0.3	0	0.56	0.61	1.17	2.42	0.29	0		100	69	0.32	0	-0.08	0.65	0.57	2.27	0.26	0		100	72	0.33	0	-0.98	0.69	-0.29	2.59	0	0		100	60	0.33	0	-0.53	0.71	0.18	2.03	0.32	0		100	66	0.29	0	0.5	0.6
101	63	0.3	0	1.77	0.6	2.37	1.74	0.15	0		101	69	0.31	0	-0.37	0.74	0.37	2	0.72	0		101	72	0.33	0	4.41	1.38	5.79	1.09	1	0		101	60	0.33	0	0.19	0.67	0.86	2.57	0.03	0		101	66	0.29	0	1.51	0.65
102	63	0.29	0	0.37	0.6	0.97	2.36	0.13	0		102	69	0.31	0	0.59	0.65	1.24	2.22	0.25	0		102	72	0.33	0	-1.32	1	-0.32	1.57	0.91	0		102	60	0.33	0	-0.55	0.7	0.15	2.06	0.83	0		102	66	0.29	0	0.29	0.6
103	63	0.29	0	-0.81	0.65	-0.16	2.04	0.59	0		103	69	0.31	0	0.68	0.67	1.35	2.14	0.11	0		103	72	0.33	0	-3.01	1.11	-1.9	1.08	1.81	0		103	60	0.32	0	-2.41	1.08	-1.33	1.28	1.79	0		103	66	0.29	0	-3.35	0.77
104	63	0.29	0	0.5	0.58	1.08	2.41	0.08	0		104	69	0.3	0	-0.15	0.63	0.48	2.61	0.03	0		104	72	0.33	0	0.5	0.71	1.21	2.14	0.46	0		104	60	0.32	0	0.19	0.65	0.84	2.43	0	0		104	66	0.29	0	-0.12	0.61
105	63	0.29	0	0.01	0.6	0.61	2.31	0	0		105	69	0.3	0	-0.79	0.61	-0.18	2.64	0.02	0		105	72	0.33	0	1.45	0.69	2.14	1.94	0.74	0		105	60	0.31	0	0.48	0.66	1.14	2.35	0.08	0		105	66	0.28	0	0.18	0.57
106	63	0.29	0	-0.38	0.58	0.2	2.23	0.32	0		106	69	0.3	0	-0.06	0.61	0.55	2.39	0	0		106	72	0.32	0	-1.79	0.72	-1.07	2.74	0	0		106	60	0.31	0	0.49	0.61	1.1	2.35	0.01	0		106	66	0.28	0	-2.7	0.64
107	63	0.29	0	0.44	0.62	1.06	2.32	0.07	0		107	69	0.3	0	-0.83	0.64	-0.19	2.79	0	0		107	72	0.32	0	-0.38	0.69	0.31	2.58	0.05	0		107	60	0.31	0	-0.49	0.68	0.19	2.12	0.89	0
108	63	0.28	0	0.24	0.69	0.93	1.51	0.74	0		108	69	0.29	0	-1.17	0.76	-0.41	1.54	0.97	0		108	72	0.32	0	-0.99	0.74	-0.25	1.91	0.89	0		108	60	0.31	0	0.13	0.62	0.75	2.51	0	0
109	63	0.28	0	-1.75	0.62	-1.13	1.92	0.91	0		109	69	0.29	0	-0.21	0.59	0.38	2.5	0.01	0		109	72	0.32	0	-0.12	0.62	0.5	2.62	0	0		109	60	0.31	0	0.12	0.61	0.73	2.66	0	0
110	63	0.28	0	-1.45	0.69	-0.76	1.67	0.93	0		110	69	0.28	0	-0.97	0.59	-0.38	2.71	0	0		110	72	0.31	0	2.02	0.69	2.71	1.56	0.01	0.53		110	60	0.31	0	-0.58	0.65	0.07	2.62	0.05	0
111	63	0.28	0	1.65	0.6	2.25	1.89	0.04	0													111	72	0.31	0	-1.35	0.67	-0.68	2.83	0.01	0		111	60	0.31	0	-0.91	0.68	-0.23	2.06	0.85	0
112	63	0.28	0	-1.23	0.84	-0.39	1.29	0.96	0													112	72	0.3	0	1.3	0.77	2.07	1.89	0	0.41		112	60	0.31	0	2	0.63	2.63	2.25	0.11	0
113	63	0.28	0	-0.98	0.58	-0.4	2.88	0	0													113	72	0.3	0	0.12	0.84	0.96	1.3	0.83	0		113	60	0.3	0	0.48	0.61	1.09	2.33	0	0
114	63	0.28	0	-0.63	0.59	-0.04	2.74	0	0													114	72	0.3	0	-0.65	0.7	0.05	2.17	0.79	0		114	60	0.3	0	0.57	0.59	1.16	2.47	0.09	0
115	63	0.28	0	0.34	0.54	0.88	2.3	0.19	0													115	72	0.3	0	-0.25	0.6	0.35	2.54	0.03	0		115	60	0.3	0	0.9	0.58	1.48	2.35	0.01	0
																						116	72	0.29	0	1.27	0.65	1.92	1.79	0.59	0		116	60	0.3	0	1.22	0.6	1.82	2.13	0	0
																						117	72	0.29	0	-0.05	0.6	0.55	2.21	0.37	0		117	60	0.3	0	-1.4	0.71	-0.69	1.96	0.84	0
																						118	72	0.29	0	-0.59	0.78	0.19	2	0.66	0		118	60	0.3	0	0.66	0.67	1.33	2.31	0.19	0
																						119	72	0.29	0	0.52	0.64	1.16	2	0.73	0		119	60	0.29	0	0.56	0.74	1.3	1.86	0.96	0
																						120	72	0.29	0	-1.98	0.7	-1.28	2.82	0	0		120	60	0.29	0	1.57	0.74	2.31	2.16	0	0
																						121	72	0.29	0	-1.25	0.73	-0.52	2.93	0	0		121	60	0.29	0	-0.39	0.67	0.28	1.97	0.92	0
																						122	72	0.29	0	0	0.62	0.62	2.46	0.04	0		122	60	0.28	0	-0.07	0.59	0.52	2.49	0	0
																						123	72	0.29	0	-0.2	0.59	0.39	2.65	0	0		123	60	0.28	0	-1.76	0.66	-1.1	1.91	0.95	0
																						124	72	0.29	0	0.29	0.63	0.92	2.17	0.59	0		124	60	0.28	0	0.27	0.61	0.88	2.58	0.05	0
																						125	72	0.29	0	-1.36	1.06	-0.3	0.89	2.06	0		125	60	0.28	0	-2.07	0.63	-1.44	1.61	0.92	0
																						126	72	0.29	0	0.61	0.55	1.16	2.36	0	0		126	60	0.28	0	0.7	0.56	1.26	2.38	0	0
																						127	72	0.28	0	0.81	0.62	1.43	2.32	0.15	0		127	60	0.28	0	-0.13	0.59	0.46	2.12	0.38	0
																						128	72	0.28	0	-0.14	0.71	0.57	2.04	0.82	0		128	60	0.28	0	0.13	0.58	0.71	1.97	0.54	0
																						129	72	0.28	0	0.46	0.58	1.04	2.3	0.1	0		129	60	0.28	0	3.16	0.63	3.79	1.56	0.4	0
																																	130	60	0.28	0	-0.02	0.55	0.53	2.66	0	0.02
[truncated: 4 more columns]

## Sheet: DFT
Title	Otamixaban
Spin multiplicity	1
Task	Optimization
QM Method	DFT(b3lyp-d3)/SOLV
QM Basis	6-31g**
Number of canonical orbitals	628
Geometry convergence category	4
Gas Phase Energy	-1488.75
Solution Phase Energy	-1488.84
Final Energy	-1488.84
Solvation Energy (kcal/mol)	-57.69
HOMO	-0.22679
LUMO	-0.07572
Lowest Frequency (cm-1)	-26.5857
Highest Frequency (cm-1)	3612.88
2nd Lowest Frequency (cm-1)	-14.8892
Num Negative Frequencies	2
Zero Point Energy (kcal/mol)	310.456
Entropy (cal/mol/K) 298.15K 1.00E+00atm	173.024
Enthalpy (kcal/mol) 298.15K 1.00E+00atm	17.6714
Free Energy (kcal/mol) 298.15K 1.00E+00atm	-33.9158
Internal Energy (kcal/mol) 298.15K 1.00E+00atm	17.0789
Heat Capacity (cal/mol/K) 298.15K 1.00E+00atm	111.572
ln(Q) (kcal/mol) 298.15K 1.00E+00atm	57.2433
Total Internal Energy (au) 298.15K 1.00E+00atm	-1488.32
Total Enthalpy (au) 298.15K 1.00E+00atm	-1488.32
Total Free Energy (au) 298.15K 1.00E+00atm	-1488.4
ESP min, kcal/mol	-32.21
ESP max, kcal/mol	157.84
ESP mean, kcal/mol	61.25
ESP pos mean, kcal/mol	65.18
ESP neg mean, kcal/mol	-21.96
ESP pos variance, (kcal/mol)**2	654.4
ESP neg variance, (kcal/mol)**2	79.09
ESP total variance, (kcal/mol)**2	733.49
ESP balance	0.096
ESP local polarity, kcal/mol	21.12
ALIE min, kcal/mol	218.95
ALIE max, kcal/mol	389.1
ALIE mean, kcal/mol	275.18
ALIE pos mean, kcal/mol	275.18
ALIE neg mean, kcal/mol	0
ALIE pos variance, (kcal/mol)**2	848.72
ALIE neg variance, (kcal/mol)**2	0
ALIE total variance, (kcal/mol)**2	848.72
ALIE balance	0
Avg Abs Dev from Mean ALIE, kcal/mol	22.0305

## Sheet: ADMET
Descriptors	Standard Values	Otamixaban	Descriptors	Standard Values	Otamixaban
#acid	0 – 1	0	IP(eV)	7.9 – 10.5	8.909
#amide	0 – 1	0	Jm	-	0
#amidine	0	1	mol MW	130.0 – 725.0	446.505
#amine	0 – 1	0	%HumanOralAbsorption	>80% is high, <25% is poor	87.275
#in34	-	0	PISA	0.0 – 450.0	392.497
#in56	-	18	PSA	7.0 – 200.0	136.976
#metab	1 – 8	2	QPlogBB	−3.0 – 1.2	-2.49
#NandO	2 – 15	8	QPlogHERG	concern below −5	-7.137
#noncon	-	0	QPlogKhsa	−1.5 – 1.5	0.776
#nonHatm	-	33	QPlogKp	−8.0 – −1.0	-5.249
#ringatoms	-	18	QPlogPC16	4.0 – 18.0	16.775
#rotor	0 – 15	10	QPlogPo/w	−2.0 – 6.5	4.395
#rtvFG	0 – 2	1	QPlogPoct	8.0 – 35.0	24.702
#stars	0 – 5	1	QPlogPw	4.0 – 45.0	13.896
accptHB	2.0 – 20.0	6	QPlogS	−6.5 – 0.5	-6.728
ACxDN^.5/SA	0.0 – 0.05	0.0129658	QPPCaco	<25 poor, >500 great	85.689
CIQPlogS	−6.5 – 0.5	-6.804	QPPMDCK	<25 poor, >500 great	34.751
CNS	−2 (inactive), +2 (active)	-2	QPpolrz	13.0 – 70.0	48.79
dip^2/V	0.0 – 0.13	0.0381148	RuleOfFive	maximum is 4	0
dipole	1.0 – 12.5	7.408	RuleOfThree	maximum is 3	1
donorHB	0.0 – 6.0	3	SAamideO	0.0 – 35.0	0
EA(eV)	−0.9 – 1.7	0.873	SAfluorine	0.0 – 100.0	0
FISA	7.0 – 330.0	217.545	SASA	300.0 – 1000.0	801.517
FOSA	0.0 – 750.0	191.475	Type	N/A	small
glob	0.75 – 0.95	0.769304	volume	500.0 – 2000.0	1439.69
HumanOralAbsorption	-	1	WPSA	0.0 – 175.0	0

## Sheet: MMGBSA
r_psp_Complex_Energy (Complex Energy)					r_psp_MMGBSA_dG_Bind (Binding Free Energy)
Frame No	title	r_psp_MMGBSA_dG_Bind	r_psp_MMGBSA_dG_Bind_Coulomb	r_psp_MMGBSA_dG_Bind_Covalent	r_psp_MMGBSA_dG_Bind_Hbond	r_psp_MMGBSA_dG_Bind_Lipo	r_psp_MMGBSA_dG_Bind_Packing	r_psp_MMGBSA_dG_Bind_SelfCont	r_psp_MMGBSA_dG_Bind_Solv_GB	r_psp_MMGBSA_dG_Bind_Solv_SA	r_psp_MMGBSA_dG_Bind_vdW	r_psp_Lig_Strain_Energy	r_psp_Lig_Strain_Coulomb	r_psp_Lig_Strain_Covalent	r_psp_Lig_Strain_Hbond	r_psp_Lig_Strain_Lipo	r_psp_Lig_Strain_Packing	r_psp_Lig_Strain_SelfCont	r_psp_Lig_Strain_Solv_GB	r_psp_Lig_Strain_Solv_SA	r_psp_Lig_Strain_vdW	r_psp_Ligand_Energy	r_psp_Ligand_Coulomb	r_psp_Ligand_Covalent	r_psp_Ligand_Hbond	r_psp_Ligand_Lipo	r_psp_Ligand_Packing	r_psp_Ligand_SelfCont	r_psp_Ligand_Solv_GB	r_psp_Ligand_Solv_SA	r_psp_Ligand_vdW	r_psp_Complex_Energy	r_psp_Complex_Coulomb	r_psp_Complex_Covalent	r_psp_Complex_Hbond	r_psp_Complex_Lipo	r_psp_Complex_Packing	r_psp_Complex_SelfCont	r_psp_Complex_Solv_GB	r_psp_Complex_Solv_SA	r_psp_Complex_vdW	r_psp_Ligand_Energy	r_psp_Ligand_Coulomb	r_psp_Ligand_Covalent	r_psp_Ligand_Hbond	r_psp_Ligand_Lipo	r_psp_Ligand_Packing	r_psp_Ligand_SelfCont	r_psp_Ligand_Solv_GB
0	1AQ1 - prepared ligprep_Open_structures.maegz:5025	-78.792	-16.3528	1.15171	-2.71845	-26.8527	-0.780686	0	19.101		-52.34	5.06946	0.980659	1.15171	0	0.0669201	0	0	-0.056203		2.92637	-72.0434	-80.4002	14.099	0	-4.68689	0	0	-38.7991		37.7438	-7678.7	-9226.35	4985.43	-154.799	-738.848	-14.7756	-14.2672	-1895.49		-619.602	-72.0434	-80.4002	14.099	0	-4.68689	0	0	-38.7991
1	1AQ1 - prepared ligprep_Open_structures.maegz:5025	-77.9713	-24.1051	1.19254	-2.91998	-26.8156	-0.718532	0	30.0281		-54.6328	3.38925	0.788147	1.19254	0	-0.147785	0	0	-0.00486694		1.56121	-72.1656	-80.4087	14.0788	0	-4.68679	0	0	-38.9036		37.7547	-7676.8	-9318.88	4917.92	-157.1	-734.38	-19.0178	-17.3727	-1816.44		-531.528	-72.1656	-80.4087	14.0788	0	-4.68679	0	0	-38.9036
2	1AQ1 - prepared ligprep_Open_structures.maegz:5025	-76.7494	-26.1951	-0.258909	-2.81524	-26.5824	-0.718996	0	32.0406		-52.2193	4.42918	1.02385	-0.258909	0	0.0303436	0	0	0.100682		3.53321	-72.1921	-80.3911	14.1045	0	-4.68575	0	0	-38.9625		37.7428	-7677.97	-9335.85	4785.01	-161.863	-728.998	-16.5271	-19.5239	-1777.01		-423.207	-72.1921	-80.3911	14.1045	0	-4.68575	0	0	-38.9625
3	1AQ1 - prepared ligprep_Open_structures.maegz:5025	-77.4076	-33.9141	3.38252	-2.8127	-26.7836	-0.666627	0	36.9162		-53.5293	7.46674	1.29754	3.38252	0	-0.265762	0	0	0.238577		2.81387	-73.5503	-81.6101	12.3207	0	-4.23796	0	0	-37.5232		37.5003	-7711.74	-9322.57	4857.87	-160.155	-725.594	-17.109	-16.5038	-1793.39		-534.285	-73.5503	-81.6101	12.3207	0	-4.23796	0	0	-37.5232
4	1AQ1 - prepared ligprep_Open_structures.maegz:5025	-72.9192	-21.6569	2.81417	-2.49009	-26.1006	-0.776532	0	24.6805		-49.3897	7.40703	-0.227828	2.81417	0	0.180217	0	0	0.310865		4.32961	-72.1626	-80.4011	14.0774	0	-4.68681	0	0	-38.9184		37.7664	-7539.07	-9300.94	4920	-161.628	-718.526	-15.1441	-17.105	-1847.62		-398.111	-72.1626	-80.4011	14.0774	0	-4.68681	0	0	-38.9184
5	1AQ1 - prepared ligprep_Open_structures.maegz:5025	-68.0773	-24.4243	4.56835	-2.13695	-25.7563	-0.686404	0	33.5534		-53.1951	5.62344	0.701926	4.56835	0	0.0075428	0	0	-0.904356		1.24998	-72.0949	-80.352	14.0714	0	-4.68458	0	0	-38.894		37.7643	-7621.7	-9292.84	4897.31	-152.509	-718.355	-16.4193	-18.5045	-1790.48		-529.903	-72.0949	-80.352	14.0714	0	-4.68458	0	0	-38.894
6	1AQ1 - prepared ligprep_Open_structures.maegz:5025	-64.1227	-16.4268	0.4732	-2.5241	-22.7006	-0.692247	0	28.13		-50.3821	3.66683	-0.0793083	0.4732	0	-0.165686	0	0	0.520819		2.91781	-72.0378	-80.8238	13.8604	0	-4.70923	0	0	-38.6441		38.279	-7493.42	-9248.69	4959.19	-152.645	-716.102	-15.476	-20.4982	-1835.57		-463.63	-72.0378	-80.8238	13.8604	0	-4.70923	0	0	-38.6441
7	1AQ1 - prepared ligprep_Open_structures.maegz:5025	-68.9806	-29.6597	-2.86831	-1.79469	-24.3287	-0.794822	0	38.9209		-48.4553	2.19493	-0.532789	-2.86831	0	0.0731222	0	0	1.20037		4.32254	-71.8775	-80.1611	15.2062	0	-4.77992	0	0	-39.4126		37.2699	-7617.66	-9271.07	4873.88	-157.678	-723.305	-16.2991	-19.3064	-1830.96		-472.914	-71.8775	-80.1611	15.2062	0	-4.77992	0	0	-39.4126
8	1AQ1 - prepared ligprep_Open_structures.maegz:5025	-73.2796	-31.022	1.06146	-1.96822	-25.5009	-0.715964	0	39.0221		-54.1561	5.57357	2.35658	1.06146	0	0.174283	0	0	-0.557674		2.53892	-72.0626	-80.3953	14.0791	0	-4.6862	0	0	-38.8124		37.7521	-7576.64	-9266.24	4953.98	-153.431	-715.058	-18.8655	-19.1806	-1834.64		-523.201	-72.0626	-80.3953	14.0791	0	-4.6862	0	0	-38.8124
9	1AQ1 - prepared ligprep_Open_structures.maegz:5025	-73.7214	-36.2693	3.39997	-2.45243	-25.7561	-0.789541	0	41.8367		-53.6907	5.91322	1.04512	3.39997	0	0.216089	0	0	-0.0996098		1.35165	-71.9133	-80.8051	13.8569	0	-4.70789	0	0	-38.5292		38.2721	-7593.55	-9308.44	4925.86	-155.481	-710.039	-18.2384	-22.8813	-1829.45		-474.881	-71.9133	-80.8051	13.8569	0	-4.70789	0	0	-38.5292
10	1AQ1 - prepared ligprep_Open_structures.maegz:5025	-70.1377	-31.5502	0.953567	-2.34905	-25.4995	-0.726565	0	42.2978		-53.2637	4.97222	2.28505	0.953567	0	-0.0425652	0	0	-0.503932		2.2801	-74.4256	-80.4934	11.7277	0	-4.34312	0	0	-38.7935		37.4767	-7603.73	-9274.2	4893.99	-154.298	-712.822	-17.0991	-18.4337	-1814.66		-506.21	-74.4256	-80.4934	11.7277	0	-4.34312	0	0	-38.7935
11	1AQ1 - prepared ligprep_Open_structures.maegz:5025	-71.3432	-38.6227	2.76049	-2.90654	-24.8501	-0.827156	0	44.094		-50.9911	7.64078	2.2645	2.76049	0	-0.0636917	0	0	-0.297019		2.9765	-74.3697	-80.5088	11.7319	0	-4.34235	0	0	-38.7135		37.463	-7598.35	-9367.17	4977.75	-157.726	-718.206	-18.5921	-14.5693	-1770.29		-529.548	-74.3697	-80.5088	11.7319	0	-4.34235	0	0	-38.7135
12	1AQ1 - prepared ligprep_Open_structures.maegz:5025	-74.3437	-42.0696	6.60796	-3.89688	-26.4073	-0.796702	0	45.1299		-52.9112	9.99072	-0.304418	6.60796	0	-0.357212	0	0	0.0702306		3.97416	-74.3482	-80.5064	11.7373	0	-4.34324	0	0	-38.6961		37.4602	-7494.28	-9318.23	5001.85	-161.029	-719.248	-19.3084	-16.0587	-1819.38		-442.877	-74.3482	-80.5064	11.7373	0	-4.34324	0	0	-38.6961
13	1AQ1 - prepared ligprep_Open_structures.maegz:5025	-81.6603	-40.6049	0.985158	-2.21275	-28.2497	-0.845842	0	48.0333		-58.7657	4.176	1.45321	0.985158	0	0.232463	0	0	-0.561779		2.06695	-71.9047	-80.3672	14.0742	0	-4.68994	0	0	-38.6996		37.7778	-7667.8	-9309.98	4909.76	-155.423	-731.425	-20.4806	-20.8569	-1808.24		-531.156	-71.9047	-80.3672	14.0742	0	-4.68994	0	0	-38.6996
14	1AQ1 - prepared ligprep_Open_structures.maegz:5025	-72.1224	-29.0912	3.162	-2.14158	-26.0456	-0.891865	0	39.3018		-56.416	6.1787	2.06538	3.162	0	0.228348	0	0	-0.462754		1.18573	-72.1363	-80.409	14.0862	0	-4.68611	0	0	-38.878		37.7506	-7643.89	-9324.03	4877.31	-155.739	-717.498	-17.7747	-17.2774	-1801.4		-487.479	-72.1363	-80.409	14.0862	0	-4.68611	0	0	-38.878
15	1AQ1 - prepared ligprep_Open_structures.maegz:5025	-73.5859	-21.9561	3.86498	-2.23594	-25.8503	-0.974197	0	27.7583		-54.1925	6.70323	0.933176	3.86498	0	0.112797	0	0	-0.516139		2.30841	-71.9534	-80.4153	14.1082	0	-4.68678	0	0	-38.6928		37.7334	-7649.47	-9244.19	4967.38	-162.569	-735.09	-18.4386	-20.0745	-1869.51		-566.972	-71.9534	-80.4153	14.1082	0	-4.68678	0	0	-38.6928
16	1AQ1 - prepared ligprep_Open_structures.maegz:5025	-72.449	-35.7375	6.06027	-2.15925	-25.9378	-0.914772	0	41.138		-54.8979	6.80712	0.127348	6.06027	0	-0.317013	0	0	-0.521747		1.45826	-74.1493	-80.6275	11.9047	0	-4.34107	0	0	-38.4329		37.3475	-7686.21	-9275.18	4898.05	-157.087	-720.329	-22.596	-18.2344	-1790.52		-600.318	-74.1493	-80.6275	11.9047	0	-4.34107	0	0	-38.4329
17	1AQ1 - prepared ligprep_Open_structures.maegz:5025	-72.68	-36.0745	5.91402	-1.9192	-27.2351	-0.772683	0	38.5272		-51.1196	8.78372	0.0777624	5.91402	0	-0.468029	0	0	0.0891933		3.17077	-74.3425	-80.5315	11.761	0	-4.34341	0	0	-38.6752		37.4466	-7612.28	-9303.4	4931.09	-153.658	-719.586	-16.2728	-16.3266	-1787.13		-547.007	-74.3425	-80.5315	11.761	0	-4.34341	0	0	-38.6752
18	1AQ1 - prepared ligprep_Open_structures.maegz:5025	-70.0051	-32.2012	1.14317	-1.61967	-24.2842	-0.68596	0	42.2122		-54.5695	4.23663	1.92549	1.14317	0	-0.15617	0	0	-0.136067		1.46021	-71.3982	-81.8199	14.9601	0	-4.53041	0	0	-37.5152		37.5071	-7637.99	-9319.24	4942.97	-157.357	-720.092	-20.2482	-19.5783	-1793.03		-551.41	-71.3982	-81.8199	14.9601	0	-4.53041	0	0	-37.5152
19	1AQ1 - prepared ligprep_Open_structures.maegz:5025	-75.6463	-32.1993	1.6363	-2.18013	-25.5934	-0.637531	0	36.6587		-53.331	6.79883	1.0363	1.6363	0	0.0479672	0	0	0.611454		3.4668	-71.1018	-81.3507	16.1528	0	-4.58761	0	0	-38.1221		36.8058	-7599.96	-9282.63	4961.29	-150.956	-720.221	-16.5693	-19.5083	-1817.43		-553.93	-71.1018	-81.3507	16.1528	0	-4.58761	0	0	-38.1221
20	1AQ1 - prepared ligprep_Open_structures.maegz:5025	-62.5872	-25.3735	2.96016	-2.29442	-24.5514	-0.74929	0	32.4909		-45.0696	8.32433	0.915261	2.96016	0	-0.0975281	0	0	0.324519		4.22192	-73.6726	-81.7154	12.1952	0	-4.24087	0	0	-37.4813		37.5698	-7607.32	-9351.71	4843.63	-154.821	-726.266	-17.9939	-15.5705	-1773.43		-411.153	-73.6726	-81.7154	12.1952	0	-4.24087	0	0	-37.4813
21	1AQ1 - prepared ligprep_Open_structures.maegz:5025	-71.1323	-19.7432	4.30988	-1.71499	-27.1221	-0.828921	0	27.4461		-53.479	7.06994	1.85656	4.30988	0	-0.45398	0	0	0.0212599		1.33623	-73.6743	-81.7124	12.1924	0	-4.24019	0	0	-37.4933		37.5793	-7606.85	-9305.32	4956.03	-156.164	-728.331	-17.3133	-15.9815	-1810		-529.775	-73.6743	-81.7124	12.1924	0	-4.24019	0	0	-37.4933
22	1AQ1 - prepared ligprep_Open_structures.maegz:5025	-68.119	-21.0047	1.02646	-1.70723	-25.6624	-0.765731	0	29.8842		-49.8897	5.81156	2.34517	1.02646	0	-0.213072	0	0	-0.346151		2.99915	-71.4723	-81.8639	14.9395	0	-4.52255	0	0	-37.5267		37.5013	-7637.28	-9263.53	4888.13	-155.694	-716.557	-20.8397	-17.0078	-1817.38		-534.407	-71.4723	-81.8639	14.9395	0	-4.52255	0	0	-37.5267
23	1AQ1 - prepared ligprep_Open_structures.maegz:5025	-73.8829	-29.8748	1.99898	-2.24633	-25.7975	-0.727862	0	37.8487		-55.0841	6.22241	2.4844	1.99898	0	-0.0998003	0	0	0.0307211		1.80811	-73.7751	-81.7132	12.1903	0	-4.24146	0	0	-37.5777		37.5669	-7686.13	-9259.28	4875.79	-154.105	-717.496	-19.1444	-19.5549	-1814.76		-577.586	-73.7751	-81.7132	12.1903	0	-4.24146	0	0	-37.5777
24	1AQ1 - prepared ligprep_Open_structures.maegz:5025	-70.7471	-23.5579	1.43029	-2.1059	-24.2002	-0.702835	0	32.0717		-53.6823	5.17777	2.35324	1.43029	0	-0.1593	0	0	-0.0813185		1.63487	-73.9508	-81.7281	12.2291	0	-4.24309	0	0	-37.7672		37.5585	-7658.28	-9279.85	4934.02	-155.047	-729.921	-20.2547	-17.2448	-1830.69		-559.294	-73.9508	-81.7281	12.2291	0	-4.24309	0	0	-37.7672
25	1AQ1 - prepared ligprep_Open_structures.maegz:5025	-67.9499	-31.6642	1.83439	-1.92231	-23.8914	-0.745344	0	43.4265		-54.9876	4.30756	2.22197	1.83439	0	-0.105016	0	0	-0.109746		0.465962	-73.7932	-81.7233	12.2	0	-4.24198	0	0	-37.5971		37.5691	-7598.72	-9278.22	4944.39	-154.671	-720.706	-15.5806	-22.0056	-1803.79		-548.136	-73.7932	-81.7233	12.2	0	-4.24198	0	0	-37.5971
26	1AQ1 - prepared ligprep_Open_structures.maegz:5025	-74.3427	-20.9414	1.95606	-2.54347	-26.1224	-0.870677	0	26.0486		-51.8694	5.83734	1.67332	1.95606	0	-0.131259	0	0	0.00108387		2.33814	-73.7218	-81.5988	12.1982	0	-4.23987	0	0	-37.6818		37.6005	-7564.09	-9330.36	4953.76	-157.22	-715.5	-21.9498	-18.977	-1799.22		-474.627	-73.7218	-81.5988	12.1982	0	-4.23987	0	0	-37.6818
27	1AQ1 - prepared ligprep_Open_structures.maegz:5025	-64.2487	-21.7532	1.64095	-1.84646	-21.9118	-0.759123	0	30.1004		-49.7194	3.97747	0.10015	1.64095	0	-0.0577552	0	0	0.380346		1.91379	-74.2866	-80.4937	11.7327	0	-4.3434	0	0	-38.6524		37.4703	-7688.76	-9260.73	4865.62	-158.07	-714.085	-18.8039	-19.4585	-1814.17		-569.058	-74.2866	-80.4937	11.7327	0	-4.3434	0	0	-38.6524
28	1AQ1 - prepared ligprep_Open_structures.maegz:5025	-67.8562	-21.2552	6.30187	-2.36867	-24.0549	-0.813242	0	26.1862		-51.8523	6.55682	-0.239654	6.30187	0	-0.00687759	0	0	0.30522		0.196268	-72.0906	-80.0655	15.3596	0	-4.80567	0	0	-39.749		37.1699	-7726.57	-9278.8	4857.23	-158.207	-722.101	-17.6655	-14.7095	-1831.16		-561.163	-72.0906	-80.0655	15.3596	0	-4.80567	0	0	-39.749
29	1AQ1 - prepared ligprep_Open_structures.maegz:5025	-72.669	-17.4078	2.04943	-2.12057	-26.3126	-0.714167	0	23.4437		-51.6071	7.12226	2.53416	2.04943	0	0.297332	0	0	-0.594842		2.83618	-72.1827	-80.3827	14.047	0	-4.68571	0	0	-38.908		37.7467	-7641.18	-9333.62	4914.62	-160.224	-712.112	-16.5377	-18.0305	-1828.23		-487.051	-72.1827	-80.3827	14.047	0	-4.68571	0	0	-38.908
30	1AQ1 - prepared ligprep_Open_structures.maegz:5025	-74.0355	-0.420974	0.792008	-1.66124	-24.9584	-0.759955	0	8.74484		-55.7718	4.94912	2.83188	0.792008	0	-0.127808	0	0	-0.216375		1.66942	-73.8267	-81.7156	12.2022	0	-4.24098	0	0	-37.631		37.5587	-7676.03	-9308.44	4861.79	-158.818	-710.336	-21.0282	-15.9571	-1803.9		-519.342	-73.8267	-81.7156	12.2022	0	-4.24098	0	0	-37.631
31	1AQ1 - prepared ligprep_Open_structures.maegz:5025	-71.4897	-9.55211	0.419733	-2.3312	-24.1742	-0.842016	0	17.3411		-52.3509	2.1741	1.24312	0.419733	0	-0.251368	0	0	-0.346736		1.10934	-71.4461	-81.8299	14.9624	0	-4.53032	0	0	-37.5625		37.5143	-7565.13	-9294.96	4944.73	-158.362	-720.234	-18.7237	-15.6538	-1807.36		-494.58	-71.4461	-81.8299	14.9624	0	-4.53032	0	0	-37.5625
32	1AQ1 - prepared ligprep_Open_structures.maegz:5025	-74.2054	7.44312	0.349091	-1.83212	-26.6481	-1.23808	0	-0.98512		-51.2941	3.89423	0.833603	0.349091	0	-0.174459	0	0	0.749737		2.13626	-71.5715	-81.8263	14.9488	0	-4.52942	0	0	-37.6455		37.4809	-7600.49	-9194.64	4917.75	-151.661	-716.581	-16.6048	-12.9545	-1887.63		-538.162	-71.5715	-81.8263	14.9488	0	-4.52942	0	0	-37.6455
33	1AQ1 - prepared ligprep_Open_structures.maegz:5025	-66.8495	20.6228	2.48651	-1.66915	-25.8096	-0.728059	0	-13.0401		-48.7119	6.34387	1.69205	2.48651	0	-0.387513	0	0	-0.0352437		2.58806	-73.7287	-81.7149	12.2006	0	-4.24166	0	0	-37.5445		37.5718	-7474.94	-9215.94	4977.62	-156.347	-711.844	-19.7993	-15.9987	-1923.48		-409.16	-73.7287	-81.7149	12.2006	0	-4.24166	0	0	-37.5445
34	1AQ1 - prepared ligprep_Open_structures.maegz:5025	-67.7242	5.33171	0.355932	-1.77815	-25.0129	-0.882686	0	2.83895		-48.577	4.31639	1.65097	0.355932	0	-0.0295273	0	0	-0.18975		2.52876	-73.7678	-81.7175	12.1967	0	-4.24127	0	0	-37.5712		37.5655	-7632.83	-9137.42	4853.93	-149.63	-712.095	-19.9496	-13.8816	-1911.6		-542.179	-73.7678	-81.7175	12.1967	0	-4.24127	0	0	-37.5712
35	1AQ1 - prepared ligprep_Open_structures.maegz:5025	-72.5371	8.13163	0.36236	-1.56821	-25.6837	-0.806816	0	0.683694		-53.656	4.00633	1.75026	0.36236	0	0.00839231	0	0	0.146471		1.73885	-73.8257	-81.6107	12.2049	0	-4.23964	0	0	-37.7857		37.6055	-7557.43	-9202.5	4967.3	-154.463	-710.426	-16.1056	-13.2313	-1896.81		-531.191	-73.8257	-81.6107	12.2049	0	-4.23964	0	0	-37.7857
36	1AQ1 - prepared ligprep_Open_structures.maegz:5025	-66.7573	13.5331	4.42191	-1.9886	-26.3681	-0.78777	0	-4.36368		-51.2041	8.49481	1.49308	4.42191	0	-0.205239	0	0	0.513551		2.27151	-73.7663	-81.6059	12.1974	0	-4.23991	0	0	-37.725		37.6071	-7574.19	-9208.57	4929.69	-148.924	-705.391	-18.1672	-12.3621	-1887.8		-522.664	-73.7663	-81.6059	12.1974	0	-4.23991	0	0	-37.725
37	1AQ1 - prepared ligprep_Open_structures.maegz:5025	-71.1755	8.64107	1.13526	-1.79206	-25.8136	-0.810671	0	0.356136		-52.8917	5.03619	1.4914	1.13526	0	-0.0655115	0	0	0.366058		2.10898	-73.6915	-81.596	12.1853	0	-4.2402	0	0	-37.6493		37.6088	-7657.14	-9283.81	4864.17	-152.381	-718.031	-18.5977	-20.0375	-1844.7		-483.746	-73.6915	-81.596	12.1853	0	-4.2402	0	0	-37.6493
38	1AQ1 - prepared ligprep_Open_structures.maegz:5025	-72.5584	11.4089	0.992058	-1.8525	-25.9003	-0.883577	0	-2.67366		-53.6494	5.58144	2.19409	0.992058	0	-0.0158207	0	0	0.163577		2.24753	-73.7375	-81.601	12.2016	0	-4.23961	0	0	-37.6964		37.5979	-7585.39	-9232.32	4902.99	-156.579	-711.854	-17.8101	-18.1873	-1882.72		-468.905	-73.7375	-81.601	12.2016	0	-4.23961	0	0	-37.6964
39	1AQ1 - prepared ligprep_Open_structures.maegz:5025	-68.5536	-15.1102	1.90122	-2.6053	-24.0639	-0.726378	0	21.0177		-48.9668	4.02545	-0.556439	1.90122	0	-0.0105487	0	0	0.316157		2.37506	-73.8264	-81.6028	12.2214	0	-4.23913	0	0	-37.7846		37.5787	-7636.54	-9291.1	4913.59	-153.455	-719.402	-19.5798	-17.5441	-1836.65		-512.393	-73.8264	-81.6028	12.2214	0	-4.23913	0	0	-37.7846
40	1AQ1 - prepared ligprep_Open_structures.maegz:5025	-68.045	6.54155	-0.0216788	-1.72825	-26.4189	-0.769095	0	3.03219		-48.6807	6.47228	3.20853	-0.0216788	0	0.0636697	0	0	-0.105992		3.32775	-73.8857	-81.5968	12.1856	0	-4.23984	0	0	-37.8449		37.6102	-7642.91	-9238.96	4830.94	-151.893	-716.352	-18.0411	-17.6008	-1896.35		-434.647	-73.8857	-81.5968	12.1856	0	-4.23984	0	0	-37.8449
41	1AQ1 - prepared ligprep_Open_structures.maegz:5025	-68.5883	13.2144	2.96752	-2.12366	-24.848	-0.713728	0	-7.25046		-49.8343	5.73545	0.230115	2.96752	0	-0.0626058	0	0	-0.128884		2.72931	-73.7829	-81.6119	12.2039	0	-4.23953	0	0	-37.7418		37.6064	-7532.15	-9263.98	4937.34	-153.415	-708.868	-18.1572	-13.6469	-1867.72		-443.71	-73.7829	-81.6119	12.2039	0	-4.23953	0	0	-37.7418
42	1AQ1 - prepared ligprep_Open_structures.maegz:5025	-71.6325	5.78763	2.42271	-1.69476	-26.2285	-0.639346	0	3.83685		-55.1171	5.40095	1.86817	2.42271	0	-0.0868026	0	0	0.0506496		1.14623	-73.7053	-81.6104	12.1996	0	-4.23989	0	0	-37.6637		37.6091	-7604.59	-9236.54	4912.96	-148.458	-707.19	-19.0333	-18.407	-1839.23		-548.679	-73.7053	-81.6104	12.1996	0	-4.23989	0	0	-37.6637
43	1AQ1 - prepared ligprep_Open_structures.maegz:5025	-67.8842	7.87127	2.92005	-1.64319	-25.6631	-0.793301	0	-2.19695		-48.3791	4.93009	-0.388612	2.92005	0	0.0215615	0	0	0.601684		1.77541	-73.9335	-81.608	12.2185	0	-4.23895	0	0	-37.8927		37.5877	-7504.34	-9247.54	4949.03	-157.224	-708.269	-16.6999	-13.7972	-1887.03		-422.807	-73.9335	-81.608	12.2185	0	-4.23895	0	0	-37.8927
44	1AQ1 - prepared ligprep_Open_structures.maegz:5025	-69.4959	14.1098	2.69668	-1.90387	-24.9647	-0.756437	0	-5.91199		-52.7653	5.8993	1.35161	2.69668	0	-0.187074	0	0	-0.132936		2.17101	-73.8393	-81.6011	12.2019	0	-4.2396	0	0	-37.7978		37.5973	-7549.9	-9241.94	4923.19	-154.676	-710.946	-20.7379	-19.8684	-1866.72		-458.2	-73.8393	-81.6011	12.2019	0	-4.2396	0	0	-37.7978
45	1AQ1 - prepared ligprep_Open_structures.maegz:5025	-67.0732	6.9189	5.72436	-2.21668	-24.7959	-0.634629	0	-1.58775		-50.4815	6.73438	0.00937534	5.72436	0	-0.177278	0	0	0.542405		0.635524	-73.8436	-81.6035	12.1969	0	-4.23976	0	0	-37.802		37.6047	-7686.31	-9238.02	4844.38	-156.19	-706.84	-15.2125	-17.1183	-1890.17		-507.145	-73.8436	-81.6035	12.1969	0	-4.23976	0	0	-37.802
46	1AQ1 - prepared ligprep_Open_structures.maegz:5025	-67.1757	6.75714	5.45052	-1.911	-24.6871	-0.697671	0	-0.51137		-51.5762	7.3478	0.712169	5.45052	0	-0.09396	0	0	0.698181		0.58089	-73.8905	-81.6187	12.1956	0	-4.24044	0	0	-37.8496		37.6226	-7668.97	-9305.38	4857.75	-154.858	-710.698	-16.0826	-18.6945	-1839.95		-481.049	-73.8905	-81.6187	12.1956	0	-4.24044	0	0	-37.8496
47	1AQ1 - prepared ligprep_Open_structures.maegz:5025	-71.1087	7.70442	4.8462	-2.04228	-26.6049	-0.567314	0	0.120206		-54.565	8.07331	0.663448	4.8462	0	-0.190329	0	0	0.679331		2.07466	-73.9008	-81.6065	12.2222	0	-4.24008	0	0	-37.8579		37.5815	-7551.71	-9277.11	4943.61	-156.148	-706.016	-14.0174	-18.5911	-1820.19		-503.247	-73.9008	-81.6065	12.2222	0	-4.24008	0	0	-37.8579
48	1AQ1 - prepared ligprep_Open_structures.maegz:5025	-74.8032	-5.8641	2.68375	-2.39737	-27.4123	-0.889203	0	11.8841		-52.808	7.35487	1.30484	2.68375	0	0.158764	0	0	0.50387		2.70365	-71.5548	-81.8467	14.951	0	-4.52791	0	0	-37.6638		37.5326	-7590.17	-9289.55	4911.76	-155.352	-729.769	-18.277	-19.9528	-1818.1		-470.925	-71.5548	-81.8467	14.951	0	-4.52791	0	0	-37.6638
49	1AQ1 - prepared ligprep_Open_structures.maegz:5025	-71.0455	15.3727	6.42699	-1.67496	-27.3911	-0.872045	0	-8.93985		-53.9673	9.03773	0.740542	6.42699	0	-0.214447	0	0	0.483792		1.60085	-73.6514	-81.6065	12.1636	0	-4.23827	0	0	-37.6146		37.6444	-7704.63	-9203.98	4888.6	-156.013	-716.942	-16.5876	-19.2257	-1882.54		-597.942	-73.6514	-81.6065	12.1636	0	-4.23827	0	0	-37.6146
50	1AQ1 - prepared ligprep_Open_structures.maegz:5025	-68.9532	4.43246	0.16528	-1.75117	-24.6953	-0.747158	0	4.26659		-50.6238	3.9581	0.915002	0.16528	0	-0.0954104	0	0	0.292407		2.68082	-73.7764	-80.9932	12.1742	0	-4.23687	0	0	-38.0482		37.3277	-7458.28	-9228.04	4995.69	-153.646	-708.412	-15.8431	-19.0478	-1872.81		-456.168	-73.7764	-80.9932	12.1742	0	-4.23687	0	0	-38.0482
51	1AQ1 - prepared ligprep_Open_structures.maegz:5025	-58.3209	8.0783	0.808642	-1.65685	-24.5299	-0.787434	0	4.79697		-45.0307	5.25642	1.50053	0.808642	0	-0.136686	0	0	0.184383		2.89955	-73.7071	-80.997	12.1774	0	-4.23739	0	0	-37.9804		37.3303	-7722.76	-9243.21	4805.39	-159.263	-711.902	-19.0131	-13.2758	-1860.35		-521.143	-73.7071	-80.997	12.1774	0	-4.23739	0	0	-37.9804
52	1AQ1 - prepared ligprep_Open_structures.maegz:5025	-70.8388	0.408719	1.07026	-1.88578	-26.0839	-0.801891	0	4.02463		-47.5707	3.64739	1.11056	1.07026	0	-0.204597	0	0	-0.781221		2.45239	-74.2586	-81.31	11.6807	0	-4.34651	0	0	-37.6908		37.408	-7603.55	-9221.99	4928.42	-153.3	-713.551	-16.7115	-15.1338	-1899.25		-512.038	-74.2586	-81.31	11.6807	0	-4.34651	0	0	-37.6908
53	1AQ1 - prepared ligprep_Open_structures.maegz:5025	-69.1036	9.39347	1.01527	-1.64687	-25.2136	-0.753772	0	-0.715497		-51.1826	4.20839	0.888005	1.01527	0	-0.126243	0	0	0.287844		2.14352	-73.6859	-80.9962	12.1752	0	-4.2375	0	0	-37.9594		37.3319	-7674.35	-9227.35	4867.58	-154.544	-714.38	-15.8256	-13.5764	-1916.53		-499.724	-73.6859	-80.9962	12.1752	0	-4.2375	0	0	-37.9594
54	1AQ1 - prepared ligprep_Open_structures.maegz:5025	-65.8471	9.32601	7.47795	-1.42519	-26.9574	-0.863504	0	-0.663483		-52.7415	9.73723	-0.970368	7.47795	0	-0.287071	0	0	1.46303		2.05369	-73.8084	-80.9988	12.1781	0	-4.23748	0	0	-38.0812		37.331	-7672.43	-9200.23	4896.31	-153.924	-708.918	-13.8788	-15.696	-1932.56		-543.523	-73.8084	-80.9988	12.1781	0	-4.23748	0	0	-38.0812
55	1AQ1 - prepared ligprep_Open_structures.maegz:5025	-63.644	9.67446	-0.805341	-2.08642	-24.8348	-0.803768	0	0.0591336		-44.8473	3.59141	1.53294	-0.805341	0	-0.29536	0	0	-0.313838		3.47301	-71.5469	-81.6433	14.9262	0	-4.52979	0	0	-37.7113		37.4113	-7581	-9163.17	4932.86	-153.931	-712.727	-13.7073	-14.9089	-1932.28		-523.136	-71.5469	-81.6433	14.9262	0	-4.52979	0	0	-37.7113
56	1AQ1 - prepared ligprep_Open_structures.maegz:5025	-71.6654	3.08718	3.12629	-1.93774	-26.2405	-0.852348	0	0.687225		-49.5355	6.33574	0.0415071	3.12629	0	-0.204652	0	0	0.146218		3.22637	-73.7883	-80.988	12.1823	0	-4.23944	0	0	-38.0605		37.3173	-7543.78	-9172.54	4946.42	-150.245	-711.924	-15.7541	-18.2811	-1932.52		-488.937	-73.7883	-80.988	12.1823	0	-4.23944	0	0	-38.0605
57	1AQ1 - prepared ligprep_Open_structures.maegz:5025	-68.199	2.3705	1.60705	-2.00074	-24.4824	-0.714453	0	4.95476		-49.9338	5.88255	2.16418	1.60705	0	-0.273995	0	0	-0.175657		2.56096	-73.5719	-81.0024	12.1872	0	-4.23814	0	0	-37.8418		37.3233	-7568.74	-9211.37	4904.61	-155.938	-711.712	-13.1071	-16.1957	-1885.29		-479.738	-73.5719	-81.0024	12.1872	0	-4.23814	0	0	-37.8418
58	1AQ1 - prepared ligprep_Open_structures.maegz:5025	-68.7505	2.34324	1.80248	-2.05926	-23.8082	-0.781811	0	5.78503		-52.0319	4.81901	1.23638	1.80248	0	-0.285138	0	0	-0.334062		2.39936	-74.1015	-81.3074	11.6838	0	-4.34751	0	0	-37.533		37.4026	-7516.09	-9232.46	5008.36	-154.71	-699.039	-14.9261	-17.2376	-1883.33		-522.75	-74.1015	-81.3074	11.6838	0	-4.34751	0	0	-37.533
59	1AQ1 - prepared ligprep_Open_structures.maegz:5025	-75.9866	-5.48557	3.70042	-2.74745	-24.375	-0.653303	0	9.7035		-56.1291	5.02006	3.92935	3.70042	0	-0.293995	0	0	-2.4592		0.143491	-74.1764	-81.3174	11.6782	0	-4.34612	0	0	-37.6008		37.4098	-7519.34	-9205.36	4993.27	-151.217	-718.111	-14.3582	-16.9281	-1883.31		-523.327	-74.1764	-81.3174	11.6782	0	-4.34612	0	0	-37.6008
60	1AQ1 - prepared ligprep_Open_structures.maegz:5025	-68.2142	-8.24751	-0.0132693	-1.95273	-24.1826	-0.794271	0	14.8794		-47.9032	4.62564	1.34507	-0.0132693	0	-0.175987	0	0	-0.0641367		3.53396	-74.2463	-81.309	11.6812	0	-4.34673	0	0	-37.68		37.4082	-7590.63	-9255.77	4902.4	-154.212	-705.626	-14.4779	-16.5356	-1855.74		-490.68	-74.2463	-81.309	11.6812	0	-4.34673	0	0	-37.68
61	1AQ1 - prepared ligprep_Open_structures.maegz:5025	-65.4144	10.6737	1.18815	-2.40205	-24.587	-0.794561	0	-1.76666		-47.726	4.51055	1.48256	1.18815	0	0.0319817	0	0	-0.492383		2.30025	-72.0584	-79.9979	14.0799	0	-4.68959	0	0	-39.1309		37.6802	-7578.68	-9200.9	4881.07	-155.631	-707.092	-13.0279	-16.1889	-1915.53		-451.386	-72.0584	-79.9979	14.0799	0	-4.68959	0	0	-39.1309
62	1AQ1 - prepared ligprep_Open_structures.maegz:5025	-70.7129	7.2087	0.475297	-1.63074	-24.9271	-1.01977	0	0.912036		-51.7313	4.46461	0.96513	0.475297	0	-0.119804	0	0	0.109516		3.03447	-72.1269	-79.9798	14.0417	0	-4.68973	0	0	-39.2182		37.7192	-7615.13	-9249.61	4946.54	-156.297	-712.572	-18.6451	-11.9826	-1872.73		-539.826	-72.1269	-79.9798	14.0417	0	-4.68973	0	0	-39.2182
63	1AQ1 - prepared ligprep_Open_structures.maegz:5025	-59.102	23.0613	7.50599	-1.85698	-26.1304	-0.816647	0	-9.95305		-50.9121	7.47815	0.984593	7.50599	0	-0.256341	0	0	-1.76687		1.01078	-73.9434	-80.7864	11.8278	0	-4.34793	0	0	-37.9764		37.3394	-7670.23	-9165.15	4946.04	-151.295	-718.292	-15.7198	-13.9214	-1933.25		-618.643	-73.9434	-80.7864	11.8278	0	-4.34793	0	0	-37.9764
64	1AQ1 - prepared ligprep_Open_structures.maegz:5025	-68.6627	2.28206	2.8344	-2.24571	-25.2606	-0.789009	0	3.69168		-49.1756	5.06428	-0.495041	2.8344	0	-0.0708913	0	0	0.640023		2.15579	-72.3561	-79.9917	14.0504	0	-4.68955	0	0	-39.426		37.7006	-7599.12	-9212.97	4906.48	-152.723	-707.726	-15.9211	-14.5969	-1887.77		-513.89	-72.3561	-79.9917	14.0504	0	-4.68955	0	0	-39.426
65	1AQ1 - prepared ligprep_Open_structures.maegz:5025	-58.6156	4.69708	1.41758	-1.5504	-21.2587	-0.761464	0	1.11964		-42.2793	3.13991	-0.0838473	1.41758	0	-0.245233	0	0	0.0730616		1.97834	-74.2389	-80.7637	11.8027	0	-4.34929	0	0	-38.2864		37.3577	-7568.21	-9172.3	4941.73	-153.072	-707.565	-15.5942	-17.5531	-1935.76		-508.088	-74.2389	-80.7637	11.8027	0	-4.34929	0	0	-38.2864
66	1AQ1 - prepared ligprep_Open_structures.maegz:5025	-73.3792	1.36147	3.20416	-2.16754	-26.2457	-0.734089	0	3.79096		-52.5885	5.83436	1.73622	3.20416	0	-0.374424	0	0	-0.877035		2.14543	-74.2538	-81.3047	11.6662	0	-4.34771	0	0	-37.688		37.4204	-7555.9	-9204.88	4930.26	-155.671	-718.628	-17.1653	-16.7624	-1912.72		-460.325	-74.2538	-81.3047	11.6662	0	-4.34771	0	0	-37.688
67	1AQ1 - prepared ligprep_Open_structures.maegz:5025	-68.8574	3.48904	4.29276	-1.51401	-26.1571	-0.743055	0	4.77846		-53.0035	7.82372	0.0868853	4.29276	0	-0.145268	0	0	0.876867		2.71247	-73.5188	-81.0016	12.208	0	-4.23747	0	0	-37.8056		37.3179	-7652.94	-9174.14	4869.33	-153.603	-721.65	-15.3845	-16.4713	-1874.47		-566.552	-73.5188	-81.0016	12.208	0	-4.23747	0	0	-37.8056
68	1AQ1 - prepared ligprep_Open_structures.maegz:5025	-70.6846	7.92951	3.73156	-1.73254	-26.1692	-0.758985	0	-3.09614		-50.5888	6.42224	-0.808135	3.73156	0	-0.143163	0	0	1.62849		2.01348	-73.6327	-81.0031	12.2067	0	-4.23829	0	0	-37.9112		37.3132	-7561.18	-9155.84	4974.67	-153.695	-711.968	-17.8469	-18.6026	-1901.52		-576.383	-73.6327	-81.0031	12.2067	0	-4.23829	0	0	-37.9112
69	1AQ1 - prepared ligprep_Open_structures.maegz:5025	-65.6439	0.474859	0.363274	-2.2639	-24.007	-0.708895	0	6.87552		-46.3777	5.70325	-0.546042	0.363274	0	0.305084	0	0	1.48332		4.09762	-72.0575	-79.3504	15.3384	0	-4.80953	0	0	-40.284		37.048	-7691.71	-9266.93	4867.72	-160.019	-717.238	-16.7871	-17.5083	-1867.98		-512.967	-72.0575	-79.3504	15.3384	0	-4.80953	0	0	-40.284
70	1AQ1 - prepared ligprep_Open_structures.maegz:5025	-68.9625	0.340456	2.83592	-2.1759	-24.4813	-0.530503	0	6.19196		-51.1432	6.05729	0.972405	2.83592	0	0.0615941	0	0	0.207228		1.98014	-72.1634	-80.1247	13.8735	0	-4.70508	0	0	-39.3249		38.1178	-7626.42	-9223.67	4851.51	-155.947	-708.584	-19.1329	-20.2258	-1896.47		-453.903	-72.1634	-80.1247	13.8735	0	-4.70508	0	0	-39.3249
71	1AQ1 - prepared ligprep_Open_structures.maegz:5025	-68.0384	-2.29774	-1.73143	-1.75652	-23.2211	-0.829368	0	6.48538		-44.6875	2.48597	0.371515	-1.73143	0	-0.0230239	0	0	0.263979		3.60493	-72.0962	-79.9751	14.0556	0	-4.69073	0	0	-39.1886		37.7025	-7636.81	-9270.4	4869.24	-154.064	-705.399	-16.5746	-17.8588	-1853.09		-488.656	-72.0962	-79.9751	14.0556	0	-4.69073	0	0	-39.1886
72	1AQ1 - prepared ligprep_Open_structures.maegz:5025	-67.3597	-8.73122	1.86726	-2.29035	-22.9414	-0.82639	0	15.1713		-49.6089	3.9904	0.82731	1.86726	0	-0.109143	0	0	0.0418729		1.3631	-74.1125	-81.6662	11.4213	0	-4.30854	0	0	-37.4627		37.9036	-7614.1	-9337.57	4905.78	-160.065	-715.102	-16.6116	-15.5978	-1812.15		-462.79	-74.1125	-81.6662	11.4213	0	-4.30854	0	0	-37.4627
73	1AQ1 - prepared ligprep_Open_structures.maegz:5025	-68.6177	-7.37038	1.1097	-1.78506	-24.873	-0.794894	0	11.5072		-46.4112	5.22542	-0.0729231	1.1097	0	-0.0750158	0	0	0.454011		3.80965	-74.2123	-80.7705	11.8115	0	-4.34764	0	0	-38.2569		37.3513	-7606.49	-9301.76	4862.48	-156.179	-716.626	-13.4015	-18.2747	-1809.23		-453.504	-74.2123	-80.7705	11.8115	0	-4.34764	0	0	-38.2569
74	1AQ1 - prepared ligprep_Open_structures.maegz:5025	-64.383	-15.6312	0.975186	-1.97424	-21.6647	-0.604798	0	22.0437		-47.527	4.5214	1.18497	0.975186	0	0.0128008	0	0	-0.464422		2.81287	-74.1159	-80.7758	11.8249	0	-4.34826	0	0	-38.16		37.3432	-7623.67	-9281.42	4826.43	-158.886	-703.248	-15.3356	-16.2978	-1819.37		-455.548	-74.1159	-80.7758	11.8249	0	-4.34826	0	0	-38.16
75	1AQ1 - prepared ligprep_Open_structures.maegz:5025	-76.4918	-11.3423	2.52922	-2.79935	-26.6272	-0.847562	0	16.2321		-53.6367	6.00356	0.369443	2.52922	0	0.122307	0	0	0.0385622		2.94403	-72.2191	-79.9661	14.0597	0	-4.69085	0	0	-39.3352		37.7132	-7697.52	-9297.75	4886.98	-158.838	-720.477	-16.8401	-17.162	-1806.4		-567.036	-72.2191	-79.9661	14.0597	0	-4.69085	0	0	-39.3352
76	1AQ1 - prepared ligprep_Open_structures.maegz:5025	-76.4676	-5.90428	2.45042	-2.47645	-26.0275	-0.730618	0	10.4376		-54.2167	5.2463	-0.0980484	2.45042	0	0.097119	0	0	0.293654		2.50316	-72.1665	-79.9815	14.0306	0	-4.68908	0	0	-39.2513		37.7249	-7736.45	-9239.93	4859.76	-158.284	-726.427	-18.076	-17.4706	-1897.24		-538.779	-72.1665	-79.9815	14.0306	0	-4.68908	0	0	-39.2513
77	1AQ1 - prepared ligprep_Open_structures.maegz:5025	-72.7444	-6.76661	4.14432	-2.41989	-26.0423	-0.781517	0	10.987		-51.8654	5.72524	-0.267704	4.14432	0	-0.0560694	0	0	0.312272		1.59243	-72.2597	-79.9711	14.0299	0	-4.69018	0	0	-39.3587		37.7304	-7674.01	-9258.24	4944.34	-152.3	-716.269	-17.604	-17.3412	-1859.47		-597.118	-72.2597	-79.9711	14.0299	0	-4.69018	0	0	-39.3587
78	1AQ1 - prepared ligprep_Open_structures.maegz:5025	-75.0159	-14.6814	5.3891	-2.87348	-27.4512	-0.803908	0	17.8342		-52.4292	8.2942	2.38174	5.3891	0	-0.122652	0	0	-1.52406		2.17007	-74.187	-80.7776	11.8271	0	-4.34693	0	0	-38.2179		37.3283	-7685.68	-9295.46	4938.16	-153.244	-720.137	-19.5188	-15.5279	-1817.4		-602.561	-74.187	-80.7776	11.8271	0	-4.34693	0	0	-38.2179
79	1AQ1 - prepared ligprep_Open_structures.maegz:5025	-73.7206	-10.3028	1.8117	-2.50193	-25.9824	-0.90579	0	14.4055		-50.2449	4.84934	-0.171026	1.8117	0	0.187968	0	0	0.78766		2.23303	-72.0712	-79.6336	15.3393	0	-4.81213	0	0	-40.0747		37.1098	-7672.06	-9271.58	4963.69	-157.424	-727.563	-21.3801	-18.3059	-1875.94		-563.56	-72.0712	-79.6336	15.3393	0	-4.81213	0	0	-40.0747
80	1AQ1 - prepared ligprep_Open_structures.maegz:5025	-76.0231	-17.208	3.88877	-2.51356	-25.383	-0.750616	0	21.3728		-55.4295	6.07117	1.98413	3.88877	0	0.0691739	0	0	-0.820676		0.94977	-72.0618	-79.6025	15.3377	0	-4.81739	0	0	-40.0954		37.1159	-7637.53	-9289.36	4945.29	-157.494	-721.535	-23.1177	-14.5976	-1840.27		-536.442	-72.0618	-79.6025	15.3377	0	-4.81739	0	0	-40.0954
81	1AQ1 - prepared ligprep_Open_structures.maegz:5025	-80.1065	-28.5396	3.60992	-2.73552	-27.3912	-0.867067	0	29.5652		-53.7483	6.67763	0.350855	3.60992	0	-0.242493	0	0	-0.460938		3.42029	-74.1031	-80.7657	11.7983	0	-4.34758	0	0	-38.1467		37.3586	-7552.46	-9257.65	4989.1	-153.095	-724.016	-20.2716	-17.4487	-1887.11		-481.974	-74.1031	-80.7657	11.7983	0	-4.34758	0	0	-38.1467
82	1AQ1 - prepared ligprep_Open_structures.maegz:5025	-74.9209	-25.2233	5.81837	-2.29714	-28.0473	-0.723035	0	30.9183		-55.3667	8.43297	0.302042	5.81837	0	-0.173168	0	0	1.0152		1.47054	-73.9425	-81.3187	12.246	0	-4.2394	0	0	-38.04		37.4095	-7671.84	-9273.59	4886.06	-155.128	-733.178	-20.61	-14.6202	-1831.99		-528.782	-73.9425	-81.3187	12.246	0	-4.2394	0	0	-38.04
83	1AQ1 - prepared ligprep_Open_structures.maegz:5025	-71.7984	-12.2222	3.53818	-1.61331	-27.9679	-0.749426	0	17.8926		-50.6763	8.08467	0.0492637	3.53818	0	-0.29401	0	0	1.20181		3.58942	-73.5472	-81.0007	12.1755	0	-4.23761	0	0	-37.8194		37.3351	-7588.8	-9263.18	4941.9	-153.617	-714.46	-18.7685	-16.7414	-1850.42		-513.517	-73.5472	-81.0007	12.1755	0	-4.23761	0	0	-37.8194
84	1AQ1 - prepared ligprep_Open_structures.maegz:5025	-72.7754	-19.5366	4.7113	-2.25827	-25.8854	-0.833613	0	24.0901		-53.0629	5.64159	0.569911	4.7113	0	-0.313664	0	0	-0.895745		1.56979	-73.9015	-81.0615	11.5332	0	-4.30538	0	0	-37.903		37.8352	-7658.94	-9319.81	4913.87	-157.807	-716.906	-18.28	-16.94	-1799.33		-543.731	-73.9015	-81.0615	11.5332	0	-4.30538	0	0	-37.903
85	1AQ1 - prepared ligprep_Open_structures.maegz:5025	-74.6846	-14.8286	2.29986	-2.68965	-26.7834	-0.729463	0	18.6345		-50.5878	6.12347	2.34436	2.29986	0	-0.101425	0	0	-0.800268		2.38095	-72.3554	-79.994	14.057	0	-4.68959	0	0	-39.4246		37.6958	-7680.68	-9365.42	4868.08	-156.215	-720.113	-21.0436	-15.723	-1802.18		-468.068	-72.3554	-79.994	14.057	0	-4.68959	0	0	-39.4246
86	1AQ1 - prepared ligprep_Open_structures.maegz:5025	-67.4683	-7.99749	3.68016	-2.44293	-25.0199	-0.830142	0	13.8179		-48.676	7.60351	1.09009	3.68016	0	0.175625	0	0	-0.0703787		2.728	-72.2879	-79.975	14.03	0	-4.69101	0	0	-39.378		37.7261	-7632.98	-9285.63	4953.73	-162.234	-720.619	-19.7385	-16.0129	-1834.66		-547.809	-72.2879	-79.975	14.03	0	-4.69101	0	0	-39.378
87	1AQ1 - prepared ligprep_Open_structures.maegz:5025	-73.2225	-12.6554	5.43191	-2.62929	-25.9876	-0.775985	0	19.8954		-56.5015	7.64188	2.19612	5.43191	0	-0.0553273	0	0	-1.34494		1.41412	-72.2122	-79.9793	14.044	0	-4.68976	0	0	-39.2945		37.7074	-7660.06	-9285.63	4901.73	-157.451	-709.963	-18.7685	-15.6071	-1818.17		-556.199	-72.2122	-79.9793	14.044	0	-4.68976	0	0	-39.2945
88	1AQ1 - prepared ligprep_Open_structures.maegz:5025	-76.5196	-10.1808	2.94474	-2.70293	-26.5236	-0.757223	0	13.4855		-52.7853	5.26799	-0.0252562	2.94474	0	0.0542946	0	0	0.165081		2.12913	-72.2441	-79.9885	14.0476	0	-4.68912	0	0	-39.3165		37.7023	-7667.56	-9320.65	4990.84	-154.783	-720.815	-17.1561	-19.9508	-1836.72		-588.324	-72.2441	-79.9885	14.0476	0	-4.68912	0	0	-39.3165
89	1AQ1 - prepared ligprep_Open_structures.maegz:5025	-67.3911	-4.6265	5.19438	-2.4467	-26.1718	-0.740647	0	9.72409		-48.3239	9.23882	3.4818	5.19438	0	-0.228295	0	0	-2.12185		2.91278	-74.1684	-80.7938	11.8176	0	-4.34827	0	0	-38.1903		37.3464	-7662.94	-9219.2	4838.61	-157.444	-715.046	-19.2356	-17.9348	-1846.36		-526.332	-74.1684	-80.7938	11.8176	0	-4.34827	0	0	-38.1903
90	1AQ1 - prepared ligprep_Open_structures.maegz:5025	-72.3485	-0.966346	0.39418	-1.71381	-25.2196	-0.781574	0	6.51977		-50.5811	3.87359	2.10095	0.39418	0	0.201785	0	0	-0.857888		2.03456	-72.1402	-80.3628	13.8238	0	-4.71162	0	0	-39.1144		38.2248	-7589.53	-9283.12	4917.29	-159.105	-705.905	-18.2896	-12.2932	-1860.49		-467.617	-72.1402	-80.3628	13.8238	0	-4.71162	0	0	-39.1144
91	1AQ1 - prepared ligprep_Open_structures.maegz:5025	-67.5391	-8.84184	1.79592	-1.45634	-24.8866	-0.752538	0	13.1678		-46.5655	6.45159	1.43195	1.79592	0	-0.0158344	0	0	-0.380395		3.61996	-71.6994	-81.7755	14.9298	0	-4.53271	0	0	-37.783		37.4619	-7728.12	-9366.93	4878.51	-160.226	-709.941	-15.942	-17.3589	-1812.65		-523.588	-71.6994	-81.7755	14.9298	0	-4.53271	0	0	-37.783
92	1AQ1 - prepared ligprep_Open_structures.maegz:5025	-70.0242	-11.308	-0.230086	-1.74163	-24.4338	-0.719836	0	18.3101		-49.901	3.88767	0.995878	-0.230086	0	-0.281094	0	0	-0.229729		3.6327	-71.1941	-81.2741	16.1106	0	-4.5859	0	0	-38.2214		36.7767	-7677.85	-9345.6	4930.38	-158.581	-715.778	-21.9126	-15.0872	-1806.73		-544.543	-71.1941	-81.2741	16.1106	0	-4.5859	0	0	-38.2214
93	1AQ1 - prepared ligprep_Open_structures.maegz:5025	-66.3443	-17.9022	3.37781	-1.88085	-23.3058	-0.812554	0	25.2945		-51.1152	4.77938	0.756939	3.37781	0	-0.303713	0	0	-0.62844		1.57678	-71.1152	-81.2919	14.749	0	-4.4764	0	0	-37.7627		37.6667	-7610.18	-9342.17	4999.33	-156.977	-722.544	-19.9774	-17.8396	-1783.54		-566.466	-71.1152	-81.2919	14.749	0	-4.4764	0	0	-37.7627
94	1AQ1 - prepared ligprep_Open_structures.maegz:5025	-67.9704	-17.5002	1.24883	-1.56026	-24.1103	-0.676043	0	26.5055		-51.8779	3.82894	1.10224	1.24883	0	-0.356957	0	0	-0.134734		1.96955	-71.3429	-81.2988	14.7668	0	-4.47567	0	0	-37.9906		37.6554	-7636.4	-9288.07	4951.5	-151.581	-706.956	-20.6364	-13.4542	-1808.62		-598.584	-71.3429	-81.2988	14.7668	0	-4.47567	0	0	-37.9906
95	1AQ1 - prepared ligprep_Open_structures.maegz:5025	-69.1202	-6.48612	1.57899	-1.71134	-23.2922	-0.710037	0	11.8707		-50.3702	3.4621	0.859669	1.57899	0	-0.375756	0	0	-0.486448		1.88565	-71.4345	-81.298	14.8102	0	-4.47271	0	0	-38.094		37.6201	-7665.91	-9336.85	4899.26	-154.642	-707.641	-14.5611	-16.9795	-1782.75		-551.744	-71.4345	-81.298	14.8102	0	-4.47271	0	0	-38.094
96	1AQ1 - prepared ligprep_Open_structures.maegz:5025	-72.1766	-8.47812	1.30141	-1.57922	-25.9843	-0.753883	0	14.8878		-51.5703	4.70369	0.162993	1.30141	0	0.0783483	0	0	0.133821		3.02712	-71.9775	-79.7957	14.0523	0	-4.68792	0	0	-39.1814		37.6352	-7713.25	-9271.22	4875.63	-155.291	-709.71	-13.4056	-17.025	-1864.97		-557.261	-71.9775	-79.7957	14.0523	0	-4.68792	0	0	-39.1814
97	1AQ1 - prepared ligprep_Open_structures.maegz:5025	-62.0609	-18.2013	2.69144	-2.2508	-22.4036	-0.844494	0	23.5472		-44.5993	7.70632	1.55327	2.69144	0	-0.232791	0	0	-0.349287		4.04368	-74.2428	-81.312	11.6956	0	-4.34637	0	0	-37.6819		37.4018	-7649.9	-9361.6	4818.21	-154.998	-712.59	-19.8157	-11.9748	-1762.82		-444.319	-74.2428	-81.312	11.6956	0	-4.34637	0	0	-37.6819
98	1AQ1 - prepared ligprep_Open_structures.maegz:5025	-64.7597	-5.4731	1.88424	-1.49663	-26.1784	-0.814286	0	16.2719		-48.9535	5.39749	-0.0702766	1.88424	0	0.0876221	0	0	0.208133		3.28777	-72.3509	-79.8017	14.0416	0	-4.68835	0	0	-39.5452		37.6429	-7605.37	-9273.1	4943.48	-153.308	-718.41	-17.4118	-12.8319	-1842.03		-531.757	-72.3509	-79.8017	14.0416	0	-4.68835	0	0	-39.5452
99	1AQ1 - prepared ligprep_Open_structures.maegz:5025	-66.2108	5.27254	2.47444	-0.862906	-24.5096	-0.56391	0	2.94946		-50.9708	4.15194	-0.393929	2.47444	0	0.11499	0	0	-0.043767		2.0002	-71.8886	-80.1492	13.8281	0	-4.71115	0	0	-39.0213		38.1649	-7684.54	-9239.95	4853.19	-150.981	-706.111	-16.7683	-17.585	-1861.79		-544.541	-71.8886	-80.1492	13.8281	0	-4.71115	0	0	-39.0213
100	1AQ1 - prepared ligprep_Open_structures.maegz:5025	-65.9386	-3.03743	4.31081	-1.05627	-25.4149	-0.738332	0	8.90375		-48.9062	8.25136	0.960571	4.31081	0	-0.10308	0	0	-0.964833		4.04789	-74.1369	-81.3078	11.6806	0	-4.34669	0	0	-37.5708		37.4078	-7677.76	-9314.38	4844.68	-156.543	-719.11	-16.8381	-13.6473	-1809.05		-492.865	-74.1369	-81.3078	11.6806	0	-4.34669	0	0	-37.5708
101	1AQ1 - prepared ligprep_Open_structures.maegz:5025	-61.1359	7.60747	1.01785	-1.77811	-22.2773	-0.706457	0	1.877		-46.8764	4.5542	0.845195	1.01785	0	-0.165355	0	0	-0.290394		3.1469	-74.3079	-81.3538	11.689	0	-4.34813	0	0	-37.6988		37.4039	-7668.48	-9266.4	4901.96	-154.938	-709.079	-15.5467	-13.8795	-1842.3		-568.299	-74.3079	-81.3538	11.689	0	-4.34813	0	0	-37.6988
102	1AQ1 - prepared ligprep_Open_structures.maegz:5025	-69.4609	15.7382	0.0318668	-0.927586	-25.3506	-1.40154	0	-8.72796		-48.8233	3.61893	0.269014	0.0318668	0	-0.0114028	0	0	0.14778		3.18167	-71.7532	-80.1873	13.7954	0	-4.71947	0	0	-38.8537		38.2119	-7652.97	-9289.02	4853.45	-154.55	-712.906	-19.7176	-11.9137	-1801.74		-516.574	-71.7532	-80.1873	13.7954	0	-4.71947	0	0	-38.8537
103	1AQ1 - prepared ligprep_Open_structures.maegz:5025	-65.727	23.8157	1.70885	-1.06541	-27.7215	-1.48459	0	-14.7608		-46.2192	6.76445	0.641184	1.70885	0	-0.165629	0	0	0.912774		3.66727	-72.0543	-79.3514	15.3544	0	-4.8089	0	0	-40.282		37.0335	-7548.36	-9251.25	4999.24	-150.995	-708.368	-17.5038	-13.0354	-1857.79		-548.662	-72.0543	-79.3514	15.3544	0	-4.8089	0	0	-40.282
104	1AQ1 - prepared ligprep_Open_structures.maegz:5025	-69.2655	20.9457	2.23976	-1.01956	-27.622	-1.39265	0	-11.0755		-51.3412	6.72287	-0.234168	2.23976	0	0.00216001	0	0	1.51216		3.20296	-72.2088	-79.7965	13.9911	0	-4.68967	0	0	-39.4047		37.691	-7528.53	-9282.46	4997.82	-157.274	-710.766	-17.5904	-12.1112	-1847.45		-498.705	-72.2088	-79.7965	13.9911	0	-4.68967	0	0	-39.4047
105	1AQ1 - prepared ligprep_Open_structures.maegz:5025	-62.8464	20.3662	4.75818	-1.71134	-26.1029	-0.715427	0	-12.5957		-46.8453	10.0075	2.86656	4.75818	0	0.4074	0	0	-1.85553		3.83092	-76.1091	-83.6698	12.6641	0	-5.22438	0	0	-35.8123		35.9334	-7660.79	-9318.86	4825.59	-159.673	-720.97	-15.0059	-13.0169	-1823.79		-435.064	-76.1091	-83.6698	12.6641	0	-5.22438	0	0	-35.8123
106	1AQ1 - prepared ligprep_Open_structures.maegz:5025	-62.732	18.8976	2.58316	-1.55771	-24.7757	-2.17802	0	-9.18403		-46.5173	6.98744	-0.24273	2.58316	0	1.18253	0	0	-0.210464		3.67495	-76.0321	-83.378	12.6953	0	-5.31227	0	0	-35.8701		35.833	-7474.73	-9201.54	4959.21	-156.017	-715.396	-20.806	-14.6578	-1908.48		-417.04	-76.0321	-83.378	12.6953	0	-5.31227	0	0	-35.8701
107	1AQ1 - prepared ligprep_Open_structures.maegz:5025	-64.2723	14.703	3.4688	-1.65765	-23.3732	-2.03821	0	-8.644		-46.731	6.50546	-0.641072	3.4688	0	1.32966	0	0	-0.37422		2.7223	-76.1896	-83.2041	12.7304	0	-5.47339	0	0	-35.9769		35.7344	-7461.77	-9305.46	4963.76	-155.774	-717.701	-17.7485	-13.6702	-1851.13		-364.037	-76.1896	-83.2041	12.7304	0	-5.47339	0	0	-35.9769
108	1AQ1 - prepared ligprep_Open_structures.maegz:5025	-69.5458	14.5947	2.79781	-1.50971	-28.4538	-2.69987	0	-5.39571		-48.8792	4.63053	-2.31657	2.79781	0	0.917367	0	0	1.56461		1.66732	-75.5989	-81.7825	13.6159	0	-5.66611	0	0	-37.1513		35.3852	-7670.7	-9252.18	4885.01	-156.192	-719.39	-19.2698	-13.6887	-1850.73		-544.261	-75.5989	-81.7825	13.6159	0	-5.66611	0	0	-37.1513
109	1AQ1 - prepared ligprep_Open_structures.maegz:5025	-64.1549	13.4835	4.64361	-2.00661	-24.5	-2.39218	0	-4.52903		-48.8542	9.25893	0.627776	4.64361	0	1.33888	0	0	-0.301134		2.94979	-76.139	-83.3936	12.7108	0	-5.30601	0	0	-35.9755		35.8253	-7590.15	-9245.41	4920.51	-158.436	-705.566	-19.6852	-15.8671	-1838.3		-527.39	-76.139	-83.3936	12.7108	0	-5.30601	0	0	-35.9755
110	1AQ1 - prepared ligprep_Open_structures.maegz:5025	-65.2092	-1.63512	4.44064	-1.99794	-26.6939	-2.66623	0	10.5787		-47.2354	6.03965	-1.10937	4.44064	0	0.184784	0	0	0.708136		1.81546	-75.2671	-82.7625	11.6183	0	-4.32008	0	0	-36.6172		36.8144	-7508.9	-9307.86	4964.41	-159.378	-710.923	-19.2198	-11.9667	-1811.98		-451.977	-75.2671	-82.7625	11.6183	0	-4.32008	0	0	-36.6172
111	1AQ1 - prepared ligprep_Open_structures.maegz:5025	-65.132	-2.95266	4.72814	-2.39692	-25.1048	-2.47108	0	8.6474		-45.5821	8.55033	-0.572103	4.72814	0	1.28448	0	0	-0.163287		3.27311	-76.2232	-83.3823	12.7028	0	-5.36488	0	0	-35.9463		35.7675	-7586.3	-9304.91	4870.96	-164.449	-710.484	-19.7133	-12.032	-1819.94		-425.736	-76.2232	-83.3823	12.7028	0	-5.36488	0	0	-35.9463
112	1AQ1 - prepared ligprep_Open_structures.maegz:5025	-65.9358	-6.54383	2.78722	-1.55006	-26.0264	-1.79652	0	12.8546		-45.6607	4.60299	-0.938966	2.78722	0	0.378625	0	0	0.316098		2.06001	-74.6142	-83.8136	12.9874	0	-4.48376	0	0	-35.2431		35.9389	-7442.19	-9384.32	4936.27	-161.518	-709.365	-16.0983	-11.4333	-1765.97		-329.751	-74.6142	-83.8136	12.9874	0	-4.48376	0	0	-35.2431
113	1AQ1 - prepared ligprep_Open_structures.maegz:5025	-64.7059	-0.757637	3.3393	-1.49759	-23.6511	-1.74	0	7.65323		-48.0521	4.32252	-0.808717	3.3393	0	0.911862	0	0	0.298871		0.581198	-76.0759	-83.6084	12.7036	0	-5.3064	0	0	-35.7216		35.8569	-7555.65	-9394.38	4934.57	-165.63	-718.565	-20.757	-12.8585	-1751.6		-426.43	-76.0759	-83.6084	12.7036	0	-5.3064	0	0	-35.7216
114	1AQ1 - prepared ligprep_Open_structures.maegz:5025	-67.5608	-5.80391	4.24652	-2.26338	-26.5323	-1.91472	0	14.7839		-50.0769	4.86515	-0.9022	4.24652	0	0.440196	0	0	0.413802		0.666826	-74.6897	-83.5268	13.041	0	-4.52307	0	0	-35.6606		35.9797	-7624.63	-9319.68	4850.41	-161.58	-706.993	-17.441	-12.4326	-1816.19		-440.725	-74.6897	-83.5268	13.041	0	-4.52307	0	0	-35.6606
115	1AQ1 - prepared ligprep_Open_structures.maegz:5025	-62.5896	3.35975	2.08431	-1.18058	-24.1229	-1.94414	0	6.33193		-47.1179	5.93377	0.631525	2.08431	0	1.20177	0	0	-0.833177		2.84934	-76.0376	-83.5215	12.7033	0	-5.33005	0	0	-35.7236		35.8343	-7598.87	-9351.94	4904.28	-166.222	-706.682	-19.2982	-12.9201	-1789.64		-456.453	-76.0376	-83.5215	12.7033	0	-5.33005	0	0	-35.7236
116	1AQ1 - prepared ligprep_Open_structures.maegz:5025	-69.8154	6.38583	2.79903	-1.35301	-26.7214	-2.07327	0	1.69354		-50.546	7.06333	0.693139	2.79903	0	1.19498	0	0	-0.711891		3.08807	-76.0463	-83.5103	12.7164	0	-5.33637	0	0	-35.7391		35.8231	-7639.61	-9297.09	4847.94	-159.509	-717.959	-20.2739	-13.3742	-1835.95		-443.391	-76.0463	-83.5103	12.7164	0	-5.33637	0	0	-35.7391
117	1AQ1 - prepared ligprep_Open_structures.maegz:5025	-63.4898	7.44893	2.37872	-1.57421	-23.1697	-1.88286	0	-0.123351		-46.5673	4.92713	-0.97345	2.37872	0	1.01807	0	0	0.242531		2.26126	-76.011	-83.5572	12.7168	0	-5.32276	0	0	-35.6824		35.8346	-7605.44	-9307.42	4893.64	-162.044	-715.07	-18.3366	-13.5738	-1801.65		-480.983	-76.011	-83.5572	12.7168	0	-5.32276	0	0	-35.6824
118	1AQ1 - prepared ligprep_Open_structures.maegz:5025	-64.6134	-3.61772	3.07295	-1.61754	-23.5009	-1.67035	0	7.5725		-44.8524	5.12918	-1.14302	3.07295	0	0.893462	0	0	0.155009		2.15077	-76.0588	-83.7315	12.6863	0	-5.22036	0	0	-35.6705		35.8773	-7589.59	-9373.37	4918.59	-162.855	-718.009	-20.335	-13.5176	-1793.29		-426.81	-76.0588	-83.7315	12.6863	0	-5.22036	0	0	-35.6705
119	1AQ1 - prepared ligprep_Open_structures.maegz:5025	-66.133	5.03253	5.06485	-1.49195	-26.6015	-2.25303	0	1.27736		-47.1614	7.26427	-1.29147	5.06485	0	0.241797	0	0	1.04225		2.20685	-75.3144	-82.5338	11.7733	0	-4.32159	0	0	-36.9614		36.7291	-7586.27	-9372.41	4869.62	-162.968	-716.097	-19.5715	-12.0089	-1790.12		-382.715	-75.3144	-82.5338	11.7733	0	-4.32159	0	0	-36.9614
120	1AQ1 - prepared ligprep_Open_structures.maegz:5025	-68.6727	10.4317	0.510153	-1.58298	-24.621	-2.01949	0	-1.92201		-49.4691	2.83325	-1.01757	0.510153	0	0.264153	0	0	1.07801		1.99851	-75.181	-82.324	11.9258	0	-4.39885	0	0	-37.1014		36.7175	-7720.17	-9304.36	4794	-160.737	-715.92	-21.2345	-9.56382	-1800.21		-502.138	-75.181	-82.324	11.9258	0	-4.39885	0	0	-37.1014
121	1AQ1 - prepared ligprep_Open_structures.maegz:5025	-74.004	2.72371	2.92181	-1.78019	-27.4936	-2.10891	0	4.61862		-52.8854	4.67439	-1.08531	2.92181	0	0.405422	0	0	0.958891		1.47358	-74.8121	-83.5201	13.0489	0	-4.52699	0	0	-35.7887		35.9748	-7630.24	-9393.04	4890.91	-165.592	-723.533	-18.939	-7.24912	-1770.3		-442.5	-74.8121	-83.5201	13.0489	0	-4.52699	0	0	-35.7887
122	1AQ1 - prepared ligprep_Open_structures.maegz:5025	-70.0947	2.15572	3.09903	-2.3852	-25.7686	-2.07543	0	4.14421		-49.2644	4.29715	-1.15293	3.09903	0	0.379179	0	0	0.66376		1.30812	-74.7731	-83.5215	13.0494	0	-4.52675	0	0	-35.7571		35.9828	-7524.65	-9364.23	4955.42	-164.329	-702.196	-18.4304	-12.2906	-1793.36		-425.231	-74.7731	-83.5215	13.0494	0	-4.52675	0	0	-35.7571
123	1AQ1 - prepared ligprep_Open_structures.maegz:5025	-67.2385	19.2603	2.03294	-1.61376	-25.8494	-1.90261	0	-11.7831		-47.3829	5.63528	0.371036	2.03294	0	1.15059	0	0	-0.64824		2.72896	-76.0058	-83.5888	12.7032	0	-5.3005	0	0	-35.6599		35.8401	-7435.45	-9298.86	4986.7	-163.337	-714.113	-17.6453	-9.06829	-1853.19		-365.921	-76.0058	-83.5888	12.7032	0	-5.3005	0	0	-35.6599
124	1AQ1 - prepared ligprep_Open_structures.maegz:5025	-68.1269	26.2867	3.85065	-1.43967	-26.7097	-1.95198	0	-18.8292		-49.3336	7.96445	0.0759054	3.85065	0	1.36453	0	0	-0.487704		3.16107	-76.2036	-83.2228	12.7229	0	-5.46451	0	0	-35.9819		35.7427	-7560.21	-9279.48	4911.57	-161.635	-700.823	-17.4761	-9.86	-1866.18		-436.324	-76.2036	-83.2228	12.7229	0	-5.46451	0	0	-35.9819
125	1AQ1 - prepared ligprep_Open_structures.maegz:5025	-65.4918	10.2606	3.86228	-1.47688	-24.0871	-2.07822	0	-4.64738		-47.3251	7.5342	-0.232038	3.86228	0	1.22276	0	0	-0.167935		2.84913	-76.0867	-83.3584	12.7112	0	-5.31842	0	0	-35.9355		35.8145	-7510.41	-9359.51	5013.71	-167.18	-707.652	-15.7185	-10.831	-1823.02		-440.215	-76.0867	-83.3584	12.7112	0	-5.31842	0	0	-35.9355
126	1AQ1 - prepared ligprep_Open_structures.maegz:5025	-59.302	22.0842	3.76744	-1.25655	-23.6956	-1.10489	0	-14.1106		-44.9861	6.63309	-1.00809	3.76744	0	1.12051	0	0	-0.154531		2.90776	-76.0464	-83.3493	12.6851	0	-5.31364	0	0	-35.8966		35.8281	-7629.36	-9252.59	4939.38	-164.834	-701.117	-14.7691	-10.0879	-1887.76		-537.579	-76.0464	-83.3493	12.6851	0	-5.31364	0	0	-35.8966
127	1AQ1 - prepared ligprep_Open_structures.maegz:5025	-63.1406	20.1984	3.66613	-1.61861	-24.5239	-2.11386	0	-12.8694		-45.8793	7.01817	-1.39747	3.66613	0	1.09848	0	0	0.502164		3.14886	-75.995	-83.3911	12.6818	0	-5.32574	0	0	-35.8234		35.8635	-7542.47	-9259.98	4948.49	-161.368	-704.772	-19.3412	-10.9939	-1898.05		-436.453	-75.995	-83.3911	12.6818	0	-5.32574	0	0	-35.8234
128	1AQ1 - prepared ligprep_Open_structures.maegz:5025	-69.1603	3.24994	4.20799	-1.61814	-25.0164	-2.11835	0	1.03019		-48.8955	7.31729	-0.652211	4.20799	0	1.11178	0	0	-0.134346		2.78407	-76.1114	-83.3956	12.7143	0	-5.29523	0	0	-35.95		35.8152	-7597.66	-9273.44	4876.7	-165.397	-709.89	-18.9498	-10.8992	-1848.48		-447.305	-76.1114	-83.3956	12.7143	0	-5.29523	0	0	-35.95
129	1AQ1 - prepared ligprep_Open_structures.maegz:5025	-63.5746	7.45739	4.34868	-1.44329	-25.1949	-2.17135	0	1.6397		-48.2108	7.51361	-0.34602	4.34868	0	1.18302	0	0	-0.433242		2.76116	-76.0347	-83.4091	12.7149	0	-5.30063	0	0	-35.8655		35.8256	-7610.14	-9350.52	4860.56	-165.802	-709.303	-16.8404	-11.8208	-1796.33		-420.08	-76.0347	-83.4091	12.7149	0	-5.30063	0	0	-35.8655
130	1AQ1 - prepared ligprep_Open_structures.maegz:5025	-66.384	15.0827	3.94345	-1.59144	-24.702	-2.06068	0	-8.94056		-48.1154	6.87709	-0.509061	3.94345	0	1.22462	0	0	-0.492135		2.71022	-76.3081	-83.2962	12.7111	0	-5.4191	0	0	-36.0594		35.7556	-7536.16	-9321.49	4983.66	-164.904	-700.452	-19.3097	-8.96021	-1819.21		-485.496	-76.3081	-83.2962	12.7111	0	-5.4191	0	0	-36.0594
131	1AQ1 - prepared ligprep_Open_structures.maegz:5025	-66.5822	8.43258	3.70178	-1.55449	-25.4969	-2.58524	0	-0.220309		-48.8597	5.58188	-1.6742	3.70178	0	1.01362	0	0	0.20699		2.3337	-76.0051	-83.3895	12.7072	0	-5.31787	0	0	-35.842		35.8371	-7595.13	-9417.84	4968.35	-165.569	-710.126	-17.6332	-10.9178	-1761.8		-479.586	-76.0051	-83.3895	12.7072	0	-5.31787	0	0	-35.842
132	1AQ1 - prepared ligprep_Open_structures.maegz:5025	-66.0644	3.26332	4.09224	-1.79013	-27.429	-2.3423	0	8.48797		-50.3465	4.98344	-2.08052	4.09224	0	0.0686528	0	0	0.979721		1.92336	-74.8542	-83.456	13.0798	0	-4.53877	0	0	-35.9253		35.9861	-7461.47	-9344.13	4962.56	-161.032	-704.623	-15.6229	-10.3471	-1786.94		-401.324	-74.8542	-83.456	13.0798	0	-4.53877	0	0	-35.9253
133	1AQ1 - prepared ligprep_Open_structures.maegz:5025	-59.8347	-1.36011	2.87397	-1.81847	-25.7401	-1.97064	0	13.6239		-45.4432	6.42574	0.976633	2.87397	0	0.238275	0	0	-0.645073		2.98194	-74.6965	-83.6008	13.0234	0	-4.49725	0	0	-35.5911		35.9693	-7489.13	-9361.48	4981.43	-164.023	-708.057	-14.8857	-10.4172	-1747.61		-464.093	-74.6965	-83.6008	13.0234	0	-4.49725	0	0	-35.5911
134	1AQ1 - prepared ligprep_Open_structures.maegz:5025	-67.6544	-7.17999	3.60895	-1.60391	-25.0347	-2.23792	0	10.8608		-46.0677	6.76429	-1.01681	3.60895	0	1.17336	0	0	0.47995		2.51884	-76.0419	-83.347	12.715	0	-5.31958	0	0	-35.8989		35.8085	-7560.81	-9383.66	4861.15	-169.592	-697.383	-16.3404	-11.4332	-1767.55		-375.993	-76.0419	-83.347	12.715	0	-5.31958	0	0	-35.8989
135	1AQ1 - prepared ligprep_Open_structures.maegz:5025	-63.8229	1.45216	2.90235	-1.61129	-25.1781	-2.12442	0	5.9382		-45.2018	6.70979	-0.494039	2.90235	0	1.06751	0	0	-0.418303		3.65227	-76.035	-83.3753	12.7148	0	-5.30968	0	0	-35.8818		35.817	-7444.76	-9389.69	4975.45	-162.148	-710.329	-15.5781	-10.2189	-1720.89		-411.352	-76.035	-83.3753	12.7148	0	-5.30968	0	0	-35.8818
136	1AQ1 - prepared ligprep_Open_structures.maegz:5025	-65.2937	-1.69284	2.63389	-1.68743	-24.1951	-2.48838	0	10.1834		-48.0473	5.04265	-1.60095	2.63389	0	1.26247	0	0	0.366292		2.38095	-76.0945	-83.1525	12.7714	0	-5.51913	0	0	-35.9021		35.7078	-7509.26	-9384.19	5000.16	-163.217	-705.063	-15.9658	-12.0973	-1751.76		-477.135	-76.0945	-83.1525	12.7714	0	-5.51913	0	0	-35.9021
137	1AQ1 - prepared ligprep_Open_structures.maegz:5025	-66.901	-1.8189	3.51016	-1.64046	-25.0839	-2.41032	0	7.47694		-46.9345	5.84601	-1.44102	3.51016	0	0.869377	0	0	0.621825		2.28567	-76.1004	-83.6459	12.6868	0	-5.2157	0	0	-35.8204		35.8948	-7422.17	-9321.31	5000.19	-163.89	-706.631	-16.1626	-8.44188	-1806.23		-399.697	-76.1004	-83.6459	12.6868	0	-5.2157	0	0	-35.8204
138	1AQ1 - prepared ligprep_Open_structures.maegz:5025	-59.0342	5.44086	5.51341	-1.40978	-24.7376	-2.34805	0	3.76754		-45.2606	6.61532	-1.54912	5.51341	0	1.38345	0	0	0.497725		0.76986	-76.0906	-83.3659	12.7784	0	-5.52256	0	0	-35.7081		35.7275	-7458.1	-9306.35	4982.24	-165.211	-708.299	-19.2819	-11.5906	-1806.79		-422.804	-76.0906	-83.3659	12.7784	0	-5.52256	0	0	-35.7081
139	1AQ1 - prepared ligprep_Open_structures.maegz:5025	-62.7539	5.50273	2.6282	-2.27707	-26.4143	-2.31647	0	5.76565		-45.6426	6.58601	-0.0210405	2.6282	0	0.0262754	0	0	0.432611		3.51996	-74.721	-83.5315	13.0719	0	-4.51525	0	0	-35.6748		35.9286	-7531.98	-9399.5	4908.82	-170.02	-710.379	-16.2508	-12.9434	-1723.81		-407.899	-74.721	-83.5315	13.0719	0	-4.51525	0	0	-35.6748
140	1AQ1 - prepared ligprep_Open_structures.maegz:5025	-66.295	19.0113	1.55483	-1.55455	-24.7216	-2.13739	0	-8.34799		-50.0996	4.65124	1.6493	1.55483	0	0.279668	0	0	-1.41462		2.58207	-74.8758	-83.3852	13.0511	0	-4.55435	0	0	-36.0052		36.0179	-7421.81	-9337	5041.87	-161.574	-701.601	-19.8782	-11.6569	-1797.29		-434.679	-74.8758	-83.3852	13.0511	0	-4.55435	0	0	-36.0052
141	1AQ1 - prepared ligprep_Open_structures.maegz:5025	-66.8957	14.6326	1.84033	-1.46833	-25.114	-2.67268	0	-4.13211		-49.9815	4.10481	-0.712742	1.84033	0	1.07755	0	0	0.0398798		1.85978	-75.8436	-83.4971	12.7025	0	-5.34247	0	0	-35.5399		35.8334	-7635.12	-9300.98	4880.94	-160.891	-714.13	-23.147	-9.80317	-1821.59		-485.515	-75.8436	-83.4971	12.7025	0	-5.34247	0	0	-35.5399
142	1AQ1 - prepared ligprep_Open_structures.maegz:5025	-68.6314	13.9693	3.36738	-1.43201	-25.442	-2.15567	0	-6.83655		-50.102	6.53315	-0.438374	3.36738	0	1.24976	0	0	-0.44592		2.80031	-76.1355	-83.5208	12.7289	0	-5.4179	0	0	-35.7016		35.7758	-7526	-9363.72	4896.77	-162.746	-715.258	-18.9609	-10.7056	-1807.16		-344.217	-76.1355	-83.5208	12.7289	0	-5.4179	0	0	-35.7016
143	1AQ1 - prepared ligprep_Open_structures.maegz:5025	-65.2405	18.4518	3.45213	-1.39191	-25.8888	-2.21582	0	-10.1368		-47.511	6.16513	-0.305691	3.45213	0	1.10915	0	0	-0.82512		2.73466	-75.8691	-83.4959	12.71	0	-5.34292	0	0	-35.5647		35.8245	-7535.39	-9336.9	4934.79	-164.063	-705.405	-18.6397	-11.2779	-1813.57		-420.331	-75.8691	-83.4959	12.71	0	-5.34292	0	0	-35.5647
144	1AQ1 - prepared ligprep_Open_structures.maegz:5025	-67.494	22.7514	2.6304	-1.48548	-25.5898	-3.5194	0	-13.5267		-48.7544	4.09382	-2.2098	2.6304	0	0.945398	0	0	0.919297		1.80852	-75.9371	-83.6191	12.716	0	-5.32399	0	0	-35.5727		35.8627	-7571.62	-9298.76	4923.9	-157.956	-704.636	-20.2485	-11.6309	-1788.94		-513.344	-75.9371	-83.6191	12.716	0	-5.32399	0	0	-35.5727
145	1AQ1 - prepared ligprep_Open_structures.maegz:5025	-72.4189	19.9502	3.99588	-1.97879	-25.279	-2.17525	0	-14.2089		-52.7232	6.94617	-0.534881	3.99588	0	1.17919	0	0	-0.285648		2.59164	-75.9921	-83.3899	12.6939	0	-5.31114	0	0	-35.824		35.8391	-7582.34	-9260.61	4963.57	-160.442	-707.381	-17.6783	-11.5245	-1869.18		-519.089	-75.9921	-83.3899	12.6939	0	-5.31114	0	0	-35.824
146	1AQ1 - prepared ligprep_Open_structures.maegz:5025	-66.8046	16.5871	3.09583	-1.62036	-26.0279	-2.25111	0	-7.78666		-48.8015	8.00975	0.306725	3.09583	0	1.29566	0	0	-0.422073		3.73361	-75.9762	-83.4043	12.7078	0	-5.37009	0	0	-35.7165		35.8069	-7634.27	-9251.51	4824.11	-160.583	-709.77	-17.424	-10.2482	-1863.44		-445.402	-75.9762	-83.4043	12.7078	0	-5.37009	0	0	-35.7165
147	1AQ1 - prepared ligprep_Open_structures.maegz:5025	-67.7072	16.5681	2.73622	-1.63683	-24.3446	-2.14439	0	-10.9874		-47.8984	4.38015	-1.1555	2.73622	0	0.998277	0	0	0.489604		1.31155	-75.9182	-83.5313	12.7025	0	-5.32826	0	0	-35.5951		35.8339	-7577.29	-9217.69	4770	-155.434	-717.34	-17.3786	-12.1424	-1847.91		-379.382	-75.9182	-83.5313	12.7025	0	-5.32826	0	0	-35.5951
148	1AQ1 - prepared ligprep_Open_structures.maegz:5025	-67.0649	23.5108	2.43206	-1.49034	-23.2359	-2.08407	0	-17.7576		-48.4398	5.30573	-0.597614	2.43206	0	1.02254	0	0	0.0778616		2.37088	-76.0307	-83.5852	12.7261	0	-5.30967	0	0	-35.693		35.8311	-7538.62	-9193.46	4975.24	-157.141	-707.544	-18.0386	-13.3087	-1906.63		-517.744	-76.0307	-83.5852	12.7261	0	-5.30967	0	0	-35.693
149	1AQ1 - prepared ligprep_Open_structures.maegz:5025	-64.5111	22.7435	5.06276	-1.52969	-26.2975	-2.23674	0	-13.0441		-49.2093	5.89898	-1.3598	5.06276	0	0.0891731	0	0	0.548904		1.55794	-75.1645	-82.5096	11.7682	0	-4.31049	0	0	-36.8506		36.738	-7591.26	-9248.22	4923.88	-156.591	-720.863	-17.5498	-9.06762	-1895.27		-467.572	-75.1645	-82.5096	11.7682	0	-4.31049	0	0	-36.8506
150	1AQ1 - prepared ligprep_Open_structures.maegz:5025	-64.2783	24.3971	3.41194	-1.64969	-24.3161	-1.92297	0	-16.8837		-47.3149	6.32243	-0.464761	3.41194	0	1.20426	0	0	-0.834078		3.00507	-75.9015	-83.5225	12.6882	0	-5.39437	0	0	-35.4665		35.7937	-7638.29	-9300.08	4930.84	-157.193	-721.631	-19.7226	-10.8309	-1862.37		-497.306	-75.9015	-83.5225	12.6882	0	-5.39437	0	0	-35.4665
151	1AQ1 - prepared ligprep_Open_structures.maegz:5025	-63.1705	11.4395	3.39028	-1.56617	-25.5541	-1.98544	0	-1.02081		-47.8737	6.51515	-0.71383	3.39028	0	1.13233	0	0	-0.284471		2.99085	-75.9288	-83.5093	12.7093	0	-5.33388	0	0	-35.6207		35.8259	-7574.78	-9310.97	4918.79	-156.009	-719.509	-18.0298	-11.0465	-1826.79		-451.222	-75.9288	-83.5093	12.7093	0	-5.33388	0	0	-35.6207
152	1AQ1 - prepared ligprep_Open_structures.maegz:5025	-60.6772	13.0492	4.21949	-1.47214	-24.9166	-1.46549	0	-2.5957		-47.496	7.94892	-0.717634	4.21949	0	1.33026	0	0	-0.22376		3.34057	-76.1877	-83.1884	12.7271	0	-5.4864	0	0	-35.9797		35.7397	-7609.25	-9330.15	4830.76	-156.637	-710.257	-19.8898	-8.71108	-1799.12		-415.247	-76.1877	-83.1884	12.7271	0	-5.4864	0	0	-35.9797
153	1AQ1 - prepared ligprep_Open_structures.maegz:5025	-71.8993	6.35597	3.87999	-1.4496	-27.3344	-2.67688	0	-1.07845		-49.5959	6.30694	-1.5835	3.87999	0	1.0222	0	0	0.777573		2.21068	-75.8534	-83.3553	12.7104	0	-5.31843	0	0	-35.7056		35.8156	-7662.39	-9287.36	4897.95	-157.514	-718.388	-20.9455	-12.3502	-1852.31		-511.465	-75.8534	-83.3553	12.7104	0	-5.31843	0	0	-35.7056
154	1AQ1 - prepared ligprep_Open_structures.maegz:5025	-69.5834	-6.98146	3.3597	-2.57944	-26.9122	-2.01343	0	16.4855		-50.9421	7.99088	0.490832	3.3597	0	1.40264	0	0	-0.72931		3.46702	-76.1758	-83.1511	12.7958	0	-5.5277	0	0	-35.985		35.6921	-7589.16	-9398.21	4939.74	-158.366	-717.358	-20.4592	-11.321	-1744.52		-478.659	-76.1758	-83.1511	12.7958	0	-5.5277	0	0	-35.985
155	1AQ1 - prepared ligprep_Open_structures.maegz:5025	-67.796	4.72926	3.62529	-1.27384	-27.4953	-1.29381	0	4.5831		-50.6707	9.5736	0.57724	3.62529	0	1.09384	0	0	-0.265511		4.54274	-75.8986	-83.3723	12.7005	0	-5.32697	0	0	-35.7415		35.8416	-7469.51	-9334.3	5023.56	-156.66	-708.63	-18.5444	-10.784	-1794.7		-469.443	-75.8986	-83.3723	12.7005	0	-5.32697	0	0	-35.7415
156	1AQ1 - prepared ligprep_Open_structures.maegz:5025	-69.275	0.930351	3.20895	-1.5115	-26.3669	-1.19468	0	5.90415		-50.2453	7.52655	-0.344024	3.20895	0	1.10784	0	0	-0.391344		3.94512	-75.9562	-83.5071	12.6674	0	-5.29837	0	0	-35.6338		35.8156	-7680.92	-9401.54	4891.97	-162.654	-718.286	-17.8933	-13.5629	-1744.54		-514.409	-75.9562	-83.5071	12.6674	0	-5.29837	0	0	-35.6338
157	1AQ1 - prepared ligprep_Open_structures.maegz:5025	-68.6604	9.0119	3.07795	-1.61695	-26.8452	-2.35144	0	-2.50142		-47.4353	8.4398	-0.121511	3.07795	0	1.46467	0	0	-0.188776		4.20746	-76.1624	-83.0878	12.7904	0	-5.56419	0	0	-35.9947		35.6939	-7575.01	-9364.31	4989.73	-158.4	-720.41	-17.6595	-12.5573	-1790.46		-500.948	-76.1624	-83.0878	12.7904	0	-5.56419	0	0	-35.9947
158	1AQ1 - prepared ligprep_Open_structures.maegz:5025	-68.0674	6.44788	2.03576	-1.48705	-25.1508	-1.95133	0	1.04786		-49.0097	4.66567	-1.52247	2.03576	0	0.948562	0	0	0.496661		2.70715	-75.8384	-83.364	12.7186	0	-5.31808	0	0	-35.686		35.811	-7549.12	-9312.83	4926.11	-159.025	-709.746	-17.3889	-16.5024	-1828.59		-431.15	-75.8384	-83.364	12.7186	0	-5.31808	0	0	-35.686
159	1AQ1 - prepared ligprep_Open_structures.maegz:5025	-63.9226	5.46157	4.00864	-1.42903	-25.9232	-1.17014	0	4.26201		-49.1324	7.32314	-0.451634	4.00864	0	1.1599	0	0	0.0878442		2.51839	-76.0606	-83.3881	12.7321	0	-5.30932	0	0	-35.9019		35.8065	-7510.14	-9368.63	4942.54	-162.926	-713.452	-16.6327	-13.0504	-1758.91		-419.069	-76.0606	-83.3881	12.7321	0	-5.30932	0	0	-35.9019
160	1AQ1 - prepared ligprep_Open_structures.maegz:5025	-65.9555	-5.75937	3.65706	-1.66065	-26.3087	-2.19567	0	13.7758		-47.464	7.9677	-0.201894	3.65706	0	1.19892	0	0	-0.169775		3.48339	-76.0494	-83.3072	12.6987	0	-5.33297	0	0	-35.9248		35.8168	-7657.25	-9345.72	4870.4	-156.248	-708.803	-18.2024	-18.679	-1797.06		-482.952	-76.0494	-83.3072	12.6987	0	-5.33297	0	0	-35.9248
161	1AQ1 - prepared ligprep_Open_structures.maegz:5025	-64.0501	6.32927	3.10809	-1.39111	-25.072	-2.09072	0	3.85009		-48.7838	6.96791	0.0657979	3.10809	0	1.22241	0	0	-0.595455		3.16707	-76.084	-83.3503	12.7145	0	-5.38674	0	0	-35.8185		35.7571	-7468.1	-9330.96	5007	-160.236	-712.175	-19.6632	-10.4997	-1784.53		-457.025	-76.084	-83.3503	12.7145	0	-5.38674	0	0	-35.8185
162	1AQ1 - prepared ligprep_Open_structures.maegz:5025	-65.5191	-1.74196	4.02556	-1.75435	-26.9267	-2.31931	0	11.3405		-48.1428	7.39767	-1.17662	4.02556	0	1.16581	0	0	0.351515		3.03141	-76.0498	-83.3778	12.7163	0	-5.31014	0	0	-35.8935		35.8154	-7490.01	-9383.04	4941.96	-162.343	-716.568	-17.8752	-16.4375	-1761.43		-374.267	-76.0498	-83.3778	12.7163	0	-5.31014	0	0	-35.8935
163	1AQ1 - prepared ligprep_Open_structures.maegz:5025	-65.2286	13.2722	3.45976	-1.50478	-25.7854	-1.97113	0	-4.21192		-48.4873	6.71388	-0.0833687	3.45976	0	1.13508	0	0	-0.9231		3.12551	-76.1875	-83.4027	12.6844	0	-5.34759	0	0	-35.9041		35.7825	-7587.52	-9298.17	4969.85	-162.661	-716.219	-17.1622	-15.118	-1852.08		-495.957	-76.1875	-83.4027	12.6844	0	-5.34759	0	0	-35.9041
164	1AQ1 - prepared ligprep_Open_structures.maegz:5025	-68.1364	21.3562	3.18303	-1.46909	-25.4801	-2.08714	0	-12.1326		-51.5066	6.4417	0.203504	3.18303	0	1.15378	0	0	-0.652039		2.55343	-75.8768	-83.5667	12.7298	0	-5.31932	0	0	-35.5447		35.8241	-7455.18	-9353.21	4941.08	-161.699	-715.023	-16.9906	-12.3	-1795.99		-341.046	-75.8768	-83.5667	12.7298	0	-5.31932	0	0	-35.5447
165	1AQ1 - prepared ligprep_Open_structures.maegz:5025	-63.4093	15.2267	3.34002	-1.71238	-24.0534	-2.30814	0	-7.46571		-46.4364	6.32614	-0.725862	3.34002	0	1.18084	0	0	-0.216835		2.74798	-76.0014	-83.3631	12.6715	0	-5.36372	0	0	-35.7312		35.7852	-7521.69	-9346.79	4984.89	-160.608	-712.648	-18.4097	-16.7585	-1845.13		-406.237	-76.0014	-83.3631	12.6715	0	-5.36372	0	0	-35.7312
166	1AQ1 - prepared ligprep_Open_structures.maegz:5025	-61.2875	20.3047	2.19221	-1.45924	-25.172	-2.18146	0	-7.36651		-47.6052	5.70745	-0.130477	2.19221	0	1.11959	0	0	-0.373962		2.90009	-76.1996	-83.382	12.6716	0	-5.34961	0	0	-35.9278		35.7883	-7566.12	-9302.25	4899.73	-162.882	-709.46	-18.8227	-14.2881	-1836.7		-421.434	-76.1996	-83.382	12.6716	0	-5.34961	0	0	-35.9278
167	1AQ1 - prepared ligprep_Open_structures.maegz:5025	-68.5867	26.5252	3.15228	-1.71143	-27.4132	-2.08764	0	-13.5658		-53.4862	7.48186	0.806557	3.15228	0	1.13958	0	0	-0.686003		3.06944	-75.9017	-83.5156	12.6969	0	-5.26197	0	0	-35.6836		35.8625	-7418.35	-9374.95	4970.06	-164.258	-712.422	-15.6037	-10.5534	-1798.16		-312.469	-75.9017	-83.5156	12.6969	0	-5.26197	0	0	-35.6836
168	1AQ1 - prepared ligprep_Open_structures.maegz:5025	-66.7754	21.6003	4.13531	-1.44606	-24.9476	-2.16852	0	-12.5486		-51.4002	7.8598	-0.0440851	4.13531	0	1.45041	0	0	-0.369263		2.68743	-76.0657	-83.1779	12.7732	0	-5.50966	0	0	-35.8626		35.7114	-7513.33	-9355.13	4896.89	-166.526	-711.869	-19.5786	-15.6023	-1776.76		-364.755	-76.0657	-83.1779	12.7732	0	-5.50966	0	0	-35.8626
169	1AQ1 - prepared ligprep_Open_structures.maegz:5025	-61.4107	22.8183	3.02133	-1.51594	-23.8071	-1.7606	0	-13.0197		-47.147	5.86338	-0.78123	3.02133	0	1.1965	0	0	-0.037207		2.46399	-76.2255	-83.3102	12.6646	0	-5.40101	0	0	-35.9678		35.789	-7583.42	-9333.53	4923	-162.535	-708.1	-20.183	-16.1453	-1818.47		-447.453	-76.2255	-83.3102	12.6646	0	-5.40101	0	0	-35.9678
170	1AQ1 - prepared ligprep_Open_structures.maegz:5025	-61.1116	19.0596	3.04053	-1.51051	-25.2691	-2.09408	0	-5.76113		-48.5768	5.80425	-0.385181	3.04053	0	1.0802	0	0	-0.558405		2.62711	-75.8644	-83.5708	12.6877	0	-5.27093	0	0	-35.6109		35.9005	-7518.83	-9341.39	4953.22	-164.575	-706.535	-18.9555	-9.66179	-1766.11		-464.83	-75.8644	-83.5708	12.6877	0	-5.27093	0	0	-35.6109
171	1AQ1 - prepared ligprep_Open_structures.maegz:5025	-60.4968	22.2424	2.80099	-1.41965	-25.2119	-2.27134	0	-11.3554		-45.2819	6.26076	-0.769219	2.80099	0	1.23765	0	0	-0.545551		3.53689	-76.0195	-83.1499	12.7873	0	-5.5234	0	0	-35.8288		35.6953	-7568.81	-9348.39	4928.23	-164.91	-712.439	-17.7988	-11.8406	-1779.91		-461.742	-76.0195	-83.1499	12.7873	0	-5.5234	0	0	-35.8288
172	1AQ1 - prepared ligprep_Open_structures.maegz:5025	-64.623	22.8358	2.65935	-0.850154	-25.446	-2.58096	0	-11.2991		-49.942	5.5558	-1.81834	2.65935	0	1.34584	0	0	0.944076		2.42488	-76.1861	-83.0527	12.807	0	-5.58821	0	0	-36.0352		35.6829	-7469.75	-9399.29	4964.05	-163.649	-717.167	-20.03	-10.3991	-1721.21		-402.062	-76.1861	-83.0527	12.807	0	-5.58821	0	0	-36.0352
173	1AQ1 - prepared ligprep_Open_structures.maegz:5025	-63.8373	18.7668	4.12677	-1.39597	-25.4989	-2.26433	0	-10.1296		-47.4421	6.764	-1.40219	4.12677	0	1.06721	0	0	0.441872		2.53035	-75.9986	-83.3322	12.7708	0	-5.32002	0	0	-35.8658		35.7487	-7527.42	-9343.71	4896.99	-161.809	-711.643	-21.8931	-13.3469	-1766.7		-405.318	-75.9986	-83.3322	12.7708	0	-5.32002	0	0	-35.8658
174	1AQ1 - prepared ligprep_Open_structures.maegz:5025	-70.6395	17.7393	2.88915	-1.6315	-27.2743	-3.18568	0	-9.62772		-49.5487	5.29568	-2.72147	2.88915	0	0.928657	0	0	1.66635		2.533	-76.0837	-83.5393	12.6819	0	-5.26415	0	0	-35.8464		35.8842	-7498.66	-9282.94	4964.41	-158.017	-719.124	-21.3855	-14.1644	-1807.17		-460.26	-76.0837	-83.5393	12.6819	0	-5.26415	0	0	-35.8464
175	1AQ1 - prepared ligprep_Open_structures.maegz:5025	-64.6381	13.9999	3.35749	-1.72586	-25.233	-1.76658	0	-4.462		-48.808	6.70112	0.0613009	3.35749	0	1.10699	0	0	-0.447801		2.62314	-75.9278	-83.674	12.6752	0	-5.18829	0	0	-35.6449		35.9042	-7526.51	-9353.86	4900.59	-161.42	-710.847	-17.6353	-12.7316	-1744.01		-426.612	-75.9278	-83.674	12.6752	0	-5.18829	0	0	-35.6449
176	1AQ1 - prepared ligprep_Open_structures.maegz:5025	-71.0456	15.6735	4.45031	-1.47801	-27.4089	-1.9705	0	-6.73576		-53.5763	6.71012	-0.826239	4.45031	0	0.925552	0	0	0.47117		1.68932	-75.9514	-83.3044	12.7063	0	-5.32062	0	0	-35.8316		35.799	-7555.61	-9306.34	4903.08	-164.223	-719.251	-18.8399	-12.8336	-1829.82		-407.386	-75.9514	-83.3044	12.7063	0	-5.32062	0	0	-35.8316
177	1AQ1 - prepared ligprep_Open_structures.maegz:5025	-67.8062	-15.1473	3.35146	-1.30029	-24.3224	-1.46331	0	22.9071		-51.8314	7.2077	0.375545	3.35146	0	1.1877	0	0	-0.36325		2.65625	-76.0818	-83.3215	12.7023	0	-5.33123	0	0	-35.948		35.8167	-7536.8	-9392.14	4910.63	-162.558	-716.324	-16.619	-12.9619	-1719.47		-427.359	-76.0818	-83.3215	12.7023	0	-5.33123	0	0	-35.948
178	1AQ1 - prepared ligprep_Open_structures.maegz:5025	-71.9426	-16.3842	3.28183	-2.18301	-26.7285	-2.38996	0	24.14		-51.6787	6.37895	-0.67172	3.28183	0	1.10277	0	0	-0.303615		2.96969	-76.1386	-83.4207	12.6855	0	-5.3428	0	0	-35.8465		35.7859	-7593.61	-9324.53	4864.69	-156.5	-707.951	-20.4102	-13.9417	-1768.5		-466.464	-76.1386	-83.4207	12.6855	0	-5.3428	0	0	-35.8465
179	1AQ1 - prepared ligprep_Open_structures.maegz:5025	-65.8536	-6.84999	2.70626	-1.69961	-23.6549	-1.41922	0	16.9741		-51.9102	4.54494	-1.40697	2.70626	0	0.83472	0	0	0.664838		1.74609	-75.8945	-83.3825	12.711	0	-5.31104	0	0	-35.7324		35.8204	-7617.77	-9384.99	4879.21	-158.486	-712.448	-18.0585	-14.2808	-1747.36		-461.347	-75.8945	-83.3825	12.711	0	-5.31104	0	0	-35.7324
180	1AQ1 - prepared ligprep_Open_structures.maegz:5025	-65.0994	-4.20348	2.42968	-1.98669	-25.411	-2.34712	0	15.7073		-49.288	5.74053	-0.337523	2.42968	0	1.32621	0	0	-0.498289		2.82045	-75.9746	-83.1379	12.7766	0	-5.5284	0	0	-35.7878		35.7028	-7484.16	-9277.76	5023.87	-153.1	-720.965	-21.2614	-17.8349	-1815.1		-502.009	-75.9746	-83.1379	12.7766	0	-5.5284	0	0	-35.7878
181	1AQ1 - prepared ligprep_Open_structures.maegz:5025	-66.0626	-0.977775	2.54112	-1.66172	-25.9546	-1.91366	0	14.5998		-52.6957	5.16694	-0.762936	2.54112	0	0.678901	0	0	0.54374		2.16612	-75.8315	-83.4135	12.7294	0	-5.29805	0	0	-35.6608		35.8115	-7515.04	-9377.18	4944.8	-159.844	-707.844	-18.9244	-10.6362	-1752.19		-433.228	-75.8315	-83.4135	12.7294	0	-5.29805	0	0	-35.6608
182	1AQ1 - prepared ligprep_Open_structures.maegz:5025	-68.798	-4.74332	3.37012	-1.69073	-26.5111	-2.86329	0	13.7964		-50.156	5.64873	-2.08114	3.37012	0	0.906875	0	0	1.21693		2.23595	-76.0462	-83.3424	12.708	0	-5.32035	0	0	-35.9037		35.8122	-7507.22	-9361.97	4930.07	-159.916	-717.133	-19.9013	-16.3212	-1765.29		-396.76	-76.0462	-83.3424	12.708	0	-5.32035	0	0	-35.9037
183	1AQ1 - prepared ligprep_Open_structures.maegz:5025	-67.6904	-5.98076	5.22176	-1.90832	-24.8119	-1.89888	0	13.9302		-52.2424	7.30545	-1.43754	5.22176	0	1.31776	0	0	-0.100694		2.30417	-75.9355	-83.177	12.7772	0	-5.50422	0	0	-35.7339		35.7024	-7488.86	-9303.76	4957.98	-159.066	-711.026	-18.6285	-14.2018	-1783.54		-456.626	-75.9355	-83.177	12.7772	0	-5.50422	0	0	-35.7339
184	1AQ1 - prepared ligprep_Open_structures.maegz:5025	-67.0825	21.443	2.87165	-1.14482	-25.2033	-1.80556	0	-15.5593		-47.6841	4.50661	-2.26512	2.87165	0	0.908193	0	0	1.1795		1.81239	-75.9974	-83.3578	12.7227	0	-5.31817	0	0	-35.8501		35.806	-7638.03	-9256.35	4936.17	-158.832	-713.017	-19.8588	-9.79519	-1829.39		-586.95	-75.9974	-83.3578	12.7227	0	-5.31817	0	0	-35.8501
185	1AQ1 - prepared ligprep_Open_structures.maegz:5025	-71.4927	-14.3381	4.46845	-1.98621	-27.5982	-2.64669	0	21.9649		-51.3569	7.90835	-0.120614	4.46845	0	1.39856	0	0	-0.475988		2.63794	-76.0828	-83.1682	12.7896	0	-5.51595	0	0	-35.8858		35.6975	-7632.98	-9344.34	4877.25	-160.276	-708.266	-20.7892	-11.3848	-1779.8		-485.373	-76.0828	-83.1682	12.7896	0	-5.51595	0	0	-35.8858
186	1AQ1 - prepared ligprep_Open_structures.maegz:5025	-65.2371	-13.5765	3.62742	-1.16158	-26.4268	-1.9784	0	25.3748		-51.0961	6.48691	-1.58295	3.62742	0	1.01931	0	0	0.538282		2.88486	-76.0905	-83.3696	12.7077	0	-5.31493	0	0	-35.9349		35.8211	-7456.2	-9317.59	4962.24	-161.653	-709.338	-21.439	-10.2784	-1762.28		-435.866	-76.0905	-83.3696	12.7077	0	-5.31493	0	0	-35.9349
187	1AQ1 - prepared ligprep_Open_structures.maegz:5025	-63.8461	-24.41	4.12843	-1.49649	-24.461	-1.30791	0	32.5111		-48.8103	7.89283	0.67007	4.12843	0	1.37045	0	0	-1.02125		2.74514	-76.0027	-83.1026	12.7829	0	-5.54449	0	0	-35.8295		35.6909	-7620.56	-9381.99	4925.22	-156.351	-716.349	-20.8751	-12.207	-1744.68		-513.339	-76.0027	-83.1026	12.7829	0	-5.54449	0	0	-35.8295
188	1AQ1 - prepared ligprep_Open_structures.maegz:5025	-68.6176	-17.5433	4.60688	-1.16634	-27.1452	-1.7003	0	28.5526		-54.222	6.03274	-0.789581	4.60688	0	0.79652	0	0	0.0371051		1.38182	-75.9939	-83.3612	12.7035	0	-5.32122	0	0	-35.8421		35.8271	-7611.86	-9434.11	4913.17	-163.205	-726.91	-18.8715	-13.1064	-1740.24		-428.59	-75.9939	-83.3612	12.7035	0	-5.32122	0	0	-35.8421
189	1AQ1 - prepared ligprep_Open_structures.maegz:5025	-65.9548	-16.2382	3.84667	-2.09116	-24.8256	-1.48759	0	23.0305		-48.1895	4.77437	-1.23543	3.84667	0	0.754614	0	0	0.700969		0.707548	-76.036	-83.3409	12.7035	0	-5.32271	0	0	-35.8934		35.8176	-7639.02	-9418.65	4872.93	-162.409	-708.478	-21.7631	-10.9019	-1741.25		-448.506	-76.036	-83.3409	12.7035	0	-5.32271	0	0	-35.8934
190	1AQ1 - prepared ligprep_Open_structures.maegz:5025	-63.5522	-13.5236	3.89387	-2.05706	-22.968	-2.14419	0	21.1205		-47.8737	6.70359	-0.842552	3.89387	0	1.13297	0	0	-0.49162		3.01093	-76.0575	-83.2814	12.7163	0	-5.43031	0	0	-35.8135		35.7514	-7482.77	-9472.91	4987.61	-162.349	-707.977	-17.2761	-10.3364	-1684.78		-414.747	-76.0575	-83.2814	12.7163	0	-5.43031	0	0	-35.8135
191	1AQ1 - prepared ligprep_Open_structures.maegz:5025	-62.4846	-8.84813	5.51027	-1.74348	-24.8156	-2.28975	0	19.8396		-50.1376	8.75347	-0.465062	5.51027	0	1.25611	0	0	-0.837236		3.28939	-75.8926	-83.1467	12.7744	0	-5.51911	0	0	-35.7015		35.7004	-7573.03	-9319.74	4835.91	-158.609	-709.909	-18.9397	-9.4145	-1732.27		-460.052	-75.8926	-83.1467	12.7744	0	-5.51911	0	0	-35.7015
192	1AQ1 - prepared ligprep_Open_structures.maegz:5025	-62.9021	-10.1518	2.60353	-1.61935	-24.4121	-1.91583	0	21.9182		-49.3247	6.00963	-0.121541	2.60353	0	1.01414	0	0	-1.08205		3.59555	-75.9856	-83.5514	12.6576	0	-5.27319	0	0	-35.6506		35.832	-7448.82	-9386.63	5010.25	-158.521	-713.59	-19.1587	-10.8605	-1742.53		-427.786	-75.9856	-83.5514	12.6576	0	-5.27319	0	0	-35.6506
193	1AQ1 - prepared ligprep_Open_structures.maegz:5025	-68.5235	-7.51615	3.28498	-1.46388	-25.3538	-0.962662	0	16.4318		-52.9437	5.23306	-2.52579	3.28498	0	1.25237	0	0	1.87792		1.34358	-75.5454	-81.7561	13.6205	0	-5.67175	0	0	-37.1124		35.3743	-7661.41	-9368.54	4812.23	-162.099	-717.034	-19.8705	-11.6448	-1719.82		-474.636	-75.5454	-81.7561	13.6205	0	-5.67175	0	0	-37.1124
194	1AQ1 - prepared ligprep_Open_structures.maegz:5025	-66.8076	16.3276	4.57171	-1.38781	-25.9638	-1.70675	0	-7.63655		-51.0119	7.30784	0.105819	4.57171	0	1.22269	0	0	-0.852624		2.26024	-76.0357	-83.2823	12.7271	0	-5.431	0	0	-35.7953		35.7457	-7488.03	-9363.1	4994.3	-160.405	-717.996	-17.772	-7.29747	-1767.84		-447.92	-76.0357	-83.2823	12.7271	0	-5.431	0	0	-35.7953
195	1AQ1 - prepared ligprep_Open_structures.maegz:5025	-69.8522	24.5701	3.0553	-1.13295	-26.24	-1.30295	0	-13.5753		-55.2265	4.76919	-1.24699	3.0553	0	-0.31645	0	0	1.08315		2.19418	-72.1373	-80.1404	13.8162	0	-4.71036	0	0	-39.2713		38.1686	-7537.98	-9345.66	4879.71	-161.435	-710.757	-17.6023	-9.86221	-1792.62		-379.755	-72.1373	-80.1404	13.8162	0	-4.71036	0	0	-39.2713
196	1AQ1 - prepared ligprep_Open_structures.maegz:5025	-71.3144	24.3069	0.240794	-0.829244	-26.2683	-1.4949	0	-17.0789		-50.1907	4.42897	-0.845784	0.240794	0	-0.156295	0	0	1.03229		4.15796	-71.8583	-80.1517	13.8125	0	-4.71017	0	0	-38.9807		38.1718	-7547.12	-9275.79	4921.78	-158.477	-715.491	-15.8333	-7.94481	-1831.26		-464.112	-71.8583	-80.1517	13.8125	0	-4.71017	0	0	-38.9807
197	1AQ1 - prepared ligprep_Open_structures.maegz:5025	-68.0327	27.4724	4.42893	-1.16514	-26.5937	-1.44883	0	-15.9091		-54.8172	8.02514	-0.299617	4.42893	0	-0.112346	0	0	1.62685		2.38132	-72.0921	-79.3745	15.2725	0	-4.80746	0	0	-40.2842		37.1015	-7574.5	-9274.43	4917.67	-159.684	-710.514	-17.3439	-8.89129	-1829.82		-491.492	-72.0921	-79.3745	15.2725	0	-4.80746	0	0	-40.2842
198	1AQ1 - prepared ligprep_Open_structures.maegz:5025	-72.2459	26.1112	1.13885	-1.39935	-25.2627	-1.45029	0	-19.9507		-51.433	3.64964	-1.23053	1.13885	0	-0.134284	0	0	1.26634		2.60926	-71.9393	-80.1861	13.7694	0	-4.72061	0	0	-39.0376		38.2356	-7517.49	-9193.18	4911.16	-160.309	-702.127	-17.4304	-11.8833	-1870.07		-473.647	-71.9393	-80.1861	13.7694	0	-4.72061	0	0	-39.0376
199	1AQ1 - prepared ligprep_Open_structures.maegz:5025	-73.9501	18.3979	2.12808	-1.08932	-25.7298	-1.4287	0	-13.5694		-52.6588	4.57277	-0.971762	2.12808	0	-0.157764	0	0	1.23499		2.33922	-72.0067	-80.1617	13.8077	0	-4.72293	0	0	-39.1246		38.1948	-7459.5	-9267.74	4931.82	-157.937	-706.672	-17.5703	-10.8134	-1811.6		-418.981	-72.0067	-80.1617	13.8077	0	-4.72293	0	0	-39.1246
200	1AQ1 - prepared ligprep_Open_structures.maegz:5025	-76.4181	13.1988	4.15995	-0.786751	-28.2441	-1.85811	0	-6.69569		-56.1922	4.99543	-2.44626	4.15995	0	0.763131	0	0	1.69058		0.828036	-75.6078	-81.7416	13.6111	0	-5.68283	0	0	-37.1773		35.3829	-7602.39	-9339.05	4992.27	-158.168	-724.757	-19.6708	-17.5123	-1756.97		-578.532	-75.6078	-81.7416	13.6111	0	-5.68283	0	0	-37.1773
201	1AQ1 - prepared ligprep_Open_structures.maegz:5025	-70.9203	15.7655	5.56153	-0.837104	-26.585	-1.93916	0	-6.14111		-56.745	6.86426	-1.872	5.56153	0	0.867368	0	0	1.29054		1.01682	-75.5794	-81.7406	13.5962	0	-5.68402	0	0	-37.1484		35.3973	-7530.6	-9317.98	4974.23	-157.143	-717.388	-18.7425	-13.0148	-1776.55		-504.017	-75.5794	-81.7406	13.5962	0	-5.68402	0	0	-37.1484
202	1AQ1 - prepared ligprep_Open_structures.maegz:5025	-75.3634	18.5839	4.5148	-0.813478	-29.0794	-2.06028	0	-11.3781		-55.1309	6.45309	-1.99342	4.5148	0	0.777378	0	0	1.57532		1.57902	-75.6587	-81.712	13.5829	0	-5.68665	0	0	-37.2429		35.4	-7592.71	-9313.88	4879.95	-157.416	-721.016	-20.0783	-11.2259	-1808.45		-440.6	-75.6587	-81.712	13.5829	0	-5.68665	0	0	-37.2429
203	1AQ1 - prepared ligprep_Open_structures.maegz:5025	-69.349	13.4793	6.51483	-1.99019	-26.3219	-1.66168	0	-7.02607		-52.3433	8.0364	-1.60692	6.51483	0	0.938837	0	0	1.03064		1.15901	-75.5281	-81.9077	13.6041	0	-5.68168	0	0	-36.95		35.4072	-7523.44	-9293.65	4969.26	-157.663	-721.367	-21.6304	-17.2364	-1825.3		-455.854	-75.5281	-81.9077	13.6041	0	-5.68168	0	0	-36.95
204	1AQ1 - prepared ligprep_Open_structures.maegz:5025	-70.795	-23.0041	4.28819	-1.51265	-27.1103	-1.16894	0	29.7879		-52.0751	6.95081	0.0167973	4.28819	0	-0.291053	0	0	1.11965		1.81723	-71.2597	-81.4199	16.0671	0	-4.60879	0	0	-38.1387		36.8406	-7583.9	-9343.36	4984.09	-159.424	-719.133	-16.4107	-10.311	-1749.46		-569.889	-71.2597	-81.4199	16.0671	0	-4.60879	0	0	-38.1387
205	1AQ1 - prepared ligprep_Open_structures.maegz:5025	-80.6229	-19.6305	3.45017	-0.800047	-30.0624	-1.30635	0	24.0551		-56.3289	4.61322	-2.5682	3.45017	0	0.6192	0	0	1.99607		1.11599	-75.6114	-81.8262	13.5893	0	-5.6296	0	0	-37.1439		35.3991	-7586.15	-9369.75	4917.09	-161.704	-728.58	-17.3269	-10.3273	-1752.84		-462.703	-75.6114	-81.8262	13.5893	0	-5.6296	0	0	-37.1439
206	1AQ1 - prepared ligprep_Open_structures.maegz:5025	-66.0454	-22.0305	5.5196	-1.82836	-25.8214	-1.59443	0	28.5403		-48.8306	11.7146	0.173634	5.5196	0	1.79826	0	0	0.122837		4.10028	-75.7556	-81.1202	14.1577	0	-6.35138	0	0	-37.4828		35.041	-7464.4	-9352.13	4996.19	-159.864	-712.107	-17.9625	-8.68728	-1743.29		-466.543	-75.7556	-81.1202	14.1577	0	-6.35138	0	0	-37.4828
207	1AQ1 - prepared ligprep_Open_structures.maegz:5025	-73.3561	-24.7743	2.98451	-1.76773	-25.462	-1.91862	0	31.1833		-53.6012	4.95205	-2.61141	2.98451	0	0.921108	0	0	1.84331		1.81455	-75.618	-81.7671	13.6242	0	-5.66416	0	0	-37.184		35.3731	-7490.2	-9378.1	5007.4	-159.102	-722.323	-20.5987	-16.1618	-1724.21		-477.112	-75.618	-81.7671	13.6242	0	-5.66416	0	0	-37.184
208	1AQ1 - prepared ligprep_Open_structures.maegz:5025	-66.2181	-7.34114	5.16503	-1.50621	-25.9029	-1.37047	0	13.058		-48.3205	8.20639	-1.29404	5.16503	0	0.839313	0	0	0.922029		2.57405	-75.4904	-81.7649	13.6126	0	-5.67067	0	0	-37.0508		35.3834	-7466.16	-9374.46	4975.09	-157.742	-709.955	-17.5602	-11.0248	-1757.63		-412.865	-75.4904	-81.7649	13.6126	0	-5.67067	0	0	-37.0508
209	1AQ1 - prepared ligprep_Open_structures.maegz:5025	-68.3238	4.51414	3.96424	-1.55826	-26.4458	-0.893589	0	2.64988		-50.5543	6.71565	-1.20125	3.96424	0	0.835676	0	0	1.21593		1.90106	-75.5156	-81.7699	13.6108	0	-5.67275	0	0	-37.0717		35.388	-7484.17	-9289.94	4947.54	-156.953	-717.281	-17.8398	-11.3603	-1829.48		-408.855	-75.5156	-81.7699	13.6108	0	-5.67275	0	0	-37.0717
210	1AQ1 - prepared ligprep_Open_structures.maegz:5025	-68.8403	9.17821	3.70615	-1.75823	-27.3626	-1.00806	0	-0.294472		-51.3013	5.22537	-1.81678	3.70615	0	0.768972	0	0	1.34522		1.22182	-75.3875	-81.7751	13.6326	0	-5.67203	0	0	-36.9396		35.3667	-7556.18	-9298.15	4879.23	-155.712	-705.968	-18.6912	-11.9501	-1809.88		-435.064	-75.3875	-81.7751	13.6326	0	-5.67203	0	0	-36.9396
211	1AQ1 - prepared ligprep_Open_structures.maegz:5025	-66.6727	7.36777	4.06021	-0.923337	-26.0749	-1.39874	0	1.84308		-51.5468	7.39719	-0.742965	4.06021	0	0.838096	0	0	0.99947		2.24238	-75.7159	-81.7717	13.6089	0	-5.67897	0	0	-37.2685		35.3944	-7520.59	-9333.6	4934.3	-158.811	-714.424	-17.4105	-6.58989	-1781.56		-442.492	-75.7159	-81.7717	13.6089	0	-5.67897	0	0	-37.2685
212	1AQ1 - prepared ligprep_Open_structures.maegz:5025	-64.6133	14.3002	1.18166	-1.62466	-25.8155	-1.55138	0	-5.51537		-45.5883	9.90661	1.58045	1.18166	0	1.59714	0	0	-0.0908007		5.63816	-75.833	-81.1231	14.1759	0	-6.35742	0	0	-37.5644		35.036	-7557.74	-9273.53	4929.64	-155.706	-711.135	-18.5966	-11.9216	-1835.6		-480.896	-75.833	-81.1231	14.1759	0	-6.35742	0	0	-37.5644
213	1AQ1 - prepared ligprep_Open_structures.maegz:5025	-78.6335	3.98834	3.56283	-1.55827	-27.7681	-1.54865	0	0.194418		-55.5041	5.63629	-1.40805	3.56283	0	0.845517	0	0	1.20176		1.43423	-75.4505	-81.7651	13.6205	0	-5.67167	0	0	-37.0108		35.3766	-7442.33	-9304.17	4948.75	-158.428	-717.273	-17.9591	-15.3844	-1778.45		-399.404	-75.4505	-81.7651	13.6205	0	-5.67167	0	0	-37.0108
214	1AQ1 - prepared ligprep_Open_structures.maegz:5025	-71.6824	8.16649	4.61847	-1.6608	-26.8678	-1.20467	0	-2.99107		-51.743	6.8255	-1.44156	4.61847	0	0.858646	0	0	1.29412		1.49583	-75.5611	-81.7326	13.6142	0	-5.69738	0	0	-37.1336		35.3883	-7357.69	-9285.18	5034.36	-156.569	-711.018	-15.6291	-16.2115	-1822.91		-384.523	-75.5611	-81.7326	13.6142	0	-5.69738	0	0	-37.1336
215	1AQ1 - prepared ligprep_Open_structures.maegz:5025	-69.2873	1.14364	5.22658	-1.44114	-25.8723	-0.801993	0	4.75693		-52.299	7.18748	-1.55218	5.22658	0	0.747996	0	0	1.4043		1.36078	-75.6744	-81.7632	13.6182	0	-5.66717	0	0	-37.2377		35.3756	-7549.28	-9340.16	4943.37	-159.687	-712.193	-21.287	-9.99894	-1817.16		-432.164	-75.6744	-81.7632	13.6182	0	-5.66717	0	0	-37.2377
216	1AQ1 - prepared ligprep_Open_structures.maegz:5025	-73.7115	-2.49522	2.80623	-1.59418	-26.3236	-2.2449	0	7.38227		-51.2422	4.75224	-2.46057	2.80623	0	0.804801	0	0	1.94051		1.66127	-75.5707	-81.7347	13.6038	0	-5.68418	0	0	-37.1447		35.3891	-7487.5	-9276.98	4966.53	-156.689	-710.003	-17.772	-8.604	-1844.69		-439.286	-75.5707	-81.7347	13.6038	0	-5.68418	0	0	-37.1447
217	1AQ1 - prepared ligprep_Open_structures.maegz:5025	-72.6938	-7.73264	2.72091	-1.57059	-26.9904	-1.43883	0	14.2008		-51.8831	5.99757	-1.80614	2.72091	0	0.87636	0	0	1.5293		2.67713	-75.4435	-81.7638	13.6267	0	-5.67568	0	0	-37.0056		35.3749	-7548.15	-9263.48	5006.06	-156.46	-699.297	-14.9615	-11.2775	-1814.09		-594.644	-75.4435	-81.7638	13.6267	0	-5.67568	0	0	-37.0056
218	1AQ1 - prepared ligprep_Open_structures.maegz:5025	-73.2004	-2.28829	3.64167	-1.42922	-27.6413	-2.24454	0	8.58851		-51.8273	6.73299	-1.25149	3.64167	0	0.71215	0	0	1.31193		2.31873	-75.5673	-81.7651	13.621	0	-5.67232	0	0	-37.1286		35.3777	-7516.51	-9378.12	4976.51	-158.535	-716.75	-18.185	-8.57451	-1742.61		-470.244	-75.5673	-81.7651	13.621	0	-5.67232	0	0	-37.1286
219	1AQ1 - prepared ligprep_Open_structures.maegz:5025	-69.4944	16.5655	4.55334	-1.66794	-26.6492	-2.43993	0	-9.4092		-50.4469	5.13366	-2.29152	4.55334	0	0.657658	0	0	1.556		0.658183	-75.6579	-81.7625	13.6172	0	-5.67158	0	0	-37.2205		35.3795	-7446.28	-9292.5	4984.76	-161.763	-717.518	-21.7197	-11.1261	-1838.39		-388.037	-75.6579	-81.7625	13.6172	0	-5.67158	0	0	-37.2205
220	1AQ1 - prepared ligprep_Open_structures.maegz:5025	-71.3324	-16.0375	3.81919	-2.09631	-27.2871	-1.90393	0	26.0543		-53.8811	6.47578	-1.47969	3.81919	0	0.894117	0	0	1.46646		1.7757	-75.6614	-81.7763	13.6154	0	-5.66737	0	0	-37.2167		35.3836	-7549.17	-9387.03	4912.36	-162.853	-709.288	-18.3202	-12.1395	-1753.13		-418.759	-75.6614	-81.7763	13.6154	0	-5.66737	0	0	-37.2167
221	1AQ1 - prepared ligprep_Open_structures.maegz:5025	-73.2259	-12.7185	5.14028	-2.10747	-28.3772	-2.28687	0	20.543		-53.4192	7.81027	-1.09681	5.14028	0	0.737047	0	0	0.92216		2.10759	-75.7267	-81.8536	13.5981	0	-5.61882	0	0	-37.2473		35.3949	-7631.41	-9398.96	4849.55	-163.253	-715.939	-18.6764	-12.8418	-1778.47		-392.826	-75.7267	-81.8536	13.5981	0	-5.61882	0	0	-37.2473
222	1AQ1 - prepared ligprep_Open_structures.maegz:5025	-75.9295	-14.7266	3.21807	-2.28193	-27.2966	-1.49456	0	19.2852		-52.633	4.59861	-2.78852	3.21807	0	0.779644	0	0	1.75503		1.63438	-75.5311	-81.742	13.5971	0	-5.68571	0	0	-37.0986		35.3981	-7602.5	-9397.58	4878.99	-166.986	-713.24	-16.8443	-10.3453	-1756.77		-419.733	-75.5311	-81.742	13.5971	0	-5.68571	0	0	-37.0986
223	1AQ1 - prepared ligprep_Open_structures.maegz:5025	-72.211	-13.5537	6.4484	-2.19536	-26.1217	-2.04581	0	17.8471		-52.5899	8.39947	-1.33418	6.4484	0	0.796795	0	0	1.11929		1.36916	-75.7963	-81.775	13.5978	0	-5.652	0	0	-37.3536		35.3866	-7471.83	-9354.58	4967.9	-160.564	-701.402	-16.3939	-10.8512	-1801.71		-394.232	-75.7963	-81.775	13.5978	0	-5.652	0	0	-37.3536
224	1AQ1 - prepared ligprep_Open_structures.maegz:5025	-74.4197	-8.82064	3.33002	-2.26909	-26.8726	-2.67223	0	17.7525		-54.8676	4.08303	-2.52351	3.33002	0	0.767601	0	0	1.67538		0.833547	-75.6002	-81.7593	13.5979	0	-5.67545	0	0	-37.1634		35.4001	-7618.11	-9401.06	4848.91	-160.003	-704.793	-17.5098	-12.3366	-1745.15		-426.177	-75.6002	-81.7593	13.5979	0	-5.67545	0	0	-37.1634
225	1AQ1 - prepared ligprep_Open_structures.maegz:5025	-66.6699	22.1152	3.8031	-1.35823	-26.5137	-1.50935	0	-12.2661		-50.9409	4.9498	-2.58393	3.8031	0	0.729244	0	0	1.78073		1.22066	-75.6573	-81.7107	13.6046	0	-5.70217	0	0	-37.2391		35.3902	-7563.43	-9273.6	4903.56	-156.425	-718.765	-18.1087	-10.3218	-1822.61		-467.166	-75.6573	-81.7107	13.6046	0	-5.70217	0	0	-37.2391
226	1AQ1 - prepared ligprep_Open_structures.maegz:5025	-65.3691	23.774	1.50365	-1.70942	-24.2805	-1.24708	0	-16.2173		-47.1924	4.06434	-0.506927	1.50365	0	-0.568023	0	0	1.24661		2.38903	-71.38	-81.1725	16.0512	0	-4.61073	0	0	-38.4408		36.7929	-7483.79	-9327.77	4961.15	-158.026	-703.701	-15.4099	-11.7506	-1816.01		-412.27	-71.38	-81.1725	16.0512	0	-4.61073	0	0	-38.4408
227	1AQ1 - prepared ligprep_Open_structures.maegz:5025	-74.6859	16.667	3.1898	-1.5921	-28.3457	-2.37776	0	-11.7948		-50.4322	5.39884	-1.87813	3.1898	0	0.615212	0	0	1.52564		1.94632	-75.6283	-81.7524	13.6085	0	-5.66878	0	0	-37.1967		35.381	-7601.04	-9327.42	4888.34	-164.95	-710.144	-19.7382	-13.4375	-1830.71		-422.985	-75.6283	-81.7524	13.6085	0	-5.66878	0	0	-37.1967
228	1AQ1 - prepared ligprep_Open_structures.maegz:5025	-67.5514	13.9059	4.94961	-1.33647	-26.6653	-0.785241	0	-5.94402		-51.6759	8.23732	-0.497001	4.94961	0	0.894884	0	0	0.67072		2.21911	-75.5712	-81.7595	13.6239	0	-5.68398	0	0	-37.132		35.3805	-7514.86	-9264.29	4973.57	-161.893	-702.444	-16.6674	-14.1069	-1851.44		-477.583	-75.5712	-81.7595	13.6239	0	-5.68398	0	0	-37.132
229	1AQ1 - prepared ligprep_Open_structures.maegz:5025	-72.7497	15.3327	3.97756	-1.56728	-28.428	-1.75917	0	-9.42938		-50.8761	6.98823	-1.62333	3.97756	0	0.885043	0	0	1.49093		2.25803	-75.6252	-81.7345	13.6275	0	-5.6998	0	0	-37.1954		35.3769	-7542.55	-9335.06	4918.24	-160.987	-715.793	-16.5809	-12.6187	-1816.09		-403.658	-75.6252	-81.7345	13.6275	0	-5.6998	0	0	-37.1954
230	1AQ1 - prepared ligprep_Open_structures.maegz:5025	-74.9268	15.1877	3.32843	-1.49223	-28.9051	-2.68696	0	-8.39486		-51.9638	4.86906	-3.05905	3.32843	0	0.673284	0	0	2.1157		1.8107	-75.7141	-81.7717	13.5959	0	-5.64719	0	0	-37.2625		35.3713	-7683.84	-9304.33	4864.95	-161.754	-726.1	-17.5789	-11.6221	-1850.79		-476.616	-75.7141	-81.7717	13.5959	0	-5.64719	0	0	-37.2625
231	1AQ1 - prepared ligprep_Open_structures.maegz:5025	-81.2381	11.0238	1.51399	-1.59244	-29.5637	-3.15528	0	-6.55163		-52.9128	5.13167	-2.23362	1.51399	0	0.696463	0	0	1.90734		3.24749	-75.618	-81.7612	13.62	0	-5.67057	0	0	-37.1807		35.3744	-7577.76	-9193.15	4874.43	-157.754	-723.115	-22.5487	-14.4946	-1925.84		-415.286	-75.618	-81.7612	13.62	0	-5.67057	0	0	-37.1807
232	1AQ1 - prepared ligprep_Open_structures.maegz:5025	-74.5522	-2.99716	2.73655	-1.70263	-26.8894	-1.32099	0	5.97645		-50.355	4.66946	0.095917	2.73655	0	-0.62118	0	0	0.651426		1.80674	-71.3948	-81.1055	14.7863	0	-4.47504	0	0	-38.1847		37.5842	-7568.09	-9394.07	4883.81	-164.454	-702.838	-15.339	-10.7772	-1752.84		-411.576	-71.3948	-81.1055	14.7863	0	-4.47504	0	0	-38.1847
233	1AQ1 - prepared ligprep_Open_structures.maegz:5025	-68.751	-15.1873	5.3316	-1.47163	-25.1769	-1.00235	0	21.926		-53.1704	7.78338	-1.41964	5.3316	0	0.546385	0	0	1.45238		1.87265	-75.7806	-81.7789	13.6169	0	-5.65951	0	0	-37.3371		35.3781	-7588.25	-9366.25	4943.98	-161.63	-706.035	-21.371	-9.53137	-1773.58		-493.838	-75.7806	-81.7789	13.6169	0	-5.65951	0	0	-37.3371
234	1AQ1 - prepared ligprep_Open_structures.maegz:5025	-65.254	-19.4374	2.37362	-1.67242	-25.7928	-1.34772	0	29.0954		-48.4727	4.64485	-0.0833509	2.37362	0	-0.576298	0	0	0.416943		2.51394	-71.2726	-81.1646	14.6508	0	-4.46686	0	0	-37.9863		37.6944	-7541.97	-9367.36	4979.84	-159.281	-703.601	-17.9248	-9.7627	-1776.69		-487.195	-71.2726	-81.1646	14.6508	0	-4.46686	0	0	-37.9863
235	1AQ1 - prepared ligprep_Open_structures.maegz:5025	-68.4025	-17.1112	4.96562	-1.5897	-25.3994	-1.00776	0	22.4542		-50.7142	8.80604	-0.0632453	4.96562	0	0.611521	0	0	0.321925		2.97022	-75.8609	-81.7421	13.6026	0	-5.67588	0	0	-37.433		35.3874	-7613.01	-9401.59	4922.1	-157.042	-707.756	-16.2298	-10.6395	-1760.26		-481.592	-75.8609	-81.7421	13.6026	0	-5.67588	0	0	-37.433
236	1AQ1 - prepared ligprep_Open_structures.maegz:5025	-65.7076	-20.0672	4.16284	-1.64732	-25.8216	-1.29132	0	25.9093		-46.9524	6.30829	-1.86101	4.16284	0	0.923322	0	0	1.54563		1.53751	-75.6196	-81.7294	13.6319	0	-5.70518	0	0	-37.1917		35.3747	-7605.33	-9366.84	4924.26	-163.839	-724.851	-20.1062	-10.5424	-1792.98		-450.42	-75.6196	-81.7294	13.6319	0	-5.70518	0	0	-37.1917
237	1AQ1 - prepared ligprep_Open_structures.maegz:5025	-66.7695	-4.15504	4.78701	-1.25759	-25.8847	-1.05203	0	12.8862		-52.0933	7.15478	-1.27888	4.78701	0	0.755425	0	0	1.25398		1.63724	-75.6453	-81.7782	13.6128	0	-5.66049	0	0	-37.2026		35.3832	-7557.31	-9299.38	4913.55	-163.215	-718.12	-19.6595	-11.9355	-1838.67		-419.885	-75.6453	-81.7782	13.6128	0	-5.66049	0	0	-37.2026
238	1AQ1 - prepared ligprep_Open_structures.maegz:5025	-64.9011	6.24136	6.67436	-1.51336	-27.1961	-2.27423	0	5.27203		-52.1051	7.11648	-1.98057	6.67436	0	0.722816	0	0	1.44193		0.257946	-75.7661	-81.7887	13.6049	0	-5.66888	0	0	-37.3064		35.3929	-7557.52	-9337.28	4929.06	-162.411	-716.564	-18.7644	-7.32174	-1792.03		-452.213	-75.7661	-81.7887	13.6049	0	-5.66888	0	0	-37.3064
239	1AQ1 - prepared ligprep_Open_structures.maegz:5025	-68.4467	-6.15413	3.95373	-2.3667	-25.4193	-1.86033	0	16.5459		-53.1459	8.67988	-0.00580043	3.95373	0	1.68313	0	0	-0.375819		3.42464	-75.875	-81.3296	14.1343	0	-6.34056	0	0	-37.4196		35.0805	-7600.38	-9293.64	4923.22	-156.941	-719.201	-24.1235	-13.7723	-1812.2		-503.72	-75.875	-81.3296	14.1343	0	-6.34056	0	0	-37.4196
240	1AQ1 - prepared ligprep_Open_structures.maegz:5025	-59.3195	-9.98641	5.51402	-2.34489	-23.5195	-1.8998	0	20.841		-47.9239	9.53589	-1.18777	5.51402	0	1.00465	0	0	1.2528		2.95219	-75.7699	-81.7694	13.6161	0	-5.67208	0	0	-37.3264		35.3818	-7540.15	-9372.15	4947.68	-160.795	-712.141	-18.0026	-10.0618	-1754.49		-460.177	-75.7699	-81.7694	13.6161	0	-5.67208	0	0	-37.3264
241	1AQ1 - prepared ligprep_Open_structures.maegz:5025	-69.2577	-9.31956	4.7141	-2.33171	-25.6306	-0.825059	0	15.2273		-51.0921	8.04354	-0.580488	4.7141	0	0.678635	0	0	0.769279		2.46201	-75.627	-81.7482	13.6302	0	-5.68805	0	0	-37.193		35.3721	-7584.92	-9277.78	4885.04	-157.161	-714.712	-19.6845	-12.4476	-1833.24		-454.928	-75.627	-81.7482	13.6302	0	-5.68805	0	0	-37.193
242	1AQ1 - prepared ligprep_Open_structures.maegz:5025	-75.9532	-3.5516	3.43093	-1.39677	-27.1607	-2.27323	0	9.67088		-54.6727	6.37799	-1.3892	3.43093	0	0.92337	0	0	1.32198		2.09091	-75.6189	-81.7371	13.6016	0	-5.69536	0	0	-37.1874		35.3994	-7528.38	-9304.52	4989.38	-161.654	-714.18	-19.6559	-11.9792	-1822.73		-483.044	-75.6189	-81.7371	13.6016	0	-5.69536	0	0	-37.1874
243	1AQ1 - prepared ligprep_Open_structures.maegz:5025	-76.4469	-8.80627	3.93558	-1.53097	-28.6439	-2.50967	0	16.3808		-55.2724	4.9592	-2.38203	3.93558	0	0.772691	0	0	1.6662		0.966772	-75.6147	-81.7548	13.6324	0	-5.68075	0	0	-37.1818		35.3702	-7493.12	-9274.31	5007.6	-156.669	-713.497	-16.4714	-11.6159	-1821.41		-506.754	-75.6147	-81.7548	13.6324	0	-5.68075	0	0	-37.1818
244	1AQ1 - prepared ligprep_Open_structures.maegz:5025	-73.291	-8.62476	3.49676	-1.8435	-28.2021	-1.9817	0	19.1617		-55.2974	5.30846	-1.96332	3.49676	0	0.747785	0	0	1.67725		1.34999	-75.7141	-81.7445	13.6109	0	-5.68585	0	0	-37.284		35.3893	-7538.79	-9220.63	4880.24	-151.731	-707.319	-17.4383	-10.9106	-1842.49		-468.51	-75.7141	-81.7445	13.6109	0	-5.68585	0	0	-37.284
245	1AQ1 - prepared ligprep_Open_structures.maegz:5025	-66.7708	-2.66173	5.56449	-1.64099	-26.5686	-0.970949	0	12.2158		-52.7088	9.00724	0.976299	5.56449	0	0.492724	0	0	-0.731997		2.70572	-76.0521	-83.3528	12.704	0	-5.31425	0	0	-35.9076		35.8185	-7524.76	-9279.51	4958.43	-153.682	-715.138	-18.3284	-14.3414	-1841.81		-460.379	-76.0521	-83.3528	12.704	0	-5.31425	0	0	-35.9076
246	1AQ1 - prepared ligprep_Open_structures.maegz:5025	-72.3	-7.35292	6.08504	-1.80172	-28.5313	-1.41176	0	15.9925		-55.2799	8.30359	0.400086	6.08504	0	0.483885	0	0	-0.593945		1.92852	-76.0527	-83.3548	12.6985	0	-5.31404	0	0	-35.903		35.8206	-7633.75	-9256.03	4879.24	-155.937	-710.817	-16.6742	-13.3068	-1813.26		-546.966	-76.0527	-83.3548	12.6985	0	-5.31404	0	0	-35.903
247	1AQ1 - prepared ligprep_Open_structures.maegz:5025	-69.7514	-5.69173	2.9042	-1.4313	-26.1871	-1.3872	0	17.2264		-55.1847	6.11559	-0.387808	2.9042	0	0.0364772	0	0	1.71733		1.84539	-72.148	-79.3494	15.3351	0	-4.80871	0	0	-40.3748		37.0498	-7630.43	-9272.5	4871.36	-156.213	-716.719	-17.6406	-15.6613	-1830.49		-492.569	-72.148	-79.3494	15.3351	0	-4.80871	0	0	-40.3748
248	1AQ1 - prepared ligprep_Open_structures.maegz:5025	-75.9077	-11.0668	1.29238	-1.5126	-26.6562	-1.5338	0	18.0737		-54.5044	3.88547	-1.3561	1.29238	0	-0.0527878	0	0	1.37127		2.63072	-72.0169	-80.1483	13.8226	0	-4.7102	0	0	-39.1472		38.1661	-7598.45	-9295.97	4896.51	-154.411	-710.726	-18.2246	-12.0272	-1768.24		-535.365	-72.0169	-80.1483	13.8226	0	-4.7102	0	0	-39.1472
249	1AQ1 - prepared ligprep_Open_structures.maegz:5025	-75.346	-4.0254	3.62351	-2.79695	-27.7425	-1.47872	0	13.1441		-56.0701	6.28303	-0.293423	3.62351	0	0.0628927	0	0	0.733182		2.15687	-71.8577	-80.1644	13.8199	0	-4.71637	0	0	-38.9764		38.1795	-7530.58	-9300.62	4870.42	-159.28	-712.884	-18.8612	-13.4223	-1807.75		-388.182	-71.8577	-80.1644	13.8199	0	-4.71637	0	0	-38.9764
250	1AQ1 - prepared ligprep_Open_structures.maegz:5025	-68.0903	-5.26699	4.57466	-1.78373	-26.1136	-1.00003	0	13.4159		-51.9165	9.17416	3.32166	4.57466	0	0.454703	0	0	-2.35707		3.1802	-76.158	-83.3584	12.7069	0	-5.31742	0	0	-36.0081		35.8191	-7512.46	-9300.39	4931.72	-156.459	-712.312	-16.5915	-13.0276	-1806.05		-439.348	-76.158	-83.3584	12.7069	0	-5.31742	0	0	-36.0081
251	1AQ1 - prepared ligprep_Open_structures.maegz:5025	-73.6266	19.9929	0.253575	-1.82979	-27.0286	-1.37312	0	-15.7553		-47.8863	5.59295	-0.32567	0.253575	0	-0.128455	0	0	1.44868		4.34482	-72.0279	-80.1499	13.846	0	-4.71131	0	0	-39.1632		38.1505	-7539.72	-9257.42	4857.72	-159.985	-715.044	-14.1898	-10.4832	-1840.65		-399.675	-72.0279	-80.1499	13.846	0	-4.71131	0	0	-39.1632
252	1AQ1 - prepared ligprep_Open_structures.maegz:5025	-76.2645	16.2883	-1.05378	-1.91486	-26.7069	-1.42166	0	-11.5601		-49.8954	4.22253	-1.01563	-1.05378	0	-0.0497232	0	0	1.66719		4.67447	-72.0647	-79.8166	14.0498	0	-4.68936	0	0	-39.246		37.6374	-7459.71	-9301.8	4960.84	-164.298	-709.578	-17.9221	-11.6803	-1836.76		-378.51	-72.0647	-79.8166	14.0498	0	-4.68936	0	0	-39.246
253	1AQ1 - prepared ligprep_Open_structures.maegz:5025	-64.6054	7.02659	6.60914	-2.28812	-26.9171	-0.804246	0	-0.498265		-47.7335	13.9445	1.1643	6.60914	0	0.17351	0	0	0.00408324		5.99348	-74.1744	-81.2966	11.6556	0	-4.34623	0	0	-37.6136		37.4265	-7529.33	-9328.5	4887.66	-160.811	-709.725	-17.5448	-11.6809	-1808.48		-380.252	-74.1744	-81.2966	11.6556	0	-4.34623	0	0	-37.6136
254	1AQ1 - prepared ligprep_Open_structures.maegz:5025	-73.3829	-10.7876	0.214629	-2.28798	-24.5563	-0.727528	0	16.3963		-51.6344	4.17494	0.664025	0.214629	0	-0.0404458	0	0	0.26493		3.0718	-72.0921	-80.1505	13.8361	0	-4.71162	0	0	-39.2211		38.1549	-7561.75	-9308.01	4880.85	-159.414	-708.159	-19.97	-9.68851	-1812.18		-425.183	-72.0921	-80.1505	13.8361	0	-4.71162	0	0	-39.2211
255	1AQ1 - prepared ligprep_Open_structures.maegz:5025	-75.8044	16.6533	-0.699034	-1.85993	-26.5869	-1.26768	0	-11.1782		-50.866	3.47577	-0.681538	-0.699034	0	-0.0781946	0	0	1.04416		3.89038	-72.039	-80.1781	13.7607	0	-4.72099	0	0	-39.1338		38.2332	-7611.86	-9278.98	4829.66	-155.56	-705.194	-20.9428	-13.2058	-1855.85		-411.786	-72.039	-80.1781	13.7607	0	-4.72099	0	0	-39.1338
256	1AQ1 - prepared ligprep_Open_structures.maegz:5025	-70.6189	6.11726	1.01068	-2.33688	-24.3088	-0.782479	0	-1.03518		-49.2835	4.78712	0.93213	1.01068	0	-0.0776589	0	0	0.0576488		2.86432	-71.9756	-80.1593	13.8351	0	-4.71274	0	0	-39.1028		38.1641	-7501.06	-9230.23	4893.29	-154.352	-706.724	-20.8452	-11.9935	-1896.21		-374.004	-71.9756	-80.1593	13.8351	0	-4.71274	0	0	-39.1028
257	1AQ1 - prepared ligprep_Open_structures.maegz:5025	-79.2338	-16.9569	-0.487171	-1.41889	-24.5075	-0.840247	0	22.3799		-57.4031	6.03188	3.47493	-0.487171	0	0.171129	0	0	-1.29704		4.17003	-74.4539	-81.3238	11.6808	0	-4.34635	0	0	-37.8641		37.3996	-7578.26	-9219.14	4954.05	-158.16	-716.672	-19.0808	-11.5308	-1854.67		-553.054	-74.4539	-81.3238	11.6808	0	-4.34635	0	0	-37.8641
258	1AQ1 - prepared ligprep_Open_structures.maegz:5025	-73.1906	-10.5789	-0.707758	-1.81873	-23.7498	-0.864125	0	14.9885		-50.4598	6.96541	4.06867	-0.707758	0	0.175592	0	0	-1.53519		4.9641	-74.3123	-81.3173	11.7151	0	-4.34601	0	0	-37.7358		37.3716	-7533.62	-9269.78	4934.38	-154.412	-704.097	-15.7716	-9.41987	-1840.51		-474.019	-74.3123	-81.3173	11.7151	0	-4.34601	0	0	-37.7358
259	1AQ1 - prepared ligprep_Open_structures.maegz:5025	-69.0965	6.12793	2.47245	-1.57063	-24.3911	-0.796967	0	4.15155		-55.0897	8.46886	2.21253	2.47245	0	-0.0243863	0	0	-0.0653929		3.87366	-73.6903	-80.9967	12.181	0	-4.23735	0	0	-37.9638		37.3265	-7606.64	-9203.92	4922.08	-157.179	-705.249	-13.7506	-11.1657	-1898.93		-538.523	-73.6903	-80.9967	12.181	0	-4.23735	0	0	-37.9638
260	1AQ1 - prepared ligprep_Open_structures.maegz:5025	-74.8076	2.38455	-0.263646	-1.35689	-24.7849	-0.713662	0	5.90056		-55.9736	6.27444	1.33311	-0.263646	0	0.0426056	0	0	0.0840013		5.07837	-74.1657	-80.7825	11.8189	0	-4.34909	0	0	-38.2037		37.3507	-7607.03	-9320.69	4901.26	-158.646	-704.152	-18.718	-5.03174	-1814.91		-486.141	-74.1657	-80.7825	11.8189	0	-4.34909	0	0	-38.2037
261	1AQ1 - prepared ligprep_Open_structures.maegz:5025	-71.2285	7.96376	-0.276332	-1.51929	-23.5866	-0.67573	0	-0.113346		-53.0209	5.62582	1.05832	-0.276332	0	0.00810996	0	0	0.162695		4.67303	-74.1284	-80.7774	11.8207	0	-4.34877	0	0	-38.1688		37.3459	-7693.03	-9219.75	4845.67	-152.901	-703.152	-18.3455	-10.1727	-1868.46		-565.915	-74.1284	-80.7774	11.8207	0	-4.34877	0	0	-38.1688
262	1AQ1 - prepared ligprep_Open_structures.maegz:5025	-74.8793	-1.84974	0.79572	-1.72298	-25.1664	-0.78515	0	10.4566		-56.6073	7.4445	1.47752	0.79572	0	0.123603	0	0	0.441094		4.60655	-74.2444	-80.7775	11.8479	0	-4.35254	0	0	-38.2883		37.326	-7577.16	-9311.18	4957.78	-159.455	-712.89	-19.7199	-12.1359	-1844.26		-475.297	-74.2444	-80.7775	11.8479	0	-4.35254	0	0	-38.2883
263	1AQ1 - prepared ligprep_Open_structures.maegz:5025	-79.0524	-10.2763	0.0841705	-1.73125	-24.1124	-0.773124	0	15.3037		-57.5471	5.37117	2.1704	0.0841705	0	0.102864	0	0	-0.172385		3.18611	-74.2298	-80.7759	11.8128	0	-4.3462	0	0	-38.2712		37.3508	-7666.1	-9290.15	4963.47	-158.758	-719.952	-21.034	-6.55837	-1855.54		-577.581	-74.2298	-80.7759	11.8128	0	-4.3462	0	0	-38.2712
264	1AQ1 - prepared ligprep_Open_structures.maegz:5025	-76.3436	-19.4953	0.636507	-2.49708	-24.2849	-0.745774	0	23.4478		-53.4049	8.5615	2.44502	0.636507	0	0.0727376	0	0	-0.0747202		5.48196	-74.3461	-80.7706	11.8113	0	-4.34916	0	0	-38.3922		37.3545	-7613.66	-9369.78	4950.99	-160.826	-713.576	-19.574	-10.0856	-1805.83		-484.98	-74.3461	-80.7706	11.8113	0	-4.34916	0	0	-38.3922
265	1AQ1 - prepared ligprep_Open_structures.maegz:5025	-75.5072	-7.2621	5.58513	-1.67007	-27.1634	-0.741014	0	14.5476		-58.8033	7.50608	0.68027	5.58513	0	-0.217767	0	0	-0.587465		2.04591	-74.1502	-80.7697	11.8073	0	-4.34827	0	0	-38.1947		37.3552	-7500.6	-9371.12	4972.22	-158.967	-710.686	-18.5275	-9.87572	-1798.68		-404.968	-74.1502	-80.7697	11.8073	0	-4.34827	0	0	-38.1947
266	1AQ1 - prepared ligprep_Open_structures.maegz:5025	-73.0283	-12.9136	2.19135	-1.49953	-24.5755	-0.77851	0	20.4933		-55.9459	4.93734	0.586615	2.19135	0	-0.135161	0	0	-0.0206146		2.31515	-71.9111	-80.3722	13.8298	0	-4.71376	0	0	-38.8803		38.2252	-7563.73	-9381.92	4977.78	-161.728	-704.259	-18.2064	-12.3853	-1771.9		-491.105	-71.9111	-80.3722	13.8298	0	-4.71376	0	0	-38.8803
267	1AQ1 - prepared ligprep_Open_structures.maegz:5025	-77.2309	-12.8442	1.28178	-1.43072	-25.9331	-0.73507	0	18.5652		-56.1349	6.54573	1.11019	1.28178	0	0.0563424	0	0	0.00206489		4.09534	-74.253	-80.4916	11.7279	0	-4.34352	0	0	-38.6225		37.4768	-7551.54	-9340.59	4994.75	-161.191	-705.297	-18.1322	-12.2901	-1802.61		-506.189	-74.253	-80.4916	11.7279	0	-4.34352	0	0	-38.6225
268	1AQ1 - prepared ligprep_Open_structures.maegz:5025	-79.7471	-20.1528	1.11061	-2.41881	-24.2857	-0.675458	0	24.0962		-57.4212	5.05363	0.0966936	1.11061	0	0.117265	0	0	0.320469		3.40859	-74.3471	-80.4769	11.7169	0	-4.34358	0	0	-38.7195		37.476	-7534.11	-9418.74	5017.55	-165.13	-707.053	-18.8184	-13.0541	-1764.98		-463.893	-74.3471	-80.4769	11.7169	0	-4.34358	0	0	-38.7195
269	1AQ1 - prepared ligprep_Open_structures.maegz:5025	-82.8225	-42.8705	1.06608	-3.04056	-26.9372	-0.815971	0	45.8556		-56.08	5.74836	0.206819	1.06608	0	0.0332433	0	0	0.121577		4.32064	-74.4081	-80.4964	11.7223	0	-4.34384	0	0	-38.7677		37.4775	-7567.04	-9354.44	4956.78	-162.577	-724.565	-20.1671	-16.4455	-1822.13		-423.496	-74.4081	-80.4964	11.7223	0	-4.34384	0	0	-38.7677
270	1AQ1 - prepared ligprep_Open_structures.maegz:5025	-81.8462	-27.1603	-0.971365	-1.56644	-26.2796	-0.821809	0	31.2124		-56.259	5.34806	1.24044	-0.971365	0	0.122677	0	0	0.240606		4.7157	-74.3216	-80.4822	11.7088	0	-4.343	0	0	-38.6904		37.4853	-7588.95	-9337.05	4970.03	-158.993	-700.621	-18.1371	-11.9209	-1771.35		-560.909	-74.3216	-80.4822	11.7088	0	-4.343	0	0	-38.6904
271	1AQ1 - prepared ligprep_Open_structures.maegz:5025	-84.1465	-15.8087	0.168232	-2.51019	-27.7977	-0.795127	0	20.1703		-57.5733	5.81	1.13879	0.168232	0	0.0232374	0	0	-0.182659		4.66241	-74.2415	-80.4892	11.7139	0	-4.3431	0	0	-38.6097		37.4865	-7645.84	-9291.18	4882.66	-161.421	-706.767	-16.7051	-9.08545	-1816.06		-527.281	-74.2415	-80.4892	11.7139	0	-4.3431	0	0	-38.6097
272	1AQ1 - prepared ligprep_Open_structures.maegz:5025	-82.3576	-17.4479	1.92082	-2.64024	-26.1845	-0.653281	0	21.8848		-59.2373	6.44272	-0.0141744	1.92082	0	0.0505638	0	0	0.378486		4.10703	-74.3236	-80.4851	11.7137	0	-4.34311	0	0	-38.6914		37.4824	-7600.85	-9319.51	4946.85	-162.747	-703.619	-19.1243	-10.7224	-1783.58		-548.397	-74.3236	-80.4851	11.7137	0	-4.34311	0	0	-38.6914
273	1AQ1 - prepared ligprep_Open_structures.maegz:5025	-74.612	-13.3486	3.04392	-1.50463	-26.1794	-0.762602	0	20.7466		-56.6073	9.01021	1.63011	3.04392	0	0.091766	0	0	-0.071417		4.31583	-74.2432	-80.4939	11.7232	0	-4.3435	0	0	-38.6081		37.479	-7589.35	-9294.21	4988.52	-160.663	-719.913	-18.4783	-12.6675	-1804.94		-567.001	-74.2432	-80.4939	11.7232	0	-4.3435	0	0	-38.6081
274	1AQ1 - prepared ligprep_Open_structures.maegz:5025	-79.7704	-6.28228	0.555421	-1.55187	-26.6779	-0.779028	0	11.3424		-56.3771	7.08884	1.97017	0.555421	0	0.14674	0	0	-0.0634942		4.48	-74.2614	-80.4969	11.7175	0	-4.34287	0	0	-38.6225		37.4834	-7637.14	-9312.57	4855.69	-157.823	-712.237	-16.0007	-11.9009	-1780.16		-502.149	-74.2614	-80.4969	11.7175	0	-4.34287	0	0	-38.6225
275	1AQ1 - prepared ligprep_Open_structures.maegz:5025	-76.0619	-1.27528	2.78281	-2.56264	-25.2134	-0.680887	0	7.97375		-57.0863	6.4753	0.580328	2.78281	0	0.0731849	0	0	-0.0242926		3.06328	-74.2421	-80.4842	11.7087	0	-4.34287	0	0	-38.6106		37.4868	-7645.5	-9324.92	4886.11	-163.792	-698.104	-17.2477	-13.5555	-1800.64		-513.356	-74.2421	-80.4842	11.7087	0	-4.34287	0	0	-38.6106
276	1AQ1 - prepared ligprep_Open_structures.maegz:5025	-74.8058	-7.42332	-0.864206	-1.59918	-26.1946	-0.74252	0	17.5175		-55.4995	6.67011	2.46596	-0.864206	0	0.118134	0	0	-0.130423		5.08064	-74.0618	-80.5291	11.7165	0	-4.34112	0	0	-38.3965		37.4885	-7484.29	-9307.27	4955.98	-163.554	-695.181	-16.6015	-11.429	-1800.64		-445.604	-74.0618	-80.5291	11.7165	0	-4.34112	0	0	-38.3965
277	1AQ1 - prepared ligprep_Open_structures.maegz:5025	-78.594	-16.8827	-1.67355	-1.23442	-26.2175	-0.727542	0	23.0493		-54.9075	4.72907	2.18314	-1.67355	0	0.103015	0	0	0.226425		3.89004	-74.3641	-80.3284	11.7095	0	-4.34492	0	0	-38.8484		37.4482	-7547.22	-9387.5	4876.54	-166.14	-698.345	-15.3834	-10.2015	-1775.38		-370.809	-74.3641	-80.3284	11.7095	0	-4.34492	0	0	-38.8484
278	1AQ1 - prepared ligprep_Open_structures.maegz:5025	-76.7986	-27.8966	-0.198462	-1.48893	-25.7423	-0.788215	0	34.0332		-54.7173	5.6401	1.38286	-0.198462	0	0.108436	0	0	0.195669		4.15159	-74.2052	-80.3824	11.7096	0	-4.34214	0	0	-38.6427		37.4524	-7523.63	-9340.52	4879.41	-166.15	-703.675	-17.609	-9.28817	-1767.62		-398.172	-74.2052	-80.3824	11.7096	0	-4.34214	0	0	-38.6427
279	1AQ1 - prepared ligprep_Open_structures.maegz:5025	-77.8622	-38.3754	0.329798	-1.42004	-25.2971	-0.816799	0	46.9265		-59.2091	5.14969	1.58108	0.329798	0	0.12263	0	0	-0.165797		3.28198	-74.4107	-80.387	11.7209	0	-4.34243	0	0	-38.8458		37.4436	-7549.78	-9395.92	5032.26	-165.029	-700.194	-18.3869	-14.4408	-1736.94		-551.127	-74.4107	-80.387	11.7209	0	-4.34243	0	0	-38.8458
280	1AQ1 - prepared ligprep_Open_structures.maegz:5025	-73.6669	-39.6057	-0.295215	-1.89169	-23.9257	-0.707236	0	46.0065		-53.2479	5.13227	1.74586	-0.295215	0	0.14547	0	0	0.200312		3.33584	-74.2468	-80.3505	11.7271	0	-4.3471	0	0	-38.7206		37.4444	-7539.17	-9410.3	4915.66	-164.548	-706.602	-16.0896	-11.2915	-1717.39		-428.61	-74.2468	-80.3505	11.7271	0	-4.3471	0	0	-38.7206
281	1AQ1 - prepared ligprep_Open_structures.maegz:5025	-85.569	-30.72	1.14918	-3.11613	-25.6507	-0.735712	0	30.9179		-57.4136	4.39436	0.0424275	1.14918	0	0.00618801	0	0	0.452033		2.74453	-74.3327	-80.5201	11.7276	0	-4.3427	0	0	-38.672		37.4744	-7591.95	-9389.1	4877.6	-163.769	-705.705	-19.1902	-11.4674	-1730.49		-449.832	-74.3327	-80.5201	11.7276	0	-4.3427	0	0	-38.672
282	1AQ1 - prepared ligprep_Open_structures.maegz:5025	-83.4192	-26.4647	-1.19344	-1.88969	-25.187	-0.68373	0	28.8197		-56.8204	4.22393	2.16347	-1.19344	0	0.0649611	0	0	-0.305196		3.49414	-74.2333	-80.3186	11.7324	0	-4.34367	0	0	-38.7189		37.4155	-7550.38	-9327.4	4886.09	-160.156	-713.725	-15.4207	-8.51812	-1770.41		-440.835	-74.2333	-80.3186	11.7324	0	-4.34367	0	0	-38.7189
283	1AQ1 - prepared ligprep_Open_structures.maegz:5025	-82.1541	-20.0002	0.875987	-1.59634	-24.9961	-0.744912	0	23.2739		-58.9664	6.24469	2.13716	0.875987	0	0.0647287	0	0	0.0990179		3.0678	-74.4716	-80.3809	11.7255	0	-4.34242	0	0	-38.9124		37.4386	-7617.66	-9364.62	4928.65	-162.42	-704.173	-17.5334	-12.9797	-1776.13		-508.463	-74.4716	-80.3809	11.7255	0	-4.34242	0	0	-38.9124
284	1AQ1 - prepared ligprep_Open_structures.maegz:5025	-76.5745	-34.0452	0.637434	-1.79958	-23.7624	-0.811772	0	36.0978		-52.8909	5.66315	1.61909	0.637434	0	0.19093	0	0	-0.0170221		3.23271	-74.3533	-80.3839	11.7061	0	-4.34222	0	0	-38.7884		37.4552	-7572.5	-9378.66	4945.73	-161.992	-714.284	-18.0167	-9.59971	-1778.12		-457.556	-74.3533	-80.3839	11.7061	0	-4.34222	0	0	-38.7884
285	1AQ1 - prepared ligprep_Open_structures.maegz:5025	-80.6935	-29.3593	0.264684	-1.73495	-25.4525	-0.825958	0	32.9214		-56.5068	5.57182	2.11468	0.264684	0	0.0653301	0	0	-0.550226		3.67735	-74.2149	-80.4627	11.7114	0	-4.34498	0	0	-38.6024		37.4838	-7589.07	-9345.85	4909.64	-162.889	-706.066	-15.8416	-9.50783	-1765.98		-492.576	-74.2149	-80.4627	11.7114	0	-4.34498	0	0	-38.6024
286	1AQ1 - prepared ligprep_Open_structures.maegz:5025	-70.9371	2.0513	-0.759631	-0.898088	-23.0358	-0.796319	0	3.87093		-51.3695	4.61965	1.51269	-0.759631	0	0.027637	0	0	0.205378		3.63358	-74.4395	-80.4857	11.7185	0	-4.34396	0	0	-38.8104		37.4821	-7580.73	-9405.8	4888.9	-167.438	-716.079	-17.079	-9.63401	-1793.08		-360.526	-74.4395	-80.4857	11.7185	0	-4.34396	0	0	-38.8104
287	1AQ1 - prepared ligprep_Open_structures.maegz:5025	-78.2275	-3.7501	-0.37853	-1.15236	-24.6176	-0.65846	0	5.88283		-53.5534	4.21762	1.59468	-0.37853	0	0.0169201	0	0	-0.18861		3.17315	-74.2063	-80.3642	11.6685	0	-4.34146	0	0	-38.6574		37.4883	-7484	-9442.9	4958.89	-166.426	-714.341	-15.7937	-9.58201	-1747.88		-345.962	-74.2063	-80.3642	11.6685	0	-4.34146	0	0	-38.6574
288	1AQ1 - prepared ligprep_Open_structures.maegz:5025	-82.0445	-19.2922	-0.834317	-1.6235	-26.4102	-0.906245	0	24.4113		-57.3893	5.63868	2.29545	-0.834317	0	0.0886841	0	0	-0.000578112		4.08944	-74.3214	-80.3273	11.682	0	-4.34266	0	0	-38.8135		37.4801	-7526.29	-9418.9	5002.29	-167.448	-707.654	-16.3695	-11.4736	-1739.74		-466.993	-74.3214	-80.3273	11.682	0	-4.34266	0	0	-38.8135
289	1AQ1 - prepared ligprep_Open_structures.maegz:5025	-71.658	-11.6415	0.572096	-1.10861	-22.4645	-0.804809	0	15.682		-51.8926	4.16955	1.82946	0.572096	0	-0.0894773	0	0	-0.392314		2.24979	-73.9815	-80.6632	11.4643	0	-4.30642	0	0	-38.4125		37.9364	-7525.38	-9394.38	4988.68	-164.362	-708.093	-16.352	-11.574	-1767.5		-451.791	-73.9815	-80.6632	11.4643	0	-4.30642	0	0	-38.4125
290	1AQ1 - prepared ligprep_Open_structures.maegz:5025	-75.5092	-13.7608	-0.89605	-1.27971	-25.6763	-1.15835	0	20.4702		-53.2082	5.84806	2.6863	-0.89605	0	0.155131	0	0	-0.434136		4.33682	-74.1781	-80.3787	11.7156	0	-4.34215	0	0	-38.6217		37.4489	-7502.33	-9397.77	4943.85	-161.982	-717.054	-22.2049	-14.001	-1750.19		-382.972	-74.1781	-80.3787	11.7156	0	-4.34215	0	0	-38.6217
291	1AQ1 - prepared ligprep_Open_structures.maegz:5025	-77.5001	-9.98345	-0.650224	-1.54954	-25.5681	-0.844477	0	15.5752		-54.4795	6.34149	2.36838	-0.650224	0	0.136558	0	0	-0.0744262		4.5612	-74.3423	-80.508	11.749	0	-4.34124	0	0	-38.698		37.456	-7525.06	-9390.24	4976.21	-163.26	-713.645	-16.9675	-11.9191	-1789.59		-415.644	-74.3423	-80.508	11.749	0	-4.34124	0	0	-38.698
292	1AQ1 - prepared ligprep_Open_structures.maegz:5025	-78.8268	-4.86896	1.45508	-1.37576	-26.6836	-0.852397	0	9.58051		-56.0816	6.77272	1.83665	1.45508	0	0.0295471	0	0	-0.251048		3.70249	-74.335	-80.4686	11.7249	0	-4.34399	0	0	-38.715		37.4676	-7568.25	-9369.3	4940.52	-165.352	-713.456	-16.5894	-11.1368	-1794.58		-438.363	-74.335	-80.4686	11.7249	0	-4.34399	0	0	-38.715
293	1AQ1 - prepared ligprep_Open_structures.maegz:5025	-81.9289	-15.371	-1.25754	-1.77529	-24.8105	-0.843892	0	17.3541		-55.2248	4.92375	1.85699	-1.25754	0	0.100206	0	0	0.139791		4.0843	-74.4269	-80.3818	11.7207	0	-4.34271	0	0	-38.8683		37.4452	-7562.05	-9369.08	4987.28	-162.028	-708.256	-18.3704	-13.0206	-1795.57		-482.999	-74.4269	-80.3818	11.7207	0	-4.34271	0	0	-38.8683
294	1AQ1 - prepared ligprep_Open_structures.maegz:5025	-78.2626	-4.62892	-0.441518	-1.18248	-24.8259	-0.775072	0	9.14424		-55.553	5.19327	1.79695	-0.441518	0	0.0853178	0	0	-0.0139376		3.76646	-74.3693	-80.4944	11.7221	0	-4.34325	0	0	-38.7358		37.482	-7560.47	-9305.8	4979.29	-156.356	-699.656	-14.793	-13.262	-1833.97		-515.918	-74.3693	-80.4944	11.7221	0	-4.34325	0	0	-38.7358
295	1AQ1 - prepared ligprep_Open_structures.maegz:5025	-81.7534	-17.5346	2.97794	-1.82757	-25.9982	-0.774424	0	20.769		-59.3655	7.52619	0.453049	2.97794	0	0.0634932	0	0	0.359235		3.67247	-74.273	-80.4834	11.7064	0	-4.34286	0	0	-38.6404		37.4873	-7624.91	-9387.24	4951.99	-161.092	-718.917	-16.9263	-13.3778	-1745.94		-533.413	-74.273	-80.4834	11.7064	0	-4.34286	0	0	-38.6404
296	1AQ1 - prepared ligprep_Open_structures.maegz:5025	-75.197	7.66157	-0.178758	-1.185	-25.1988	-0.864391	0	-1.10856		-54.323	6.2312	2.14734	-0.178758	0	0.160138	0	0	-0.0674147		4.16989	-74.3823	-80.4704	11.6977	0	-4.3431	0	0	-38.7694		37.5028	-7558.06	-9324.64	4921.98	-157.436	-711.779	-16.6086	-12.1269	-1777.5		-479.954	-74.3823	-80.4704	11.6977	0	-4.3431	0	0	-38.7694
297	1AQ1 - prepared ligprep_Open_structures.maegz:5025	-70.3177	4.34028	-0.02478	-1.25171	-23.4173	-0.892956	0	2.05729		-51.1285	6.0762	2.3496	-0.02478	0	0.0279573	0	0	-0.249088		3.97252	-74.4266	-80.4803	11.7198	0	-4.34361	0	0	-38.7981		37.4755	-7577.5	-9334.4	4911.56	-160.076	-702.298	-15.9425	-14.5751	-1803.6		-458.156	-74.4266	-80.4803	11.7198	0	-4.34361	0	0	-38.7981
298	1AQ1 - prepared ligprep_Open_structures.maegz:5025	-74.9678	-6.21063	2.15035	-1.66361	-25.7148	-0.61679	0	14.0294		-56.9417	6.90238	0.967219	2.15035	0	0.0160971	0	0	0.230459		3.53825	-74.3387	-80.804	11.4505	0	-4.30796	0	0	-38.6674		37.9901	-7497.87	-9305.76	4984.22	-158.602	-709.865	-18.0078	-16.6017	-1798.94		-474.308	-74.3387	-80.804	11.4505	0	-4.30796	0	0	-38.6674
299	1AQ1 - prepared ligprep_Open_structures.maegz:5025	-82.8923	-5.3851	1.00662	-1.06171	-26.5173	-0.791171	0	10.7168		-60.8604	5.85795	1.62867	1.00662	0	-0.0636915	0	0	-0.0967702		3.38313	-74.2461	-80.4976	11.7195	0	-4.34249	0	0	-38.6071		37.4816	-7544.13	-9337.77	4961.07	-157.763	-721.229	-13.5773	-14.3846	-1792.92		-467.547	-74.2461	-80.4976	11.7195	0	-4.34249	0	0	-38.6071
300	1AQ1 - prepared ligprep_Open_structures.maegz:5025	-73.8755	2.20826	2.42643	-1.66437	-25.8573	-0.752123	0	6.44715		-56.6835	6.74173	0.750792	2.42643	0	0.00242429	0	0	-0.0126647		3.57475	-74.0497	-80.4961	11.7252	0	-4.34374	0	0	-38.4138		37.4787	-7580.76	-9389.67	4944.03	-160.454	-705.092	-16.7106	-12.3461	-1762.22		-478.297	-74.0497	-80.4961	11.7252	0	-4.34374	0	0	-38.4138
301	1AQ1 - prepared ligprep_Open_structures.maegz:5025	-77.608	-4.24451	2.64809	-1.90335	-26.0287	-0.763853	0	9.91915		-57.2347	8.18902	1.1401	2.64809	0	0.107871	0	0	-0.0545206		4.34748	-74.2265	-80.5468	11.714	0	-4.33897	0	0	-38.5494		37.4947	-7536.39	-9328.14	4974.57	-158.967	-710.578	-15.5557	-11.8889	-1780.28		-505.555	-74.2265	-80.5468	11.714	0	-4.33897	0	0	-38.5494
302	1AQ1 - prepared ligprep_Open_structures.maegz:5025	-76.354	-10.7725	1.84833	-1.91958	-26.3229	-0.718728	0	15.2923		-53.761	7.62538	0.446555	1.84833	0	-0.0104118	0	0	0.0799731		5.26093	-74.0788	-80.5007	11.7341	0	-4.34245	0	0	-38.4329		37.4632	-7643.36	-9447.98	4834.86	-163.582	-715.6	-14.1592	-12.3293	-1718.81		-405.762	-74.0788	-80.5007	11.7341	0	-4.34245	0	0	-38.4329
303	1AQ1 - prepared ligprep_Open_structures.maegz:5025	-74.1698	-20.6352	2.42446	-2.19944	-23.9493	-0.710632	0	26.5785		-55.6782	5.38377	0.942997	2.42446	0	-0.0564925	0	0	-0.542938		2.61574	-73.8556	-80.7824	11.4554	0	-4.30859	0	0	-38.1946		37.9746	-7593.88	-9395.32	4896.5	-162.221	-714.123	-13.7412	-16.2551	-1748.35		-440.364	-73.8556	-80.7824	11.4554	0	-4.30859	0	0	-38.1946
304	1AQ1 - prepared ligprep_Open_structures.maegz:5025	-80.4575	-10.9119	1.4208	-1.20164	-24.7428	-0.813373	0	16.7428		-60.9514	4.17951	1.7726	1.4208	0	0.00550501	0	0	-0.50236		1.48296	-74.0379	-80.7767	11.4189	0	-4.30804	0	0	-38.3751		38.0029	-7481.56	-9365.56	4990.86	-155.213	-712.951	-15.5725	-11.0281	-1771.32		-440.764	-74.0379	-80.7767	11.4189	0	-4.30804	0	0	-38.3751
305	1AQ1 - prepared ligprep_Open_structures.maegz:5025	-73.8368	-8.85194	0.254315	-1.14122	-23.8831	-0.777893	0	13.575		-53.012	5.72497	1.77834	0.254315	0	0.0543686	0	0	-0.182539		3.82048	-74.1657	-80.7759	11.4848	0	-4.30903	0	0	-38.5146		37.9489	-7534.68	-9393.71	4936.7	-156.855	-703.226	-17.2125	-11.6139	-1766.79		-421.969	-74.1657	-80.7759	11.4848	0	-4.30903	0	0	-38.5146
306	1AQ1 - prepared ligprep_Open_structures.maegz:5025	-74.0368	-17.8733	0.526223	-1.32453	-24.6503	-0.811218	0	21.8207		-51.7244	7.47386	2.35878	0.526223	0	0.030475	0	0	-0.289098		4.84748	-74.2374	-80.4837	11.7121	0	-4.34296	0	0	-38.6046		37.4816	-7445.09	-9281.9	4949.97	-156.498	-695.582	-14.8175	-11.2267	-1805.06		-429.973	-74.2374	-80.4837	11.7121	0	-4.34296	0	0	-38.6046
307	1AQ1 - prepared ligprep_Open_structures.maegz:5025	-76.6749	-36.8861	2.03212	-2.17121	-24.1786	-0.74649	0	38.6849		-53.4095	5.43454	0.260534	2.03212	0	-0.0802	0	0	0.232139		2.98994	-74.0208	-80.8071	11.4083	0	-4.30842	0	0	-38.3386		38.0249	-7507.01	-9426.44	4970.99	-161.844	-719.844	-18.8758	-10.0611	-1736.32		-404.623	-74.0208	-80.8071	11.4083	0	-4.30842	0	0	-38.3386
308	1AQ1 - prepared ligprep_Open_structures.maegz:5025	-79.7029	-20.7441	0.378841	-1.0222	-26.8564	-0.806392	0	27.0902		-57.7428	7.68174	2.09601	0.378841	0	0.141436	0	0	0.175339		4.89011	-74.399	-80.4969	11.7355	0	-4.34404	0	0	-38.7647		37.4712	-7766.42	-9378.76	4803.44	-157.447	-716.403	-15.6883	-10.8157	-1769.14		-521.602	-74.399	-80.4969	11.7355	0	-4.34404	0	0	-38.7647
309	1AQ1 - prepared ligprep_Open_structures.maegz:5025	-80.0401	-12.7196	0.121352	-1.23804	-25.778	-0.836956	0	18.4423		-58.0312	6.41887	2.55886	0.121352	0	0.0937054	0	0	-0.498085		4.14303	-74.1125	-80.8267	11.3736	0	-4.30777	0	0	-38.4173		38.0655	-7600.13	-9386.98	4905.99	-161.625	-714.21	-15.9448	-12.3843	-1765.05		-449.929	-74.1125	-80.8267	11.3736	0	-4.30777	0	0	-38.4173
310	1AQ1 - prepared ligprep_Open_structures.maegz:5025	-72.0616	10.6795	1.48836	-1.3761	-25.4063	-0.712496	0	-2.9514		-53.7831	7.00822	0.93052	1.48836	0	0.0208179	0	0	0.457358		4.11117	-74.4615	-80.4851	11.7264	0	-4.34353	0	0	-38.8321		37.4728	-7519.39	-9326.28	4960.96	-157.811	-713.282	-15.8172	-12.9709	-1833.72		-420.468	-74.4615	-80.4851	11.7264	0	-4.34353	0	0	-38.8321
311	1AQ1 - prepared ligprep_Open_structures.maegz:5025	-76.9553	3.23465	0.749725	-1.19318	-24.774	-0.784871	0	1.54389		-55.7315	5.68323	1.62421	0.749725	0	-0.0274677	0	0	-0.263647		3.60041	-74.0599	-80.7795	11.473	0	-4.3089	0	0	-38.4055		37.9611	-7566.5	-9251.08	4875.87	-155.896	-715.596	-17.3321	-11.8018	-1839.4		-451.265	-74.0599	-80.7795	11.473	0	-4.3089	0	0	-38.4055
312	1AQ1 - prepared ligprep_Open_structures.maegz:5025	-74.6213	2.70718	0.810838	-1.18406	-24.7747	-0.850427	0	3.51285		-54.843	6.9968	3.39657	0.810838	0	0.0527249	0	0	-0.593224		3.32989	-74.074	-80.7939	11.4244	0	-4.3083	0	0	-38.4019		38.0056	-7462.47	-9340.8	4977.58	-156.154	-703.081	-16.6206	-13.2335	-1830.02		-380.148	-74.074	-80.7939	11.4244	0	-4.3083	0	0	-38.4019
313	1AQ1 - prepared ligprep_Open_structures.maegz:5025	-77.5685	-2.43075	1.36192	-1.35706	-26.1269	-0.970798	0	8.55874		-56.6037	7.43538	2.37352	1.36192	0	0.0523169	0	0	-0.333646		3.98126	-74.2707	-80.4854	11.7114	0	-4.34305	0	0	-38.6391		37.4855	-7638.62	-9315.14	4906.26	-158.203	-716.569	-17.9453	-11.3303	-1800.77		-524.922	-74.2707	-80.4854	11.7114	0	-4.34305	0	0	-38.6391
314	1AQ1 - prepared ligprep_Open_structures.maegz:5025	-77.9641	-6.95084	3.6154	-2.00011	-25.2708	-0.644776	0	11.6494		-58.3624	7.81168	-0.110248	3.6154	0	-0.10012	0	0	0.626549		3.78011	-74.3338	-80.4709	11.7341	0	-4.34651	0	0	-38.718		37.4676	-7689.17	-9344.27	4828.58	-160.663	-723.845	-18.3885	-10.3994	-1801.65		-458.533	-74.3338	-80.4709	11.7341	0	-4.34651	0	0	-38.718
315	1AQ1 - prepared ligprep_Open_structures.maegz:5025	-76.9986	-3.77439	2.66439	-1.7943	-24.2826	-0.723514	0	6.43967		-55.5278	5.88321	-0.316942	2.66439	0	-0.0675039	0	0	0.154221		3.44905	-74.0154	-80.4636	11.6896	0	-4.34356	0	0	-38.4076		37.5096	-7509.66	-9317.67	5020.9	-153.891	-715.578	-16.1547	-15.9587	-1804.37		-506.94	-74.0154	-80.4636	11.6896	0	-4.34356	0	0	-38.4076
316	1AQ1 - prepared ligprep_Open_structures.maegz:5025	-69.7021	-5.66834	1.91896	-1.70112	-24.4201	-0.646301	0	12.2527		-51.4379	7.50347	0.409298	1.91896	0	0.0131327	0	0	0.430492		4.73159	-74.2075	-80.4957	11.7295	0	-4.34379	0	0	-38.5699		37.4724	-7536.87	-9308.65	4953.73	-154.733	-698.052	-18.8095	-15.1947	-1783.53		-511.641	-74.2075	-80.4957	11.7295	0	-4.34379	0	0	-38.5699
317	1AQ1 - prepared ligprep_Open_structures.maegz:5025	-75.2292	0.342924	1.56963	-1.64399	-24.8639	-0.799004	0	4.93413		-54.769	6.98757	0.81764	1.56963	0	0.0113742	0	0	0.305678		4.28325	-74.0486	-80.7968	11.4729	0	-4.30912	0	0	-38.3827		37.9671	-7642.96	-9289.36	4912.78	-156.999	-720.382	-18.0625	-10.9682	-1838.45		-521.531	-74.0486	-80.7968	11.4729	0	-4.30912	0	0	-38.3827
318	1AQ1 - prepared ligprep_Open_structures.maegz:5025	-75.6601	5.55791	0.202394	-1.13683	-25.4203	-0.872713	0	0.190142		-54.1807	5.51338	1.51726	0.202394	0	0.0308848	0	0	0.0762094		3.68663	-74.255	-80.4957	11.7289	0	-4.34361	0	0	-38.6167		37.4721	-7467.07	-9293.38	4954.42	-153.566	-705.857	-18.5769	-15.9742	-1805.66		-428.477	-74.255	-80.4957	11.7289	0	-4.34361	0	0	-38.6167
319	1AQ1 - prepared ligprep_Open_structures.maegz:5025	-76.8131	8.36446	2.24752	-1.81864	-25.5395	-0.676268	0	-1.17188		-58.2187	6.67673	0.313646	2.24752	0	-0.0251149	0	0	0.584254		3.55643	-74.3963	-80.4914	11.7242	0	-4.34303	0	0	-38.7618		37.4757	-7463.32	-9300.53	4986.05	-155.722	-712.033	-16.2011	-11.7902	-1825.16		-427.934	-74.3963	-80.4914	11.7242	0	-4.34303	0	0	-38.7618
320	1AQ1 - prepared ligprep_Open_structures.maegz:5025	-71.8301	4.70196	0.912152	-1.14267	-23.4725	-1.36353	0	2.36541		-53.8309	5.32784	1.93143	0.912152	0	0.134235	0	0	-0.051696		2.40172	-73.9417	-80.785	11.457	0	-4.30776	0	0	-38.2788		37.9729	-7553.34	-9317.54	4953.74	-156.939	-715.555	-18.5274	-10.8892	-1823.87		-463.763	-73.9417	-80.785	11.457	0	-4.30776	0	0	-38.2788
321	1AQ1 - prepared ligprep_Open_structures.maegz:5025	-72.3269	2.76237	3.97583	-2.04973	-24.723	-0.671127	0	4.44559		-56.0668	6.63535	0.0211384	3.97583	0	-0.227653	0	0	0.199302		2.66673	-74.0922	-80.7921	11.4216	0	-4.30867	0	0	-38.4189		38.0058	-7531.36	-9274.36	5043.82	-156.666	-719.912	-18.2257	-13.0377	-1854.77		-538.207	-74.0922	-80.7921	11.4216	0	-4.30867	0	0	-38.4189
322	1AQ1 - prepared ligprep_Open_structures.maegz:5025	-73.5465	-10.9756	1.47286	-1.84508	-23.6143	-0.671902	0	15.8642		-53.7767	5.44656	-0.0458201	1.47286	0	-0.0323817	0	0	0.289893		3.76201	-74.1621	-80.4921	11.7234	0	-4.34324	0	0	-38.5257		37.4757	-7556.37	-9272.03	4922.17	-157.997	-712.206	-18.6834	-11.6192	-1821.56		-484.44	-74.1621	-80.4921	11.7234	0	-4.34324	0	0	-38.5257
323	1AQ1 - prepared ligprep_Open_structures.maegz:5025	-78.6959	-4.45295	3.61496	-1.86174	-25.1673	-0.654211	0	10.6374		-60.812	7.50412	1.56461	3.61496	0	0.0159911	0	0	-0.274218		2.58279	-74.0967	-80.4665	11.7376	0	-4.34465	0	0	-38.4808		37.4577	-7544.07	-9344	4867.46	-155.929	-696.965	-16.5971	-13.5763	-1765.83		-418.634	-74.0967	-80.4665	11.7376	0	-4.34465	0	0	-38.4808
324	1AQ1 - prepared ligprep_Open_structures.maegz:5025	-71.8003	13.3282	-0.468128	-1.13255	-23.8558	-0.542805	0	-5.05322		-54.076	5.62664	2.37969	-0.468128	0	0.178894	0	0	-0.0164962		3.55268	-74.1156	-80.4672	11.7586	0	-4.34828	0	0	-38.518		37.4593	-7511.44	-9376.41	4971.92	-157.679	-701.543	-17.6297	-10.8308	-1772.29		-446.976	-74.1156	-80.4672	11.7586	0	-4.34828	0	0	-38.518
325	1AQ1 - prepared ligprep_Open_structures.maegz:5025	-85.0573	-1.04389	-0.541243	-1.14386	-25.8176	-0.745642	0	3.8136		-59.5787	3.6646	1.80148	-0.541243	0	0.148315	0	0	-0.431769		2.68781	-73.9187	-80.8214	11.433	0	-4.30895	0	0	-38.2339		38.0126	-7587.73	-9345.41	4956.44	-158.981	-715.385	-19.8596	-10.3595	-1788.95		-505.22	-73.9187	-80.8214	11.433	0	-4.30895	0	0	-38.2339
326	1AQ1 - prepared ligprep_Open_structures.maegz:5025	-74.6884	-7.31532	2.21341	-1.2495	-24.4534	-0.714167	0	15.4676		-58.637	6.67606	1.28933	2.21341	0	0.0601133	0	0	-0.25588		3.36909	-74.153	-80.4821	11.7205	0	-4.3438	0	0	-38.5148		37.4672	-7577.82	-9327.33	4937.87	-159.88	-707.61	-19.4399	-14.2571	-1793.32		-493.849	-74.153	-80.4821	11.7205	0	-4.3438	0	0	-38.5148
327	1AQ1 - prepared ligprep_Open_structures.maegz:5025	-75.5226	-8.21393	-1.50063	-1.23369	-23.998	-0.784519	0	13.5257		-53.3175	3.82459	1.82956	-1.50063	0	0.0360921	0	0	-0.117022		3.57658	-74.3483	-80.4364	11.7224	0	-4.34455	0	0	-38.7595		37.4697	-7555.86	-9296.61	4927.26	-155.601	-714.885	-19.3899	-10.5148	-1796.83		-489.295	-74.3483	-80.4364	11.7224	0	-4.34455	0	0	-38.7595
328	1AQ1 - prepared ligprep_Open_structures.maegz:5025	-79.2224	4.04646	0.0369398	-1.41618	-25.6267	-0.763582	0	0.339852		-55.8392	6.23333	2.69516	0.0369398	0	0.0211679	0	0	-0.576718		4.05679	-74.0565	-80.7808	11.437	0	-4.30807	0	0	-38.395		37.9903	-7489.68	-9320.51	4902.24	-158.261	-720.287	-18.514	-13.2949	-1801.26		-359.801	-74.0565	-80.7808	11.437	0	-4.30807	0	0	-38.395
329	1AQ1 - prepared ligprep_Open_structures.maegz:5025	-76.6254	9.52643	2.17965	-1.7603	-24.8326	-1.1314	0	-2.79596		-57.8112	8.90839	2.40132	2.17965	0	0.211944	0	0	-0.188958		4.30444	-74.4318	-80.4843	11.7098	0	-4.34329	0	0	-38.8016		37.4875	-7597.68	-9312.03	4928.54	-160.443	-722.119	-19.6328	-11.5123	-1834.15		-466.322	-74.4318	-80.4843	11.7098	0	-4.34329	0	0	-38.8016
330	1AQ1 - prepared ligprep_Open_structures.maegz:5025	-78.1293	-5.31104	2.37947	-1.66094	-26.8777	-0.733261	0	12.0722		-57.998	9.25438	2.48623	2.37947	0	0.0218066	0	0	-0.544686		4.91156	-74.1459	-80.386	11.7157	0	-4.34226	0	0	-38.581		37.4476	-7642.4	-9414.49	4892.38	-161.503	-719.227	-16.8583	-11.3014	-1746.31		-465.092	-74.1459	-80.386	11.7157	0	-4.34226	0	0	-38.581
331	1AQ1 - prepared ligprep_Open_structures.maegz:5025	-78.9514	-0.689403	0.480671	-1.48274	-24.54	-0.742478	0	4.24045		-56.2179	5.83785	1.88283	0.480671	0	0.215757	0	0	0.00764854		3.25095	-74.1902	-80.3816	11.6963	0	-4.34084	0	0	-38.6269		37.4628	-7612.32	-9341.45	4867.94	-156.634	-714.106	-17.4691	-12.4205	-1793.68		-444.493	-74.1902	-80.3816	11.6963	0	-4.34084	0	0	-38.6269
332	1AQ1 - prepared ligprep_Open_structures.maegz:5025	-73.1015	-0.101301	0.211318	-1.48557	-23.4223	-0.839917	0	1.97415		-49.4379	5.78815	1.7239	0.211318	0	0.0129143	0	0	-0.536637		4.37666	-74.2108	-80.6728	11.39	0	-4.30605	0	0	-38.6236		38.0016	-7632.9	-9344	4878.26	-161.708	-714.995	-16.5163	-15.9281	-1803.61		-454.411	-74.2108	-80.6728	11.39	0	-4.30605	0	0	-38.6236
333	1AQ1 - prepared ligprep_Open_structures.maegz:5025	-75.5744	-8.44396	0.494701	-1.61685	-24.2381	-0.956319	0	13.0807		-53.8946	6.65847	2.14095	0.494701	0	0.0686435	0	0	-0.222256		4.17643	-74.0243	-80.6421	11.4698	0	-4.30673	0	0	-38.4674		37.9221	-7590.8	-9323.62	4924.42	-155.774	-719.108	-18.0572	-21.5137	-1815.12		-462.026	-74.0243	-80.6421	11.4698	0	-4.30673	0	0	-38.4674
334	1AQ1 - prepared ligprep_Open_structures.maegz:5025	-77.8217	-14.8177	-0.116314	-1.45016	-25.6386	-0.885553	0	18.8441		-53.7575	7.6123	3.16649	-0.116314	0	0.0852785	0	0	-0.655014		5.13186	-74.2962	-80.3784	11.7159	0	-4.34247	0	0	-38.7369		37.4456	-7524.91	-9374.24	5043.08	-159.421	-731.759	-17.9142	-16.185	-1775.02		-493.45	-74.2962	-80.3784	11.7159	0	-4.34247	0	0	-38.7369
335	1AQ1 - prepared ligprep_Open_structures.maegz:5025	-80.2687	-12.1913	0.187668	-1.41768	-24.9756	-1.20724	0	15.0199		-55.6844	4.95968	1.85805	0.187668	0	-0.0469838	0	0	-0.0329425		2.99389	-74.2102	-80.6738	11.4045	0	-4.30574	0	0	-38.6207		37.9856	-7641.5	-9364.63	4911.94	-158.721	-716.661	-18.6784	-15.6278	-1766.35		-512.779	-74.2102	-80.6738	11.4045	0	-4.30574	0	0	-38.6207
336	1AQ1 - prepared ligprep_Open_structures.maegz:5025	-80.0876	-10.7912	-0.12095	-1.41496	-25.7	-0.692836	0	16.8169		-58.1847	5.44719	1.90833	-0.12095	0	0.12216	0	0	-0.161429		3.69907	-74.2016	-80.3319	11.7216	0	-4.34379	0	0	-38.6679		37.4204	-7582.08	-9356.21	4915.74	-156.2	-719.466	-17.9566	-15.8918	-1763.04		-469.053	-74.2016	-80.3319	11.7216	0	-4.34379	0	0	-38.6679
337	1AQ1 - prepared ligprep_Open_structures.maegz:5025	-80.1682	-14.8387	0.965626	-1.22919	-24.9645	-0.869912	0	18.1781		-57.4097	5.40614	2.0483	0.965626	0	-0.0585129	0	0	-0.154158		2.60489	-74.1669	-80.6805	11.4194	0	-4.3069	0	0	-38.5786		37.9797	-7593.42	-9359.16	4944.35	-159.144	-714.423	-18.7873	-15.4045	-1749.79		-521.07	-74.1669	-80.6805	11.4194	0	-4.3069	0	0	-38.5786
338	1AQ1 - prepared ligprep_Open_structures.maegz:5025	-71.4302	-13.9671	0.849875	-1.42516	-23.7057	-0.634344	0	20.1279		-52.6757	5.21041	0.656868	0.849875	0	0.000862508	0	0	0.23759		3.46522	-74.2747	-80.4894	11.7072	0	-4.34279	0	0	-38.641		37.4913	-7629.47	-9355.12	4924.73	-163.734	-705.671	-16.3027	-14.9547	-1757.6		-540.823	-74.2747	-80.4894	11.7072	0	-4.34279	0	0	-38.641
339	1AQ1 - prepared ligprep_Open_structures.maegz:5025	-76.0678	-12.3132	1.00802	-1.1249	-24.5316	-0.82602	0	16.0996		-54.3797	6.29357	1.84812	1.00802	0	0.120382	0	0	-0.47052		3.78756	-74.228	-80.4756	11.7186	0	-4.34373	0	0	-38.6027		37.4754	-7625.54	-9305.77	4891.46	-160.436	-715.382	-17.4174	-15.9312	-1820.05		-482.021	-74.228	-80.4756	11.7186	0	-4.34373	0	0	-38.6027
340	1AQ1 - prepared ligprep_Open_structures.maegz:5025	-80.7431	-8.60873	1.00231	-1.14048	-25.9258	-0.688027	0	13.7543		-59.1366	3.77839	1.82183	1.00231	0	0.0817712	0	0	-0.529886		1.40237	-74.3414	-80.4781	11.7186	0	-4.34402	0	0	-38.7221		37.4842	-7621.38	-9252.71	4885.22	-154.799	-708.26	-18.7786	-17.2009	-1799.61		-555.254	-74.3414	-80.4781	11.7186	0	-4.34402	0	0	-38.7221
341	1AQ1 - prepared ligprep_Open_structures.maegz:5025	-80.5034	-15.2588	0.761564	-1.45727	-25.9075	-0.753785	0	17.7195		-55.6071	5.84187	1.87395	0.761564	0	0.0123322	0	0	-0.0489404		3.24296	-74.2293	-80.4952	11.7183	0	-4.34272	0	0	-38.5929		37.4833	-7555.23	-9284.31	4951.14	-159.231	-713.053	-15.7196	-16.023	-1808.86		-509.162	-74.2293	-80.4952	11.7183	0	-4.34272	0	0	-38.5929
342	1AQ1 - prepared ligprep_Open_structures.maegz:5025	-80.0787	-19.1697	0.467118	-1.82343	-26.0545	-0.786888	0	23.1535		-55.8648	6.04746	1.84507	0.467118	0	0.0664417	0	0	-0.445691		4.11452	-74.2457	-80.4824	11.7405	0	-4.34603	0	0	-38.6286		37.4709	-7585.11	-9291.55	5023.78	-151.631	-698.623	-16.8723	-18.0815	-1806.49		-625.63	-74.2457	-80.4824	11.7405	0	-4.34603	0	0	-38.6286
343	1AQ1 - prepared ligprep_Open_structures.maegz:5025	-81.2569	-13.5876	1.17601	-1.11445	-25.7584	-0.666792	0	15.9709		-57.2766	6.41876	1.92071	1.17601	0	-0.0251221	0	0	-0.147598		3.49476	-74.1622	-80.8029	11.474	0	-4.309	0	0	-38.4919		37.9677	-7586.36	-9345.52	4974.78	-158.736	-718.099	-14.8247	-14.4968	-1800.98		-508.479	-74.1622	-80.8029	11.474	0	-4.309	0	0	-38.4919
344	1AQ1 - prepared ligprep_Open_structures.maegz:5025	-81.2929	-4.44706	1.01298	-1.66261	-25.0256	-0.785964	0	6.50066		-56.8853	5.68133	1.0823	1.01298	0	0.0862499	0	0	0.0103952		3.48941	-74.0542	-80.4712	11.6882	0	-4.34321	0	0	-38.4326		37.5047	-7559.3	-9278.5	4947.69	-157.172	-709.124	-15.3594	-16.4693	-1824.2		-506.165	-74.0542	-80.4712	11.6882	0	-4.34321	0	0	-38.4326
345	1AQ1 - prepared ligprep_Open_structures.maegz:5025	-83.8963	-9.83467	-0.123133	-1.81636	-25.9416	-0.727927	0	11.4337		-56.8863	6.65266	2.16663	-0.123133	0	-0.00038943	0	0	-0.328338		4.9379	-74.266	-80.3777	11.7403	0	-4.34497	0	0	-38.7147		37.4312	-7626.67	-9335.82	4845.95	-160.252	-721.944	-15.3164	-18.3404	-1787.92		-433.033	-74.266	-80.3777	11.7403	0	-4.34497	0	0	-38.7147
346	1AQ1 - prepared ligprep_Open_structures.maegz:5025	-77.1377	-9.78249	-0.0972063	-1.54685	-25.0087	-0.709883	0	13.6507		-53.6433	6.2507	2.09266	-0.0972063	0	0.00726355	0	0	-0.47673		4.72472	-74.3758	-80.3634	11.7044	0	-4.34152	0	0	-38.8254		37.4501	-7560.55	-9284.33	4935.38	-156.998	-725.056	-16.52	-13.3899	-1844.14		-455.489	-74.3758	-80.3634	11.7044	0	-4.34152	0	0	-38.8254
347	1AQ1 - prepared ligprep_Open_structures.maegz:5025	-79.5433	-15.3378	0.262467	-1.28651	-25.3203	-0.928679	0	18.5036		-55.4361	6.367	1.61117	0.262467	0	0.0666396	0	0	-0.0311151		4.45783	-74.0956	-80.2778	11.7561	0	-4.34554	0	0	-38.6202		37.3918	-7620.64	-9332.89	4892.95	-154.322	-710.502	-13.0805	-16.5013	-1790.25		-496.052	-74.0956	-80.2778	11.7561	0	-4.34554	0	0	-38.6202
348	1AQ1 - prepared ligprep_Open_structures.maegz:5025	-75.9175	-4.90489	2.34884	-1.57107	-25.8197	-0.766995	0	8.79763		-54.0013	6.33217	0.172509	2.34884	0	-0.0681257	0	0	0.227033		3.65191	-74.1588	-80.4809	11.7089	0	-4.34286	0	0	-38.5291		37.4852	-7631.34	-9268.28	4860.98	-158.507	-712.252	-14.8969	-15.9659	-1820.91		-501.508	-74.1588	-80.4809	11.7089	0	-4.34286	0	0	-38.5291
349	1AQ1 - prepared ligprep_Open_structures.maegz:5025	-78.0693	-9.38361	1.52368	-1.35189	-25.0225	-0.802333	0	12.8713		-55.9039	5.9987	1.43274	1.52368	0	-0.0343501	0	0	-0.468941		3.54557	-73.9411	-80.792	11.4338	0	-4.30846	0	0	-38.2708		37.9963	-7643.17	-9341.6	4948.28	-155.7	-717.136	-13.6507	-18.084	-1799.13		-546.14	-73.9411	-80.792	11.4338	0	-4.30846	0	0	-38.2708
350	1AQ1 - prepared ligprep_Open_structures.maegz:5025	-68.7199	4.87988	4.34854	-1.39107	-26.0808	-1.68415	0	5.35789		-54.1502	6.33501	-0.81268	4.34854	0	0.0793603	0	0	1.19849		1.52131	-74.0742	-80.767	11.3695	0	-4.30792	0	0	-38.4068		38.0379	-7589.9	-9346.42	4884.34	-160.648	-712.531	-16.7685	-18.1533	-1757.83		-461.891	-74.0742	-80.767	11.3695	0	-4.30792	0	0	-38.4068
351	1AQ1 - prepared ligprep_Open_structures.maegz:5025	-77.1804	-10.0807	0.709924	-1.17541	-26.5676	-0.730125	0	14.795		-54.1314	8.88772	2.20177	0.709924	0	0.201808	0	0	-0.101211		5.87543	-74.2999	-80.4894	11.728	0	-4.34332	0	0	-38.6651		37.4698	-7564.94	-9325.68	4912.66	-155.307	-708.644	-17.3576	-16.1626	-1812.4		-442.05	-74.2999	-80.4894	11.728	0	-4.34332	0	0	-38.6651
352	1AQ1 - prepared ligprep_Open_structures.maegz:5025	-71.297	-11.5855	1.38989	-1.55435	-23.8045	-0.918462	0	18.9427		-53.7668	7.2731	2.81637	1.38989	0	0.0352238	0	0	-1.0365		4.06812	-74.1401	-80.7912	11.4246	0	-4.30853	0	0	-38.4695		38.0045	-7517.28	-9262.58	4891.82	-155.788	-698.931	-18.0749	-19.5095	-1829.77		-424.447	-74.1401	-80.7912	11.4246	0	-4.30853	0	0	-38.4695
353	1AQ1 - prepared ligprep_Open_structures.maegz:5025	-73.3182	-13.5159	-0.0409626	-1.30914	-24.6633	-0.863569	0	18.8321		-51.7574	6.14198	1.91237	-0.0409626	0	0.0779522	0	0	-0.261054		4.45367	-74.3082	-80.4599	11.7058	0	-4.34471	0	0	-38.696		37.4867	-7507.24	-9279.27	4952.62	-158.685	-694.427	-14.6928	-17.6278	-1799.57		-495.59	-74.3082	-80.4599	11.7058	0	-4.34471	0	0	-38.696
354	1AQ1 - prepared ligprep_Open_structures.maegz:5025	-73.2936	-29.0485	0.751885	-1.93446	-24.6561	-0.958047	0	37.3683		-54.8167	5.67328	1.05129	0.751885	0	0.0546229	0	0	-0.00205755		3.81754	-74.1877	-80.4866	11.7162	0	-4.343	0	0	-38.5562		37.4819	-7451.83	-9323.16	4992.07	-158.524	-712.435	-15.1613	-18.2238	-1765.24		-451.147	-74.1877	-80.4866	11.7162	0	-4.343	0	0	-38.5562
355	1AQ1 - prepared ligprep_Open_structures.maegz:5025	-83.8721	-31.2372	3.39482	-2.02756	-26.3678	-0.857635	0	31.174		-57.9507	9.14502	0.844731	3.39482	0	0.040793	0	0	0.151524		4.71315	-74.306	-80.4838	11.7216	0	-4.34331	0	0	-38.6767		37.4762	-7506.57	-9290.94	4959.53	-156.917	-707.446	-16.2507	-19.1837	-1795.94		-479.419	-74.306	-80.4838	11.7216	0	-4.34331	0	0	-38.6767
356	1AQ1 - prepared ligprep_Open_structures.maegz:5025	-78.3401	-23.9737	-0.334715	-1.17691	-24.983	-1.32284	0	28.389		-54.9379	4.56683	1.58035	-0.334715	0	0.120474	0	0	-0.125325		3.32604	-74.205	-80.4906	11.7194	0	-4.34335	0	0	-38.57		37.4795	-7608.99	-9346.78	4934.87	-160.292	-720.497	-19.1306	-20.9805	-1780.08		-496.103	-74.205	-80.4906	11.7194	0	-4.34335	0	0	-38.57
357	1AQ1 - prepared ligprep_Open_structures.maegz:5025	-80.0008	-33.5956	-0.000835684	-1.29312	-25.4686	-1.08475	0	37.1216		-55.6795	6.10204	2.40777	-0.000835684	0	0.108474	0	0	-0.355727		3.94236	-74.2653	-80.4963	11.73	0	-4.34336	0	0	-38.6297		37.474	-7486.53	-9345.03	4943.01	-159.443	-705.322	-15.5035	-21.4368	-1776.29		-406.52	-74.2653	-80.4963	11.73	0	-4.34336	0	0	-38.6297
358	1AQ1 - prepared ligprep_Open_structures.maegz:5025	-75.8658	-1.49946	0.388228	-1.20039	-24.4716	-0.921115	0	6.7975		-54.959	6.14596	1.73787	0.388228	0	0.0736024	0	0	-0.348521		4.29478	-74.3027	-80.4588	11.7107	0	-4.34435	0	0	-38.6928		37.4824	-7654.73	-9354.19	4945.97	-161.64	-718.585	-18.9077	-17.0333	-1777.56		-552.785	-74.3027	-80.4588	11.7107	0	-4.34435	0	0	-38.6928
359	1AQ1 - prepared ligprep_Open_structures.maegz:5025	-66.9498	5.48233	1.17298	-1.08694	-23.7589	-1.38246	0	5.46989		-52.8467	4.29706	1.20979	1.17298	0	0.160688	0	0	-0.485737		2.23934	-74.1473	-80.5159	11.704	0	-4.34097	0	0	-38.4946		37.5002	-7453.28	-9382.94	4949.89	-160.541	-719.332	-16.3593	-17.6117	-1755.62		-350.76	-74.1473	-80.5159	11.704	0	-4.34097	0	0	-38.4946
360	1AQ1 - prepared ligprep_Open_structures.maegz:5025	-68.4485	2.20647	0.24134	-1.04515	-26.0398	-0.818061	0	7.51223		-50.5056	9.94049	2.48193	0.24134	0	0.10161	0	0	-0.0295054		7.14511	-74.3094	-80.4185	11.7216	0	-4.3452	0	0	-38.7257		37.4584	-7619.54	-9281.13	4927.3	-161.388	-709.354	-19.4511	-22.2933	-1858.83		-494.387	-74.3094	-80.4185	11.7216	0	-4.3452	0	0	-38.7257
361	1AQ1 - prepared ligprep_Open_structures.maegz:5025	-74.5378	-0.0757603	2.48521	-1.13125	-25.6609	-0.826303	0	6.85073		-56.1795	6.86257	1.4193	2.48521	0	-0.0748967	0	0	-0.313144		3.3461	-74.3803	-80.4827	11.722	0	-4.34327	0	0	-38.7506		37.4742	-7517.9	-9257.56	4994.14	-154.07	-713.753	-16.8046	-21.9276	-1833.58		-514.339	-74.3803	-80.4827	11.722	0	-4.34327	0	0	-38.7506
362	1AQ1 - prepared ligprep_Open_structures.maegz:5025	-78.7808	-15.5093	0.932	-1.41917	-25.6726	-1.05943	0	20.5944		-56.6467	8.5995	2.25924	0.932	0	0.0827034	0	0	0.0357227		5.28984	-74.5193	-80.4436	11.6826	0	-4.34356	0	0	-38.9146		37.4998	-7615.96	-9347.03	5018.51	-156.242	-717.911	-16.8742	-20.5911	-1773.38		-602.436	-74.5193	-80.4436	11.6826	0	-4.34356	0	0	-38.9146
363	1AQ1 - prepared ligprep_Open_structures.maegz:5025	-76.7927	-14.9876	1.31066	-1.66472	-25.3073	-0.824121	0	18.8641		-54.1837	5.69974	0.839484	1.31066	0	0.0424049	0	0	0.0859822		3.42121	-74.2172	-80.4857	11.7087	0	-4.34328	0	0	-38.583		37.4861	-7568.73	-9368.14	4970.27	-156.665	-721.772	-18.0991	-14.7715	-1772.68		-486.874	-74.2172	-80.4857	11.7087	0	-4.34328	0	0	-38.583
364	1AQ1 - prepared ligprep_Open_structures.maegz:5025	-77.0894	-26.1101	2.87673	-1.77428	-24.4951	-1.36797	0	30.0886		-56.3074	6.75706	0.669681	2.87673	0	0.00983801	0	0	0.0354098		3.1654	-74.2006	-80.4893	11.7095	0	-4.3429	0	0	-38.5635		37.4857	-7542.12	-9300.42	4986.2	-148.857	-727.812	-18.7437	-17.292	-1825.47		-489.735	-74.2006	-80.4893	11.7095	0	-4.3429	0	0	-38.5635
365	1AQ1 - prepared ligprep_Open_structures.maegz:5025	-78.8704	-0.382212	2.15439	-1.65751	-24.5161	-1.30585	0	6.50825		-59.6714	4.96291	1.01885	2.15439	0	-0.114389	0	0	0.0902068		1.81386	-74.1759	-80.7959	11.451	0	-4.30832	0	0	-38.5063		37.9836	-7596.59	-9163.19	4911.79	-149.994	-705.908	-13.8701	-17.2316	-1911.17		-547.01	-74.1759	-80.7959	11.451	0	-4.30832	0	0	-38.5063
366	1AQ1 - prepared ligprep_Open_structures.maegz:5025	-72.6231	-13.7515	0.44724	-1.27205	-25.6822	-0.802838	0	22.1135		-53.6752	7.70677	2.78035	0.44724	0	0.0265561	0	0	-0.434865		4.88748	-74.1455	-80.7782	11.4574	0	-4.308	0	0	-38.4871		37.9704	-7637.9	-9241.84	4931	-152.137	-718.095	-16.7888	-18.3753	-1874.07		-547.591	-74.1455	-80.7782	11.4574	0	-4.308	0	0	-38.4871
367	1AQ1 - prepared ligprep_Open_structures.maegz:5025	-77.897	-7.02524	1.03961	-1.57155	-25.7018	-0.895408	0	12.5667		-56.3093	8.11715	2.53238	1.03961	0	0.0963001	0	0	-0.471184		4.92005	-74.1995	-80.7835	11.4566	0	-4.30873	0	0	-38.5378		37.9739	-7509.22	-9242.14	5015.9	-156.383	-720.805	-16.338	-18.6473	-1885.41		-485.401	-74.1995	-80.7835	11.4566	0	-4.30873	0	0	-38.5378
368	1AQ1 - prepared ligprep_Open_structures.maegz:5025	-75.3045	-2.8837	2.16248	-2.07471	-25.864	-0.813879	0	7.16103		-52.9917	6.75731	0.932315	2.16248	0	-0.0753546	0	0	-0.169571		3.90744	-74.1536	-80.4691	11.6852	0	-4.34266	0	0	-38.5294		37.5024	-7572.1	-9211.89	4944.54	-156.256	-707.146	-13.9429	-18.4154	-1878.85		-530.142	-74.1536	-80.4691	11.6852	0	-4.34266	0	0	-38.5294
369	1AQ1 - prepared ligprep_Open_structures.maegz:5025	-75.1172	1.03765	2.36174	-1.7179	-25.2566	-0.911034	0	3.73538		-54.3665	5.46729	0.452018	2.36174	0	-0.153133	0	0	0.127364		2.6793	-74.0701	-80.8124	11.4186	0	-4.30796	0	0	-38.3847		38.0164	-7517.51	-9209.54	5009.73	-153.386	-704.833	-16.5556	-13.7461	-1856.17		-573.012	-74.0701	-80.8124	11.4186	0	-4.30796	0	0	-38.3847
370	1AQ1 - prepared ligprep_Open_structures.maegz:5025	-78.2556	-9.64959	4.34466	-1.23678	-25.9254	-0.712029	0	15.0391		-60.1155	8.40167	1.80236	4.34466	0	0.00257229	0	0	-0.256552		2.50864	-74.1607	-80.7737	11.4227	0	-4.30807	0	0	-38.4993		37.9977	-7674.35	-9326.19	4898.65	-161.089	-696.862	-16.3797	-15.54	-1826.64		-530.298	-74.1607	-80.7737	11.4227	0	-4.30807	0	0	-38.4993
371	1AQ1 - prepared ligprep_Open_structures.maegz:5025	-71.5332	-2.15231	3.5256	-1.13918	-24.465	-0.849947	0	7.02146		-53.4738	8.61143	2.22466	3.5256	0	-0.0202893	0	0	-0.842126		3.72358	-74.2221	-80.6416	11.4553	0	-4.30655	0	0	-38.6659		37.9366	-7534.57	-9285.82	4878.79	-156.989	-695.845	-17.1251	-19.4528	-1836.99		-401.137	-74.2221	-80.6416	11.4553	0	-4.30655	0	0	-38.6659
372	1AQ1 - prepared ligprep_Open_structures.maegz:5025	-73.3708	-13.1673	1.93798	-1.86552	-24.127	-0.770573	0	16.5876		-51.9659	7.76182	2.45432	1.93798	0	0.0414654	0	0	-0.594227		3.92229	-74.4073	-80.3631	11.7338	0	-4.34324	0	0	-38.8586		37.4238	-7595.86	-9237.97	4905.21	-158.809	-708.428	-17.5789	-15.6819	-1840.98		-521.616	-74.4073	-80.3631	11.7338	0	-4.34324	0	0	-38.8586
373	1AQ1 - prepared ligprep_Open_structures.maegz:5025	-70.1621	-0.26376	0.637658	-1.3807	-24.0563	-1.08154	0	6.71859		-50.736	5.28511	2.96153	0.637658	0	0.0991224	0	0	-1.33964		2.92644	-74.1503	-80.6735	11.4776	0	-4.30706	0	0	-38.577		37.9297	-7580.6	-9216.34	4902.01	-158.398	-696.709	-17.666	-18.7467	-1838.24		-536.509	-74.1503	-80.6735	11.4776	0	-4.30706	0	0	-38.577
374	1AQ1 - prepared ligprep_Open_structures.maegz:5025	-70.105	2.8226	1.22647	-1.34108	-23.6593	-1.41891	0	5.09491		-52.8298	5.0319	3.09702	1.22647	0	0.013799	0	0	-1.43776		2.13237	-74.2006	-80.6514	11.4702	0	-4.30553	0	0	-38.6396		37.9258	-7546.87	-9225.12	4937.07	-153.847	-707.848	-18.4126	-21.2178	-1850.34		-507.161	-74.2006	-80.6514	11.4702	0	-4.30553	0	0	-38.6396
375	1AQ1 - prepared ligprep_Open_structures.maegz:5025	-71.9946	-0.32516	0.502542	-1.57979	-24.0072	-0.734447	0	4.46913		-50.3197	7.43556	2.68853	0.502542	0	0.00684252	0	0	-0.327441		4.56509	-74.3718	-80.669	11.4674	0	-4.3068	0	0	-38.799		37.9355	-7603.98	-9283.78	4917.92	-156.529	-705.947	-16.8882	-19.6014	-1784.94		-554.21	-74.3718	-80.669	11.4674	0	-4.3068	0	0	-38.799
376	1AQ1 - prepared ligprep_Open_structures.maegz:5025	-65.7495	2.22369	1.64812	-1.24612	-23.3042	-1.12466	0	4.66582		-48.6121	5.53016	2.13881	1.64812	0	-0.0892611	0	0	-0.0603226		1.89282	-73.5447	-81.4256	11.9151	0	-4.17259	0	0	-37.8009		37.9392	-7511.6	-9355.58	5009.56	-157.753	-715.997	-17.5575	-22.8675	-1748.92		-502.483	-73.5447	-81.4256	11.9151	0	-4.17259	0	0	-37.8009
377	1AQ1 - prepared ligprep_Open_structures.maegz:5025	-74.8604	-1.26372	1.78346	-1.10696	-25.8965	-1.4241	0	8.92282		-55.8754	4.8518	0.994291	1.78346	0	-0.0981206	0	0	0.510014		1.66215	-73.565	-81.4315	11.9329	0	-4.17211	0	0	-37.8219		37.9277	-7578.96	-9319.17	4886.35	-160.139	-708.618	-18.7697	-16.0017	-1802.64		-439.977	-73.565	-81.4315	11.9329	0	-4.17211	0	0	-37.8219
378	1AQ1 - prepared ligprep_Open_structures.maegz:5025	-71.1439	9.64374	1.82482	-1.17977	-26.1141	-0.95227	0	-2.39456		-51.9718	5.04516	1.21281	1.82482	0	-0.272891	0	0	0.158042		2.12238	-73.636	-81.4134	11.9117	0	-4.17233	0	0	-37.8948		37.9328	-7409.76	-9264.15	5065.35	-153.343	-706.192	-17.4676	-22.3362	-1857.44		-454.172	-73.636	-81.4134	11.9117	0	-4.17233	0	0	-37.8948
379	1AQ1 - prepared ligprep_Open_structures.maegz:5025	-67.971	6.93277	2.1275	-1.12834	-24.3476	-1.52953	0	0.845753		-50.8716	5.57361	0.390065	2.1275	0	-0.200459	0	0	1.08108		2.17543	-73.699	-81.4091	11.8527	0	-4.16962	0	0	-37.9562		37.9833	-7669.02	-9257.27	4876.9	-158.048	-704.167	-21.1918	-20.7068	-1848.36		-536.173	-73.699	-81.4091	11.8527	0	-4.16962	0	0	-37.9562
380	1AQ1 - prepared ligprep_Open_structures.maegz:5025	-73.4383	-7.64118	2.34079	-0.991067	-26.551	-1.5754	0	14.6181		-53.6385	6.32167	0.032314	2.34079	0	-0.0685331	0	0	1.251		2.76611	-73.6376	-81.4088	11.9107	0	-4.17238	0	0	-37.8941		37.927	-7646.39	-9279.11	4909.99	-155.794	-707.514	-17.9893	-16.9691	-1826.34		-552.67	-73.6376	-81.4088	11.9107	0	-4.17238	0	0	-37.8941
381	1AQ1 - prepared ligprep_Open_structures.maegz:5025	-70.1509	-6.95422	3.92145	-1.38611	-24.5983	-1.92512	0	13.3392		-52.5478	6.55563	-0.422573	3.92145	0	-0.0795172	0	0	1.03952		2.09675	-73.4972	-81.3414	11.8942	0	-4.16855	0	0	-37.8854		38.004	-7610.13	-9294.8	4938.66	-154.368	-702.935	-19.2522	-16.4435	-1795.83		-565.16	-73.4972	-81.3414	11.8942	0	-4.16855	0	0	-37.8854
382	1AQ1 - prepared ligprep_Open_structures.maegz:5025	-69.2346	-9.68816	5.77052	-1.47645	-24.8301	-1.86592	0	13.9225		-51.067	8.34718	0.986836	5.77052	0	-0.0506476	0	0	0.195595		1.44488	-73.5092	-81.3262	11.9213	0	-4.17098	0	0	-37.9056		37.9723	-7546.11	-9319.66	4883.23	-157.709	-715.072	-17.9519	-19.7638	-1803.97		-395.207	-73.5092	-81.3262	11.9213	0	-4.17098	0	0	-37.9056
383	1AQ1 - prepared ligprep_Open_structures.maegz:5025	-64.4052	19.8414	4.31971	-1.04089	-23.3102	-1.89328	0	-11.1407		-51.1812	6.71234	0.00924619	4.31971	0	-0.240751	0	0	0.627196		1.99693	-73.6165	-81.3181	11.9055	0	-4.17027	0	0	-38.0121		37.9784	-7562.65	-9304.67	4929.41	-158.563	-708.509	-21.0421	-22.2585	-1839.21		-437.811	-73.6165	-81.3181	11.9055	0	-4.17027	0	0	-38.0121
384	1AQ1 - prepared ligprep_Open_structures.maegz:5025	-71.4268	-10.1364	3.2655	-2.09871	-24.0724	-0.763723	0	12.9763		-50.5974	5.9015	0.528276	3.2655	0	-0.221975	0	0	0.116211		2.21349	-73.8381	-81.5988	12.2	0	-4.23951	0	0	-37.7966		37.5967	-7613.79	-9304.32	4867.49	-155.089	-703.302	-20.7537	-19.2427	-1807.38		-471.189	-73.8381	-81.5988	12.2	0	-4.23951	0	0	-37.7966
385	1AQ1 - prepared ligprep_Open_structures.maegz:5025	-68.4406	4.07689	0.994131	-1.19641	-22.8555	-0.786698	0	1.16544		-49.8385	2.41226	0.931207	0.994131	0	-0.378321	0	0	-0.535638		1.40088	-71.2076	-81.1214	14.7002	0	-4.46732	0	0	-37.9746		37.6554	-7523.79	-9267.6	4947.01	-151.498	-704.557	-17.3667	-18.2429	-1846.32		-465.218	-71.2076	-81.1214	14.7002	0	-4.46732	0	0	-37.9746
386	1AQ1 - prepared ligprep_Open_structures.maegz:5025	-68.2285	-0.00988197	3.55995	-1.54588	-24.2402	-1.41324	0	4.60407		-49.1832	6.09959	-0.191161	3.55995	0	-0.0886023	0	0	0.401759		2.41764	-72.9154	-81.0115	13.4245	0	-4.25176	0	0	-37.8461		36.7694	-7483.78	-9281.41	4989.83	-151.999	-704.829	-17.2129	-17.7448	-1841.72		-458.688	-72.9154	-81.0115	13.4245	0	-4.25176	0	0	-37.8461
387	1AQ1 - prepared ligprep_Open_structures.maegz:5025	-75.5235	-9.96172	2.06371	-2.15346	-25.3236	-1.01724	0	12.7011		-51.8324	4.52282	0.618877	2.06371	0	-0.142262	0	0	0.111161		1.87133	-73.5449	-81.3181	11.9117	0	-4.1714	0	0	-37.9467		37.9796	-7526.6	-9296.9	4928.53	-152.581	-690.472	-17.5704	-19.3716	-1796.93		-481.302	-73.5449	-81.3181	11.9117	0	-4.1714	0	0	-37.9467
388	1AQ1 - prepared ligprep_Open_structures.maegz:5025	-69.5795	-12.1335	2.70554	-1.89096	-24.7387	-0.878159	0	15.8398		-48.4836	4.95685	0.48387	2.70554	0	-0.183519	0	0	0.276762		1.6742	-73.6143	-81.3109	11.9213	0	-4.17101	0	0	-38.0165		37.9628	-7489.15	-9352.61	5001.68	-160.293	-698.316	-17.4756	-19.511	-1793.98		-448.645	-73.6143	-81.3109	11.9213	0	-4.17101	0	0	-38.0165
389	1AQ1 - prepared ligprep_Open_structures.maegz:5025	-67.3454	-15.6965	3.07035	-1.85155	-23.9302	-2.23067	0	24.7237		-51.4304	7.83151	0.316731	3.07035	0	-0.00183716	0	0	0.590672		3.85559	-73.6392	-81.6093	12.2017	0	-4.24019	0	0	-37.5958		37.6044	-7579.16	-9359.26	4906.38	-154.851	-699.876	-17.3976	-17.5659	-1753.7		-482.894	-73.6392	-81.6093	12.2017	0	-4.24019	0	0	-37.5958
390	1AQ1 - prepared ligprep_Open_structures.maegz:5025	-67.0742	3.17903	2.78365	-1.81248	-22.9304	-0.727683	0	0.717192		-48.2835	6.91373	1.05548	2.78365	0	-0.219723	0	0	-0.117505		3.41182	-71.0154	-81.4487	14.6733	0	-4.47294	0	0	-37.5799		37.8129	-7540.96	-9315.26	4893.88	-149.607	-703.897	-18.1454	-16.8865	-1815.8		-415.251	-71.0154	-81.4487	14.6733	0	-4.47294	0	0	-37.5799
391	1AQ1 - prepared ligprep_Open_structures.maegz:5025	-69.4241	7.86768	2.52256	-1.0712	-25.3047	-1.42059	0	-3.34357		-48.6743	4.8128	-0.399898	2.52256	0	-0.446341	0	0	0.626252		2.51023	-71.1488	-81.4045	14.7369	0	-4.47499	0	0	-37.7567		37.7506	-7552.29	-9281.11	4978.46	-154.784	-704.401	-16.5553	-13.6516	-1869.4		-490.833	-71.1488	-81.4045	14.7369	0	-4.47499	0	0	-37.7567
392	1AQ1 - prepared ligprep_Open_structures.maegz:5025	-65.463	0.230572	1.36956	-1.05577	-24.6568	-0.747699	0	3.83739		-44.4402	5.69737	1.16422	1.36956	0	-0.281952	0	0	-0.399724		3.84526	-71.3315	-81.3729	14.837	0	-4.47389	0	0	-37.9929		37.6712	-7508.37	-9378.59	4946.35	-156.729	-700.583	-15.5751	-18.287	-1774.39		-410.565	-71.3315	-81.3729	14.837	0	-4.47389	0	0	-37.9929
393	1AQ1 - prepared ligprep_Open_structures.maegz:5025	-69.941	1.7331	3.20661	-1.12169	-26.1638	-0.713853	0	4.42121		-51.3025	8.10494	2.25262	3.20661	0	-0.276957	0	0	-1.10634		4.02901	-71.378	-81.7722	14.9619	0	-4.53567	0	0	-37.5161		37.484	-7557	-9366.18	4947.66	-156.734	-721.283	-18.4104	-14.2948	-1765.89		-461.87	-71.378	-81.7722	14.9619	0	-4.53567	0	0	-37.5161
394	1AQ1 - prepared ligprep_Open_structures.maegz:5025	-70.9103	-7.51955	6.9779	-1.73438	-27.2617	-0.745425	0	12.0555		-52.6827	10.994	1.70027	6.9779	0	-0.371528	0	0	-0.455452		3.14276	-71.3674	-81.4008	14.7682	0	-4.47167	0	0	-37.991		37.7279	-7466.98	-9362.07	4973.04	-154.699	-707.962	-15.744	-15.0231	-1765.2		-419.322	-71.3674	-81.4008	14.7682	0	-4.47167	0	0	-37.991
395	1AQ1 - prepared ligprep_Open_structures.maegz:5025	-67.7012	-5.6578	-0.65861	-0.993255	-22.8478	-0.724095	0	9.76714		-46.5868	2.03258	0.28665	-0.65861	0	-0.0737829	0	0	0.120554		2.35776	-71.8249	-80.8183	13.8632	0	-4.70985	0	0	-38.436		38.2759	-7520.94	-9303.75	4915.64	-153.625	-712.748	-20.4308	-18.124	-1776.35		-451.548	-71.8249	-80.8183	13.8632	0	-4.70985	0	0	-38.436
396	1AQ1 - prepared ligprep_Open_structures.maegz:5025	-71.8896	-9.97411	0.9042	-1.05032	-25.4342	-1.83465	0	18.7373		-53.2379	4.37851	2.82592	0.9042	0	-0.0814117	0	0	-1.75248		2.48228	-74.2744	-80.3628	11.7048	0	-4.3423	0	0	-38.7281		37.454	-7544.41	-9433.9	4894.04	-163.18	-713.478	-17.831	-17.1511	-1714.32		-378.593	-74.2744	-80.3628	11.7048	0	-4.3423	0	0	-38.7281
397	1AQ1 - prepared ligprep_Open_structures.maegz:5025	-70.0968	-23.219	2.08017	-1.92468	-23.0246	-1.03341	0	26.0636		-49.0388	5.04911	2.74611	2.08017	0	0.0358383	0	0	-1.27986		1.46686	-74.1587	-80.6631	11.4576	0	-4.30528	0	0	-38.5865		37.9385	-7486.23	-9391.68	4899.25	-156.616	-703.339	-17.1988	-18.0036	-1738.43		-360.216	-74.1587	-80.6631	11.4576	0	-4.30528	0	0	-38.5865
398	1AQ1 - prepared ligprep_Open_structures.maegz:5025	-72.2063	-16.0435	4.67435	-1.79499	-24.0904	-2.09984	0	22.3437		-55.1956	6.58008	2.48437	4.67435	0	0.0436993	0	0	-1.58784		0.965502	-74.1285	-80.2115	12.9727	0	-4.44818	0	0	-39.37		36.9284	-7490.6	-9311.12	5005.79	-155.447	-711.057	-20.0781	-16.6875	-1790.82		-491.174	-74.1285	-80.2115	12.9727	0	-4.44818	0	0	-39.37
399	1AQ1 - prepared ligprep_Open_structures.maegz:5025	-69.3399	-11.8008	1.76878	-1.52611	-24.3023	-1.87964	0	18.9923		-50.5921	4.70263	2.96192	1.76878	0	0.0423216	0	0	-1.98994		1.91955	-74.1255	-80.6524	11.4574	0	-4.30828	0	0	-38.5624		37.9402	-7509.24	-9322.56	4931.25	-151.458	-712.659	-17.0281	-16.6146	-1784.99		-435.177	-74.1255	-80.6524	11.4574	0	-4.30828	0	0	-38.5624
400	1AQ1 - prepared ligprep_Open_structures.maegz:5025	-78.0136	-25.5855	5.63134	-1.79134	-26.5302	-2.54261	0	26.6604		-53.8557	8.62435	2.59701	5.63134	0	-0.282267	0	0	-1.96228		2.64053	-74.1219	-80.66	11.4694	0	-4.30687	0	0	-38.5537		37.9292	-7610.21	-9304.82	4924.06	-151.838	-716.552	-18.9931	-16.9524	-1802.23		-522.88	-74.1219	-80.66	11.4694	0	-4.30687	0	0	-38.5537
401	1AQ1 - prepared ligprep_Open_structures.maegz:5025	-73.9364	-15.7049	-0.332331	-1.41737	-25.6824	-0.947857	0	22.0132		-51.8647	4.79616	2.64945	-0.332331	0	-0.166744	0	0	-0.746372		3.39216	-74.0559	-80.6986	11.4276	0	-4.30533	0	0	-38.4618		37.9822	-7368.96	-9271.53	5049.55	-148.468	-721.667	-18.858	-11.612	-1799.79		-446.59	-74.0559	-80.6986	11.4276	0	-4.30533	0	0	-38.4618
402	1AQ1 - prepared ligprep_Open_structures.maegz:5025	-73.4294	-22.5438	3.56606	-2.45087	-23.9455	-0.799475	0	24.8324		-52.0883	5.30275	2.88296	3.56606	0	-0.432494	0	0	-2.07505		1.36127	-74.0226	-80.7662	11.4418	0	-4.30754	0	0	-38.3693		37.9787	-7636.94	-9274.31	4898.42	-150.414	-699.066	-18.056	-20.9989	-1847.58		-524.946	-74.0226	-80.7662	11.4418	0	-4.30754	0	0	-38.3693
403	1AQ1 - prepared ligprep_Open_structures.maegz:5025	-76.7638	-14.2031	3.74276	-1.57482	-27.2081	-0.813653	0	19.5918		-56.2987	6.82298	2.42916	3.74276	0	0.18228	0	0	-0.839617		1.30839	-72.1311	-80.3567	13.8218	0	-4.7107	0	0	-39.1084		38.2229	-7504.54	-9221.13	4967.21	-147.051	-712.191	-17.6825	-17.6549	-1870.32		-485.714	-72.1311	-80.3567	13.8218	0	-4.7107	0	0	-39.1084
404	1AQ1 - prepared ligprep_Open_structures.maegz:5025	-70.4381	-7.76558	3.34866	-1.71898	-24.7932	-0.780629	0	14.9052		-53.6335	6.98949	2.59523	3.34866	0	0.120929	0	0	-0.935986		1.86066	-72.1808	-79.9707	14.0386	0	-4.68967	0	0	-39.2727		37.7136	-7614.58	-9323.05	4900.06	-151.625	-709.367	-17.7361	-15.049	-1814.61		-483.203	-72.1808	-79.9707	14.0386	0	-4.68967	0	0	-39.2727
405	1AQ1 - prepared ligprep_Open_structures.maegz:5025	-66.4754	1.48517	2.01474	-1.05384	-24.3356	-0.851279	0	5.03555		-48.7701	5.80999	1.60025	2.01474	0	-0.448798	0	0	-0.135105		2.77891	-71.4264	-81.3012	14.7032	0	-4.4794	0	0	-38.0384		37.6893	-7465.71	-9259.8	4935.43	-146.856	-692.219	-18.0228	-15.2815	-1857.44		-411.523	-71.4264	-81.3012	14.7032	0	-4.4794	0	0	-38.0384
406	1AQ1 - prepared ligprep_Open_structures.maegz:5025	-76.1886	-23.9975	3.92461	-2.21226	-26.4772	-0.767548	0	24.3595		-51.0181	9.72863	1.82509	3.92461	0	-0.302723	0	0	-0.566929		4.84858	-71.1594	-81.3194	16.1205	0	-4.59574	0	0	-38.1433		36.7786	-7613.08	-9327.36	5027.13	-150.858	-717.868	-16.5425	-17.9691	-1783.77		-625.828	-71.1594	-81.3194	16.1205	0	-4.59574	0	0	-38.1433
407	1AQ1 - prepared ligprep_Open_structures.maegz:5025	-73.2228	-6.28877	4.97861	-1.74056	-26.5288	-0.805036	0	11.1233		-53.9615	9.06774	1.85217	4.97861	0	-0.341519	0	0	0.0229698		2.55551	-71.6282	-81.7727	14.9366	0	-4.53255	0	0	-37.7173		37.4577	-7525.07	-9294.64	5025.45	-154.392	-713.963	-19.4176	-17.5424	-1821.22		-529.328	-71.6282	-81.7727	14.9366	0	-4.53255	0	0	-37.7173
408	1AQ1 - prepared ligprep_Open_structures.maegz:5025	-74.7294	-7.32715	1.57151	-1.29429	-27.862	-0.864041	0	13.93		-52.8835	8.20054	2.00197	1.57151	0	-0.303012	0	0	-0.10616		5.03623	-71.161	-81.3052	16.1169	0	-4.58963	0	0	-38.1608		36.7778	-7580.2	-9312.19	4957.57	-148.985	-720.219	-19.2868	-19.7971	-1810.49		-506.806	-71.161	-81.3052	16.1169	0	-4.58963	0	0	-38.1608
409	1AQ1 - prepared ligprep_Open_structures.maegz:5025	-72.7578	-9.91396	1.60779	-1.71658	-26.1471	-0.919104	0	17.5135		-53.1824	6.87961	2.68353	1.60779	0	-0.143171	0	0	-0.24759		2.97905	-71.6269	-81.7831	14.9468	0	-4.53564	0	0	-37.7076		37.4527	-7568.64	-9333.79	4927.7	-158.059	-715.523	-15.6307	-18.7316	-1821.39		-433.209	-71.6269	-81.7831	14.9468	0	-4.53564	0	0	-37.7076
410	1AQ1 - prepared ligprep_Open_structures.maegz:5025	-74.2942	-18.2218	3.85676	-1.46322	-25.9252	-0.883446	0	22.7922		-54.4494	8.12465	2.2269	3.85676	0	-0.407272	0	0	-0.979995		3.42826	-71.5668	-81.7688	14.9308	0	-4.5321	0	0	-37.6677		37.471	-7507.56	-9353.54	4959.15	-152.025	-702.237	-15.9936	-16.137	-1801.23		-425.553	-71.5668	-81.7688	14.9308	0	-4.5321	0	0	-37.6677
411	1AQ1 - prepared ligprep_Open_structures.maegz:5025	-74.6119	-23.7966	5.99416	-3.17173	-25.3543	-0.754619	0	30.5225		-58.0513	10.4473	2.44155	5.99416	0	-0.408658	0	0	-0.947726		3.36792	-71.4141	-81.3224	16.0925	0	-4.59617	0	0	-38.3877		36.7997	-7569.39	-9269.86	4896.83	-152.818	-709.814	-15.8131	-19.8571	-1822.99		-475.071	-71.4141	-81.3224	16.0925	0	-4.59617	0	0	-38.3877
412	1AQ1 - prepared ligprep_Open_structures.maegz:5025	-72.9899	-11.3517	0.180105	-1.55483	-26.0487	-0.807987	0	16.1821		-49.5889	5.74883	1.60968	0.180105	0	0.000896289	0	0	0.00478575		3.95337	-72.0784	-79.6838	15.3431	0	-4.80333	0	0	-40.0432		37.1088	-7587.04	-9299.24	4947.49	-151.482	-713.19	-17.946	-15.073	-1796.85		-540.74	-72.0784	-79.6838	15.3431	0	-4.80333	0	0	-40.0432
413	1AQ1 - prepared ligprep_Open_structures.maegz:5025	-71.7388	-15.659	3.20944	-1.87085	-27.3808	-0.718215	0	23.4573		-52.7765	8.63989	0.79048	3.20944	0	0.0882218	0	0	0.228731		4.32302	-72.183	-79.9847	14.0546	0	-4.68998	0	0	-39.2632		37.7003	-7605.65	-9322.71	4927.83	-150.936	-719.975	-18.1642	-17.5693	-1788		-516.117	-72.183	-79.9847	14.0546	0	-4.68998	0	0	-39.2632
414	1AQ1 - prepared ligprep_Open_structures.maegz:5025	-72.7093	-14.8872	4.26385	-1.84291	-25.4296	-0.770848	0	21.2561		-55.2987	8.56621	0.445508	4.26385	0	-0.0277858	0	0	0.496353		3.38828	-72.1486	-79.9596	14.0456	0	-4.6906	0	0	-39.263		37.719	-7629.18	-9260.56	4884.09	-150.978	-709.535	-13.9957	-17.9565	-1811.24		-549.011	-72.1486	-79.9596	14.0456	0	-4.6906	0	0	-39.263
415	1AQ1 - prepared ligprep_Open_structures.maegz:5025	-78.0362	-15.5838	4.11129	-1.97299	-26.3231	-1.88269	0	19.5754		-55.9604	7.8221	1.33755	4.11129	0	0.0190681	0	0	-0.178796		2.53299	-72.0343	-79.6013	15.3337	0	-4.81903	0	0	-40.0678		37.1202	-7511.94	-9297.03	4953.08	-150.948	-705.358	-18.7622	-16.9278	-1829.66		-446.323	-72.0343	-79.6013	15.3337	0	-4.81903	0	0	-40.0678
416	1AQ1 - prepared ligprep_Open_structures.maegz:5025	-74.1079	-13.1601	1.70219	-2.4454	-23.2092	-1.98704	0	21.0118		-56.0201	7.10503	1.76832	1.70219	0	0.521656	0	0	-0.0286443		3.14151	-72.043	-79.641	15.3354	0	-4.81065	0	0	-40.0412		37.1145	-7535.83	-9277.62	4972.05	-151.821	-707.474	-17.6293	-14.1058	-1838.56		-500.661	-72.043	-79.641	15.3354	0	-4.81065	0	0	-40.0412
417	1AQ1 - prepared ligprep_Open_structures.maegz:5025	-80.4572	-0.677286	2.17524	-2.07884	-27.0795	-0.803115	0	5.37195		-57.3657	6.19344	1.88234	2.17524	0	-0.372454	0	0	-0.354952		2.86327	-71.458	-81.3242	14.716	0	-4.47417	0	0	-38.0741		37.6984	-7564.36	-9335.86	4967.56	-152.384	-710.21	-15.0632	-16.5993	-1821.07		-480.739	-71.458	-81.3242	14.716	0	-4.47417	0	0	-38.0741
418	1AQ1 - prepared ligprep_Open_structures.maegz:5025	-68.7442	-6.22394	1.0519	-2.08736	-24.5501	-0.855738	0	14.7304		-50.8094	8.76602	3.44514	1.0519	0	0.0428362	0	0	-0.0159644		4.2421	-73.9617	-81.309	12.2265	0	-4.23786	0	0	-38.0495		37.4082	-7623.41	-9271.56	4876.1	-150.839	-706.795	-17.9391	-15.5957	-1839.9		-496.882	-73.9617	-81.309	12.2265	0	-4.23786	0	0	-38.0495
419	1AQ1 - prepared ligprep_Open_structures.maegz:5025	-72.5723	-14.0386	5.79268	-2.24515	-24.6412	-1.81241	0	18.2017		-53.8293	6.50681	-0.0178117	5.79268	0	-0.457576	0	0	0.296722		0.892799	-71.3006	-81.3311	14.7282	0	-4.47285	0	0	-37.9189		37.6941	-7597.88	-9243	4965.51	-144.204	-705.767	-18.2174	-15.7033	-1865.04		-571.456	-71.3006	-81.3311	14.7282	0	-4.47285	0	0	-37.9189
420	1AQ1 - prepared ligprep_Open_structures.maegz:5025	-76.2771	-8.42572	3.41207	-1.61629	-27.2166	-1.84123	0	14.4402		-55.0296	7.34555	0.186602	3.41207	0	-0.166777	0	0	1.02539		2.88826	-71.5153	-81.3366	14.7326	0	-4.47	0	0	-38.138		37.6967	-7598.76	-9307.61	4922.59	-155.09	-709.147	-20.3878	-18.5019	-1817.54		-493.081	-71.5153	-81.3366	14.7326	0	-4.47	0	0	-38.138
421	1AQ1 - prepared ligprep_Open_structures.maegz:5025	-73.8575	-8.76398	1.0614	-1.21731	-26.4037	-0.688479	0	13.1777		-51.0231	7.03663	1.7765	1.0614	0	-0.247175	0	0	-0.126386		4.57229	-71.2665	-81.3408	16.1189	0	-4.59524	0	0	-38.2334		36.784	-7563.67	-9274.24	4917.57	-151.927	-717.367	-18.003	-17.0039	-1804.29		-498.399	-71.2665	-81.3408	16.1189	0	-4.59524	0	0	-38.2334
422	1AQ1 - prepared ligprep_Open_structures.maegz:5025	-74.622	-16.3476	0.0313838	-1.09788	-25.4638	-0.834371	0	18.3342		-49.244	5.576	1.54254	0.0313838	0	-0.237041	0	0	-0.407432		4.64655	-71.2288	-81.3003	16.0967	0	-4.58964	0	0	-38.2274		36.7918	-7596.83	-9204.62	4935.15	-149.957	-708.495	-20.8781	-16.611	-1860.98		-570.44	-71.2288	-81.3003	16.0967	0	-4.58964	0	0	-38.2274
423	1AQ1 - prepared ligprep_Open_structures.maegz:5025	-71.7336	-8.77265	1.65994	-1.35737	-25.2013	-0.786244	0	14.2643		-51.5402	6.27925	-0.262442	1.65994	0	-0.0485116	0	0	1.65172		3.27855	-71.5335	-81.1975	16.0671	0	-4.57421	0	0	-38.6329		36.804	-7667.82	-9275.04	4951.95	-152.384	-717.437	-17.4152	-17.2862	-1852.64		-587.554	-71.5335	-81.1975	16.0671	0	-4.57421	0	0	-38.6329
424	1AQ1 - prepared ligprep_Open_structures.maegz:5025	-71.7637	0.938589	1.43685	-1.01202	-26.4084	-0.76301	0	7.35836		-53.3141	5.85373	2.25798	1.43685	0	-0.215395	0	0	-1.08956		3.46386	-71.5298	-81.7909	14.946	0	-4.53452	0	0	-37.608		37.4576	-7691.76	-9288.71	4930.84	-149.234	-712.496	-18.8582	-18.1699	-1844.78		-590.36	-71.5298	-81.7909	14.946	0	-4.53452	0	0	-37.608
425	1AQ1 - prepared ligprep_Open_structures.maegz:5025	-73.2588	0.79409	-1.41795	-1.0002	-27.1213	-0.896387	0	6.77584		-50.3929	5.94275	1.98839	-1.41795	0	-0.109639	0	0	0.0827393		5.39921	-71.3708	-81.2788	16.1092	0	-4.58596	0	0	-38.3957		36.7805	-7691.77	-9260.54	4795.8	-147.76	-713.41	-17.0968	-20.7241	-1846.16		-481.872	-71.3708	-81.2788	16.1092	0	-4.58596	0	0	-38.3957
426	1AQ1 - prepared ligprep_Open_structures.maegz:5025	-72.7608	3.20806	3.36445	-1.63643	-25.5955	-0.786215	0	3.10832		-54.4235	6.23723	1.37599	3.36445	0	-0.494718	0	0	-0.553825		2.54533	-71.3653	-81.3465	14.6618	0	-4.47532	0	0	-37.951		37.7457	-7646.41	-9251.84	4983.15	-144.555	-717.152	-18.015	-19.178	-1827.99		-650.844	-71.3653	-81.3465	14.6618	0	-4.47532	0	0	-37.951
427	1AQ1 - prepared ligprep_Open_structures.maegz:5025	-76.7685	7.0746	6.3311	-2.04454	-28.2425	-0.606305	0	-4.70555		-54.5754	11.5465	1.91189	6.3311	0	-0.443289	0	0	-0.406367		4.1532	-71.3022	-81.3404	16.0909	0	-4.60187	0	0	-38.2581		36.8073	-7688.77	-9190.57	4879.94	-144.519	-715	-20.0515	-17.361	-1910.4		-570.808	-71.3022	-81.3404	16.0909	0	-4.60187	0	0	-38.2581
428	1AQ1 - prepared ligprep_Open_structures.maegz:5025	-74.3887	0.390809	6.05814	-1.83257	-26.6521	-0.700113	0	3.71545		-55.3683	10.1712	2.06638	6.05814	0	-0.444445	0	0	-0.501619		2.99273	-71.4279	-81.3174	14.7165	0	-4.4762	0	0	-38.0417		37.6909	-7540.95	-9142.13	4986.37	-142.628	-702.115	-18.8244	-21.2544	-1927.19		-573.171	-71.4279	-81.3174	14.7165	0	-4.4762	0	0	-38.0417
429	1AQ1 - prepared ligprep_Open_structures.maegz:5025	-74.0891	6.88697	2.81521	-1.86789	-25.6048	-0.766964	0	-2.40117		-53.1505	6.85993	2.47177	2.81521	0	-0.0133002	0	0	-1.28342		2.86967	-72.0978	-79.9931	14.0736	0	-4.68933	0	0	-39.1693		37.6803	-7604.32	-9104.31	4965.88	-143.32	-712.444	-20.5187	-19.5166	-1932.81		-637.275	-72.0978	-79.9931	14.0736	0	-4.68933	0	0	-39.1693
430	1AQ1 - prepared ligprep_Open_structures.maegz:5025	-71.8976	-4.76967	3.99986	-1.79316	-26.0372	-0.603165	0	11.9747		-54.6689	9.33145	3.15319	3.99986	0	0.141269	0	0	-0.957775		2.99491	-72.1371	-80.3464	13.8444	0	-4.70658	0	0	-39.1275		38.199	-7741.21	-9137.12	4804.66	-141.649	-710.204	-20.4542	-17.4895	-1907.66		-611.29	-72.1371	-80.3464	13.8444	0	-4.70658	0	0	-39.1275
431	1AQ1 - prepared ligprep_Open_structures.maegz:5025	-67.6079	-4.72416	0.220434	-1.21733	-23.6199	-0.794885	0	11.9657		-49.4378	4.12756	1.45647	0.220434	0	-0.0154784	0	0	-0.10064		2.56677	-72.2904	-79.9789	14.0388	0	-4.68995	0	0	-39.3713		37.7109	-7578.89	-9185.36	4985.38	-144.977	-712.356	-21.0805	-16.4945	-1895.85		-588.154	-72.2904	-79.9789	14.0388	0	-4.68995	0	0	-39.3713
432	1AQ1 - prepared ligprep_Open_structures.maegz:5025	-76.531	-13.9803	3.31703	-1.9993	-26.0486	-0.766511	0	19.943		-56.9963	6.96655	1.18757	3.31703	0	0.0636471	0	0	-0.16503		2.56334	-71.9311	-80.3883	13.8969	0	-4.71298	0	0	-38.9028		38.176	-7648.38	-9201.24	4865.91	-147.409	-715.475	-19.6892	-17.7315	-1874.14		-538.613	-71.9311	-80.3883	13.8969	0	-4.71298	0	0	-38.9028
433	1AQ1 - prepared ligprep_Open_structures.maegz:5025	-72.6539	-21.9855	3.12627	-2.23094	-24.6149	-1.31435	0	25.9796		-51.6141	9.24513	3.13974	3.12627	0	0.106223	0	0	-1.35068		4.22358	-74.2507	-80.7717	11.8162	0	-4.3489	0	0	-38.2936		37.3472	-7612.55	-9200.09	4902.71	-150.438	-718.668	-19.8358	-19.539	-1867.49		-539.198	-74.2507	-80.7717	11.8162	0	-4.3489	0	0	-38.2936
434	1AQ1 - prepared ligprep_Open_structures.maegz:5025	-75.4172	-15.621	3.72166	-1.92879	-25.1708	-0.798744	0	18.0346		-53.6541	7.1611	2.73123	3.72166	0	0.186905	0	0	-1.14435		1.66566	-71.9388	-80.3379	13.8827	0	-4.70539	0	0	-38.9417		38.1635	-7637.93	-9200.66	4926.95	-151.598	-715.829	-19.0607	-17.504	-1891.94		-568.293	-71.9388	-80.3379	13.8827	0	-4.70539	0	0	-38.9417
435	1AQ1 - prepared ligprep_Open_structures.maegz:5025	-72.592	-15.2542	2.5835	-1.68955	-25.6244	-0.754574	0	19.7205		-51.5732	7.02233	1.5187	2.5835	0	0.14388	0	0	-0.182435		2.95868	-72.1709	-79.9738	14.0588	0	-4.68979	0	0	-39.2666		37.7005	-7581.75	-9154.7	4933.72	-152.677	-714.397	-14.1401	-16.677	-1894.8		-568.079	-72.1709	-79.9738	14.0588	0	-4.68979	0	0	-39.2666
436	1AQ1 - prepared ligprep_Open_structures.maegz:5025	-69.2966	-14.1118	4.01614	-1.59636	-26.0777	-0.833123	0	20.6646		-51.3583	8.31615	3.07025	4.01614	0	-0.136731	0	0	-1.9172		3.28369	-74.1963	-81.32	11.9067	0	-4.34677	0	0	-37.6496		37.2134	-7663.73	-9173.56	4841.56	-147.848	-718.12	-14.7446	-20.0233	-1877.37		-553.63	-74.1963	-81.32	11.9067	0	-4.34677	0	0	-37.6496
437	1AQ1 - prepared ligprep_Open_structures.maegz:5025	-65.1808	-4.99952	2.38064	-1.58805	-21.8335	-0.738903	0	8.80275		-47.2042	4.88409	0.579881	2.38064	0	-0.225021	0	0	-0.640475		2.78906	-74.0762	-81.3013	11.6919	0	-4.35068	0	0	-37.5136		37.3974	-7569.43	-9158.93	4888.44	-140.882	-699.321	-15.4575	-18.8026	-1913.75		-510.731	-74.0762	-81.3013	11.6919	0	-4.35068	0	0	-37.5136
438	1AQ1 - prepared ligprep_Open_structures.maegz:5025	-69.6984	-1.89634	2.60303	-1.7961	-25.3336	-0.752952	0	7.18376		-49.7062	7.55859	0.961999	2.60303	0	0.130669	0	0	0.0799155		3.78297	-72.0059	-80.1468	13.8366	0	-4.70985	0	0	-39.141		38.1552	-7599.52	-9199.86	4922.75	-147.275	-707.458	-14.9024	-16.3659	-1866.84		-569.566	-72.0059	-80.1468	13.8366	0	-4.70985	0	0	-39.141
439	1AQ1 - prepared ligprep_Open_structures.maegz:5025	-72.5338	-6.24149	5.27005	-1.6047	-26.215	-0.73605	0	10.6155		-53.6221	9.3098	1.94735	5.27005	0	-0.215092	0	0	-1.39069		3.69819	-74.2158	-81.3157	11.6786	0	-4.346	0	0	-37.6417		37.4089	-7536.24	-9222.58	4966.25	-150.677	-703.637	-14.9278	-18.397	-1861.27		-530.998	-74.2158	-81.3157	11.6786	0	-4.346	0	0	-37.6417
440	1AQ1 - prepared ligprep_Open_structures.maegz:5025	-76.7915	-7.39827	2.86834	-1.5448	-25.523	-0.772802	0	8.41737		-52.8383	6.87721	1.66613	2.86834	0	-0.281387	0	0	-0.596891		3.22102	-71.3557	-81.0938	14.848	0	-4.47279	0	0	-38.1819		37.5447	-7510.76	-9261.38	5068.71	-152.131	-711.055	-17.1687	-18.0574	-1866.92		-552.749	-71.3557	-81.0938	14.848	0	-4.47279	0	0	-38.1819
441	1AQ1 - prepared ligprep_Open_structures.maegz:5025	-72.8513	-13.5077	3.13954	-1.46143	-24.2607	-0.714825	0	17.5452		-53.5914	7.13726	-0.839365	3.13954	0	0.0135605	0	0	1.12451		3.69901	-71.1298	-80.9086	16.0666	0	-4.56978	0	0	-38.4619		36.7439	-7561.91	-9175.46	4981.3	-145.863	-699.128	-15.0103	-20.6628	-1892.2		-594.88	-71.1298	-80.9086	16.0666	0	-4.56978	0	0	-38.4619
442	1AQ1 - prepared ligprep_Open_structures.maegz:5025	-76.2818	-7.00986	2.08894	-1.57691	-24.9123	-0.827273	0	12.5623		-56.6067	4.61276	0.435149	2.08894	0	0.332881	0	0	0.164592		1.5912	-71.173	-81.3137	14.7782	0	-4.47646	0	0	-37.8163		37.6553	-7475.53	-9191.79	5013.04	-144.198	-714.495	-15.4769	-19.0456	-1907		-496.568	-71.173	-81.3137	14.7782	0	-4.47646	0	0	-37.8163
443	1AQ1 - prepared ligprep_Open_structures.maegz:5025	-73.766	-4.11077	2.31001	-1.26286	-25.3619	-0.879267	0	8.68143		-53.1426	5.82653	0.302774	2.31001	0	-0.14451	0	0	0.131058		3.2272	-71.5337	-81.6559	14.9344	0	-4.52896	0	0	-37.7052		37.422	-7600.78	-9246.96	4939.77	-148.552	-722.927	-16.1004	-19.8473	-1881.04		-505.119	-71.5337	-81.6559	14.9344	0	-4.52896	0	0	-37.7052
444	1AQ1 - prepared ligprep_Open_structures.maegz:5025	-72.5951	-1.34333	1.99628	-1.28821	-24.8417	-0.817342	0	7.35013		-53.6509	4.1251	0.260142	1.99628	0	-0.191019	0	0	0.128349		1.93135	-71.2013	-81.1282	14.7288	0	-4.47347	0	0	-37.9643		37.6359	-7581.66	-9218.89	4973.33	-147.215	-710.801	-15.5112	-17.4697	-1887.08		-558.02	-71.2013	-81.1282	14.7288	0	-4.47347	0	0	-37.9643
445	1AQ1 - prepared ligprep_Open_structures.maegz:5025	-68.4663	-3.56107	4.76368	-1.99974	-24.1464	-0.778297	0	9.81509		-52.5596	7.67344	1.00764	4.76368	0	-0.268718	0	0	0.00753805		2.16329	-73.9795	-81.3058	12.2263	0	-4.24086	0	0	-38.0812		37.4221	-7545.53	-9230.15	4961.38	-152.759	-699.006	-16.7688	-16.6263	-1867.36		-524.241	-73.9795	-81.3058	12.2263	0	-4.24086	0	0	-38.0812
446	1AQ1 - prepared ligprep_Open_structures.maegz:5025	-72.7683	1.29478	2.96096	-1.06077	-25.3819	-1.16622	0	5.08995		-54.505	7.3371	2.56086	2.96096	0	0.0596397	0	0	-0.758576		2.51422	-73.8499	-81.6936	12.1302	0	-4.24196	0	0	-37.6507		37.6062	-7552.39	-9213.01	4844.14	-154.444	-713.675	-19.2369	-14.6456	-1862.5		-419.012	-73.8499	-81.6936	12.1302	0	-4.24196	0	0	-37.6507
447	1AQ1 - prepared ligprep_Open_structures.maegz:5025	-77.2861	-6.18189	3.6057	-1.46962	-26.4991	-1.5457	0	10.6578		-55.8534	5.24393	-0.188704	3.6057	0	-0.0870482	0	0	0.763224		1.15077	-73.6633	-81.394	11.919	0	-4.17279	0	0	-37.9226		37.9072	-7598.6	-9278.37	4914.28	-155	-706.657	-22.0309	-17.4431	-1826.02		-507.368	-73.6633	-81.394	11.919	0	-4.17279	0	0	-37.9226
448	1AQ1 - prepared ligprep_Open_structures.maegz:5025	-82.6314	-14.5729	4.4822	-1.59927	-26.7063	-2.10695	0	16.1903		-58.3185	6.87386	-0.124121	4.4822	0	-0.14806	0	0	0.91602		1.74782	-73.643	-81.4025	11.941	0	-4.17316	0	0	-37.8932		37.8849	-7597.89	-9251.9	4963.6	-151.169	-718.168	-18.9501	-22.0182	-1845.06		-554.214	-73.643	-81.4025	11.941	0	-4.17316	0	0	-37.8932
449	1AQ1 - prepared ligprep_Open_structures.maegz:5025	-78.7236	-22.5088	4.17952	-1.82462	-25.8538	-1.8514	0	23.4916		-54.3561	6.62429	-0.00335511	4.17952	0	-0.00202327	0	0	0.651005		1.79914	-73.5481	-81.4058	11.9157	0	-4.17187	0	0	-37.8082		37.9221	-7651.56	-9371.95	4889.35	-152.844	-709.221	-17.5232	-20.6628	-1778.39		-490.326	-73.5481	-81.4058	11.9157	0	-4.17187	0	0	-37.8082
450	1AQ1 - prepared ligprep_Open_structures.maegz:5025	-69.862	-11.8762	2.60819	-1.61956	-23.8084	-1.16998	0	17.2245		-51.2206	4.47821	-0.700284	2.60819	0	-0.0174796	0	0	0.863239		1.72455	-73.6095	-81.4159	11.9148	0	-4.17274	0	0	-37.8647		37.9291	-7558.01	-9267.41	4862.46	-154.769	-707.929	-19.5204	-13.7927	-1821.43		-435.619	-73.6095	-81.4159	11.9148	0	-4.17274	0	0	-37.8647
451	1AQ1 - prepared ligprep_Open_structures.maegz:5025	-70.1857	-17.0034	3.18217	-1.71207	-24.494	-0.763824	0	22.0577		-51.4524	4.99347	0.090528	3.18217	0	-0.170329	0	0	0.459202		1.4319	-73.6236	-81.3051	11.9075	0	-4.17049	0	0	-38.0263		37.9708	-7540.07	-9284.46	4931.52	-154.478	-716.854	-18.9767	-20.4487	-1803.87		-472.489	-73.6236	-81.3051	11.9075	0	-4.17049	0	0	-38.0263
452	1AQ1 - prepared ligprep_Open_structures.maegz:5025	-68.4331	-9.12042	3.53639	-1.87621	-24.1314	-0.796423	0	14.8703		-50.9154	5.29741	0.180046	3.53639	0	-0.27187	0	0	0.676087		1.17677	-73.7176	-81.2982	11.9454	0	-4.17275	0	0	-38.1305		37.9386	-7636.14	-9255.48	4880.9	-146.219	-706.874	-19.6226	-17.4693	-1831.21		-540.167	-73.7176	-81.2982	11.9454	0	-4.17275	0	0	-38.1305
453	1AQ1 - prepared ligprep_Open_structures.maegz:5025	-66.5079	0.775974	4.20784	-1.05666	-24.3317	-0.790594	0	4.76487		-50.0776	7.7296	2.41098	4.20784	0	-0.231983	0	0	-0.768494		2.11126	-73.5275	-81.4089	11.9145	0	-4.17256	0	0	-37.7856		37.9251	-7603.9	-9283.61	4989.62	-151.586	-720.6	-18.7955	-18.7217	-1831.87		-568.347	-73.5275	-81.4089	11.9145	0	-4.17256	0	0	-37.7856
454	1AQ1 - prepared ligprep_Open_structures.maegz:5025	-67.3348	-1.62762	4.31816	-1.01204	-22.5305	-0.660486	0	7.03511		-52.8574	6.89947	1.64682	4.31816	0	-0.106863	0	0	-0.307856		1.3492	-73.3821	-81.4188	11.9115	0	-4.17254	0	0	-37.6357		37.9335	-7599.9	-9312.9	4949.86	-155.231	-706.846	-16.3297	-21.0842	-1791.37		-545.997	-73.3821	-81.4188	11.9115	0	-4.17254	0	0	-37.6357
455	1AQ1 - prepared ligprep_Open_structures.maegz:5025	-69.8468	-18.3876	1.20638	-1.16339	-23.8947	-0.75514	0	22.3956		-49.2479	4.848	-0.678626	1.20638	0	-0.26047	0	0	1.29148		3.28924	-73.5949	-81.406	11.9295	0	-4.17281	0	0	-37.8549		37.9092	-7671.51	-9247.67	4836.96	-150.302	-715.73	-16.535	-18.4959	-1835.93		-523.805	-73.5949	-81.406	11.9295	0	-4.17281	0	0	-37.8549
456	1AQ1 - prepared ligprep_Open_structures.maegz:5025	-66.3243	-7.53863	3.66568	-1.30755	-24.1	-0.734478	0	13.5746		-49.8839	7.39485	-0.585823	3.66568	0	-0.0847961	0	0	1.03409		3.3657	-73.8219	-81.711	12.1937	0	-4.24077	0	0	-37.6221		37.5582	-7685.85	-9294.68	4893.3	-149.717	-716.607	-18.0067	-17.2602	-1778.12		-604.765	-73.8219	-81.711	12.1937	0	-4.24077	0	0	-37.6221
457	1AQ1 - prepared ligprep_Open_structures.maegz:5025	-67.0287	11.0901	2.85679	-0.948709	-23.7506	-0.711833	0	-4.87382		-50.6906	5.7334	1.71247	2.85679	0	-0.0649806	0	0	-0.312244		1.54136	-73.6307	-81.411	11.9097	0	-4.17243	0	0	-37.8874		37.9304	-7632.24	-9256.76	4920.35	-146.165	-713.365	-16.9531	-18.9412	-1830.2		-570.204	-73.6307	-81.411	11.9097	0	-4.17243	0	0	-37.8874
458	1AQ1 - prepared ligprep_Open_structures.maegz:5025	-73.6505	-17.212	1.23991	-1.00213	-26.2386	-0.724353	0	23.0525		-52.7659	5.51736	-0.401093	1.23991	0	-0.314357	0	0	1.03929		3.95361	-73.5503	-81.3845	11.894	0	-4.16912	0	0	-37.8173		37.9266	-7611.06	-9304.07	4902.26	-146.226	-705.981	-16.6457	-18.3486	-1780.09		-541.967	-73.5503	-81.3845	11.894	0	-4.16912	0	0	-37.8173
459	1AQ1 - prepared ligprep_Open_structures.maegz:5025	-65.2123	-14.523	3.66542	-1.19163	-26.1951	-1.20836	0	23.6365		-49.3962	6.94589	-0.643104	3.66542	0	-0.204684	0	0	0.643469		3.4848	-73.7124	-81.6068	12.2012	0	-4.23892	0	0	-37.6549		37.587	-7581.08	-9317.62	4960.01	-150.993	-715.505	-17.799	-16.9673	-1794.17		-528.024	-73.7124	-81.6068	12.2012	0	-4.23892	0	0	-37.6549
460	1AQ1 - prepared ligprep_Open_structures.maegz:5025	-71.8729	-22.4399	2.7297	-1.35818	-25.5105	-0.783462	0	28.6041		-53.1146	5.30081	-0.43008	2.7297	0	-0.0906305	0	0	0.934801		2.15702	-73.5614	-81.4226	11.9045	0	-4.17295	0	0	-37.8151		37.9447	-7697.91	-9321.27	4835.55	-153.089	-706.43	-16.309	-16.7738	-1809.27		-510.306	-73.5614	-81.4226	11.9045	0	-4.17295	0	0	-37.8151
461	1AQ1 - prepared ligprep_Open_structures.maegz:5025	-73.3513	-23.3635	3.12602	-1.66959	-25.1357	-0.812559	0	28.0455		-53.5415	5.32327	0.191792	3.12602	0	-0.00017812	0	0	0.227938		1.7777	-73.5179	-81.4152	11.9133	0	-4.17261	0	0	-37.7726		37.9292	-7634.76	-9308.07	4925.78	-153.142	-705.423	-15.598	-19.4279	-1820.3		-538.567	-73.5179	-81.4152	11.9133	0	-4.17261	0	0	-37.7726
462	1AQ1 - prepared ligprep_Open_structures.maegz:5025	-73.2968	-24.9588	2.41021	-1.48268	-24.3672	-0.782457	0	28.9646		-53.0805	4.29912	-0.859747	2.41021	0	-0.143483	0	0	1.22686		1.66528	-73.4723	-81.4079	11.9149	0	-4.1717	0	0	-37.7315		37.9239	-7664.05	-9298.4	4863.27	-150.321	-719.4	-16.0711	-15.7968	-1779.77		-547.559	-73.4723	-81.4079	11.9149	0	-4.1717	0	0	-37.7315
463	1AQ1 - prepared ligprep_Open_structures.maegz:5025	-69.9036	-26.3135	3.04483	-1.51654	-23.9899	-0.738036	0	32.6307		-53.0212	6.33325	-0.401324	3.04483	0	-0.0407223	0	0	1.06763		2.66283	-73.5103	-81.3879	11.9661	0	-4.17434	0	0	-37.7851		37.8708	-7706.22	-9235.65	4823.21	-148.489	-721.523	-18.1248	-19.3839	-1811.7		-574.55	-73.5103	-81.3879	11.9661	0	-4.17434	0	0	-37.7851
464	1AQ1 - prepared ligprep_Open_structures.maegz:5025	-73.4274	-16.8955	2.60544	-1.45364	-23.3069	-0.825539	0	19.891		-53.4424	4.00834	-0.894195	2.60544	0	-0.0204614	0	0	0.778499		1.53906	-73.4818	-81.4105	11.9126	0	-4.17271	0	0	-37.7357		37.9246	-7695.72	-9248.72	4872.99	-149.283	-722.306	-17.8771	-18.5236	-1819.06		-592.936	-73.4818	-81.4105	11.9126	0	-4.17271	0	0	-37.7357
465	1AQ1 - prepared ligprep_Open_structures.maegz:5025	-70.0609	-16.4679	4.97177	-1.85367	-25.8084	-1.06219	0	23.5164		-53.357	7.22358	0.0581661	4.97177	0	-0.0736095	0	0	0.695676		1.57158	-73.7742	-81.7109	12.1875	0	-4.24135	0	0	-37.5763		37.5669	-7662.82	-9297.1	4893.75	-154.636	-715.28	-15.8326	-16.7591	-1801.16		-555.802	-73.7742	-81.7109	12.1875	0	-4.24135	0	0	-37.5763
466	1AQ1 - prepared ligprep_Open_structures.maegz:5025	-71.4007	-6.84347	4.12655	-0.971419	-25.5381	-0.7601	0	12.0698		-53.4839	6.9019	1.54026	4.12655	0	-0.202338	0	0	-0.138111		1.57554	-73.5009	-81.4035	11.8928	0	-4.17119	0	0	-37.7602		37.9411	-7558.9	-9273.52	5022.69	-147.7	-719.007	-17.8375	-16.786	-1848.38		-558.354	-73.5009	-81.4035	11.8928	0	-4.17119	0	0	-37.7602
467	1AQ1 - prepared ligprep_Open_structures.maegz:5025	-68.9003	-26.5695	3.31176	-1.38207	-23.5033	-0.688286	0	32.3375		-52.4064	4.64766	-0.589186	3.31176	0	-0.0765312	0	0	1.15583		0.845793	-73.604	-81.4196	11.9388	0	-4.17273	0	0	-37.8616		37.9111	-7647.96	-9321.95	4855.92	-151.495	-722.525	-17.8994	-18.3422	-1793.55		-478.114	-73.604	-81.4196	11.9388	0	-4.17273	0	0	-37.8616
468	1AQ1 - prepared ligprep_Open_structures.maegz:5025	-66.9389	-5.75311	2.09774	-1.27269	-24.2956	-0.779295	0	13.1497		-50.0857	5.52582	-0.0740651	2.09774	0	-0.129716	0	0	0.934208		2.69765	-73.4627	-81.4038	11.9238	0	-4.17228	0	0	-37.7222		37.9119	-7592.89	-9231.22	4952.11	-146.165	-724.275	-16.1752	-16.2587	-1871.39		-539.513	-73.4627	-81.4038	11.9238	0	-4.17228	0	0	-37.7222
469	1AQ1 - prepared ligprep_Open_structures.maegz:5025	-66.0709	-5.01511	4.37705	-1.56639	-24.2581	-0.830036	0	12.4996		-51.2779	6.57842	-0.711268	4.37705	0	-0.128299	0	0	0.975841		2.0651	-73.4345	-81.4006	11.9532	0	-4.17459	0	0	-37.6954		37.8829	-7735.47	-9221.14	4824.48	-145.98	-723.345	-19.1392	-16.2697	-1864.75		-569.323	-73.4345	-81.4006	11.9532	0	-4.17459	0	0	-37.6954
470	1AQ1 - prepared ligprep_Open_structures.maegz:5025	-70.0955	-4.6496	3.62039	-1.91974	-24.7495	-0.749899	0	9.7693		-51.4165	7.59122	0.433516	3.62039	0	-0.0952447	0	0	0.774869		2.85769	-73.5765	-81.3851	11.9494	0	-4.17251	0	0	-37.8338		37.8655	-7662.08	-9265.9	4928.42	-151.687	-716.291	-18.3073	-17.7484	-1831.88		-588.674	-73.5765	-81.3851	11.9494	0	-4.17251	0	0	-37.8338
471	1AQ1 - prepared ligprep_Open_structures.maegz:5025	-71.5666	-11.2996	2.29178	-1.39638	-23.7795	-0.847249	0	15.4244		-51.9601	4.29901	-0.706238	2.29178	0	-0.0642427	0	0	0.796325		1.98139	-73.3218	-81.4119	11.9263	0	-4.17278	0	0	-37.5741		37.9108	-7637.59	-9276.15	4909.05	-153.552	-716.624	-14.8997	-18.5775	-1825.69		-541.145	-73.3218	-81.4119	11.9263	0	-4.17278	0	0	-37.5741
472	1AQ1 - prepared ligprep_Open_structures.maegz:5025	-70.5885	-12.9706	2.6362	-1.34263	-24.9541	-0.763881	0	17.8584		-51.0518	6.53024	-0.870652	2.6362	0	-0.231412	0	0	1.17809		3.81802	-73.4617	-81.4095	11.9178	0	-4.17234	0	0	-37.7184		37.9207	-7685.35	-9281.28	4880.15	-144.311	-712.757	-16.5385	-18.0105	-1794.02		-598.583	-73.4617	-81.4095	11.9178	0	-4.17234	0	0	-37.7184
473	1AQ1 - prepared ligprep_Open_structures.maegz:5025	-72.7131	-5.6914	2.9519	-1.81125	-24.3545	-0.804442	0	10.5068		-53.5101	4.07088	-0.0406103	2.9519	0	-0.0995152	0	0	0.321472		0.937632	-73.4852	-81.3191	11.9146	0	-4.17154	0	0	-37.8876		37.9784	-7646.82	-9285.98	4943.33	-142.81	-714.295	-15.6138	-15.0081	-1815.03		-601.416	-73.4852	-81.3191	11.9146	0	-4.17154	0	0	-37.8876
474	1AQ1 - prepared ligprep_Open_structures.maegz:5025	-66.6972	-1.5139	3.47826	-0.921364	-25.2648	-0.8575	0	7.25978		-48.8777	8.06715	2.76578	3.47826	0	-0.0703279	0	0	-1.11569		3.00913	-73.5645	-81.7105	12.1912	0	-4.23959	0	0	-37.3814		37.5758	-7640.13	-9258.7	4934.71	-147.845	-723.533	-20.1731	-20.1864	-1862.13		-542.282	-73.5645	-81.7105	12.1912	0	-4.23959	0	0	-37.3814
475	1AQ1 - prepared ligprep_Open_structures.maegz:5025	-73.2875	-22.4346	4.06943	-1.85189	-24.2486	-0.797029	0	23.9617		-51.9866	6.8362	-0.308754	4.06943	0	-0.172823	0	0	1.05248		2.19587	-73.8137	-81.4266	11.9209	0	-4.17328	0	0	-38.0699		37.9352	-7706.3	-9316.87	4869.69	-153.243	-712.499	-17.7927	-24.6143	-1774.34		-576.624	-73.8137	-81.4266	11.9209	0	-4.17328	0	0	-38.0699
476	1AQ1 - prepared ligprep_Open_structures.maegz:5025	-67.3112	-3.88864	6.78327	-1.32831	-24.5638	-0.736487	0	7.60607		-51.1833	8.37187	0.418376	6.78327	0	-0.370171	0	0	-0.173642		1.71404	-73.4547	-81.3343	11.8816	0	-4.16977	0	0	-37.8424		38.0101	-7614.04	-9234.41	4935.32	-145.837	-704.19	-18.248	-16.3904	-1875.65		-554.639	-73.4547	-81.3343	11.8816	0	-4.16977	0	0	-37.8424
477	1AQ1 - prepared ligprep_Open_structures.maegz:5025	-67.4109	6.20026	-1.10425	-0.838749	-24.6387	-0.746941	0	5.27849		-51.5611	5.18285	-0.272304	-1.10425	0	0.294463	0	0	1.25432		5.01062	-70.9873	-81.1021	16.0764	0	-4.54216	0	0	-38.2997		36.8802	-7644.47	-9313.54	4889.01	-152.561	-708.789	-20.1407	-23.3215	-1792.5		-522.627	-70.9873	-81.1021	16.0764	0	-4.54216	0	0	-38.2997
478	1AQ1 - prepared ligprep_Open_structures.maegz:5025	-68.256	-2.58108	2.46531	-0.947118	-27.7057	-0.950246	0	12.3241		-50.8612	7.54244	1.94463	2.46531	0	-0.188561	0	0	-1.48721		4.80827	-71.2742	-81.8386	14.9909	0	-4.52642	0	0	-37.3804		37.4804	-7626.5	-9209.93	4931.8	-148.094	-720.479	-18.696	-14.8949	-1873.44		-572.764	-71.2742	-81.8386	14.9909	0	-4.52642	0	0	-37.3804
479	1AQ1 - prepared ligprep_Open_structures.maegz:5025	-70.7414	8.3837	0.155888	-0.905458	-25.8766	-0.808355	0	-2.54687		-49.1437	4.3998	1.31334	0.155888	0	-0.346747	0	0	-0.311892		3.58922	-71.3809	-81.3821	14.7456	0	-4.47432	0	0	-38.0065		37.7365	-7642.05	-9217.33	4938.04	-146.142	-724.802	-19.7194	-18.374	-1836.92		-616.793	-71.3809	-81.3821	14.7456	0	-4.47432	0	0	-38.0065
480	1AQ1 - prepared ligprep_Open_structures.maegz:5025	-65.8053	11.1062	1.33934	-1.11787	-24.2608	-0.69084	0	-1.06176		-51.1196	6.54837	1.60205	1.33934	0	0.0226622	0	0	-0.386734		3.97105	-71.1281	-81.2744	16.1286	0	-4.57147	0	0	-38.2421		36.8313	-7643.77	-9202.99	4848.51	-141.326	-711.881	-18.3268	-15.6136	-1894.87		-507.274	-71.1281	-81.2744	16.1286	0	-4.57147	0	0	-38.2421
481	1AQ1 - prepared ligprep_Open_structures.maegz:5025	-74.1099	-0.311137	1.42139	-1.04783	-26.8299	-1.27991	0	5.51538		-51.578	5.26753	0.470022	1.42139	0	-0.334122	0	0	0.166503		3.54375	-71.0892	-81.4237	14.74	0	-4.47054	0	0	-37.6921		37.7572	-7511.7	-9166.97	4964.31	-141.785	-711.412	-17.1247	-15.6872	-1875.22		-547.819	-71.0892	-81.4237	14.74	0	-4.47054	0	0	-37.6921
482	1AQ1 - prepared ligprep_Open_structures.maegz:5025	-68.9693	-4.81345	1.12102	-1.35367	-25.4787	-1.05841	0	14.8936		-52.2796	4.2114	0.0625606	1.12102	0	-0.501116	0	0	0.775053		2.75388	-71.1091	-81.4289	14.7186	0	-4.46736	0	0	-37.6611		37.7297	-7661.25	-9223.74	4835.53	-146.97	-716.375	-19.5999	-16.5059	-1842.89		-530.696	-71.1091	-81.4289	14.7186	0	-4.46736	0	0	-37.6611
483	1AQ1 - prepared ligprep_Open_structures.maegz:5025	-67.7653	-19.2381	1.63367	-1.40412	-23.9079	-0.808734	0	23.9442		-47.9843	5.05985	1.17738	1.63367	0	-0.344054	0	0	-0.359938		2.95279	-71.241	-81.3717	14.8235	0	-4.47483	0	0	-37.8933		37.6754	-7600.68	-9280.22	4966.97	-152.595	-714.635	-19.8536	-22.1841	-1792.77		-585.398	-71.241	-81.3717	14.8235	0	-4.47483	0	0	-37.8933
484	1AQ1 - prepared ligprep_Open_structures.maegz:5025	-70.8249	-7.92791	0.25908	-1.02793	-25.15	-1.15498	0	13.791		-49.6142	3.93457	0.347643	0.25908	0	-0.479961	0	0	0.495338		3.31247	-71.338	-81.3795	14.7508	0	-4.47519	0	0	-37.9657		37.7315	-7623.73	-9285.1	4904.27	-147.187	-710.287	-25.0586	-14.7087	-1831.45		-514.213	-71.338	-81.3795	14.7508	0	-4.47519	0	0	-37.9657
485	1AQ1 - prepared ligprep_Open_structures.maegz:5025	-71.6074	-22.4961	2.26386	-2.10636	-24.3479	-0.785362	0	27.8598		-51.9953	4.52961	0.719438	2.26386	0	-0.244267	0	0	0.381027		1.40955	-73.5153	-81.3272	11.9178	0	-4.17113	0	0	-37.916		37.9813	-7656.48	-9268.6	4882.84	-151.242	-727.593	-20.6814	-17.1385	-1780.24		-573.822	-73.5153	-81.3272	11.9178	0	-4.17113	0	0	-37.916
486	1AQ1 - prepared ligprep_Open_structures.maegz:5025	-67.939	1.76865	2.85848	-1.90938	-24.2539	-0.68914	0	7.29043		-53.0041	5.19949	0.499498	2.85848	0	-0.219923	0	0	0.556958		1.50448	-73.5669	-81.3115	11.9209	0	-4.17073	0	0	-37.9704		37.9648	-7497.16	-9321.02	4947.37	-151.372	-701.864	-19.4061	-17.6418	-1794.19		-439.032	-73.5669	-81.3115	11.9209	0	-4.17073	0	0	-37.9704
487	1AQ1 - prepared ligprep_Open_structures.maegz:5025	-75.2475	14.3801	1.29251	-1.15713	-25.7455	-1.45594	0	-8.37525		-54.1863	3.52284	0.0773135	1.29251	0	-0.356256	0	0	0.150457		2.35881	-71.2917	-81.4107	14.7355	0	-4.47205	0	0	-37.9004		37.7559	-7581.73	-9209.64	4926.82	-148.774	-704.422	-23.9442	-17.7758	-1870.5		-533.501	-71.2917	-81.4107	14.7355	0	-4.47205	0	0	-37.9004
488	1AQ1 - prepared ligprep_Open_structures.maegz:5025	-69.6723	15.0691	-1.76388	-1.24308	-25.4752	-1.24638	0	-7.77056		-47.2423	4.41845	1.61162	-1.76388	0	-0.195371	0	0	0.0140991		4.75198	-71.3217	-81.8474	14.9456	0	-4.52804	0	0	-37.3878		37.4958	-7609.8	-9216.46	4860.54	-152.446	-717.155	-19.3125	-15.7472	-1874.52		-474.702	-71.3217	-81.8474	14.9456	0	-4.52804	0	0	-37.3878
489	1AQ1 - prepared ligprep_Open_structures.maegz:5025	-63.3997	16.1612	0.38273	-0.915728	-25.4881	-1.23424	0	-6.37935		-45.9262	5.57048	0.84798	0.38273	0	-0.341161	0	0	-0.0845055		4.76544	-71.103	-81.4248	14.7817	0	-4.4684	0	0	-37.6809		37.6895	-7566.71	-9266.98	4851.52	-151.53	-720.86	-21.0904	-18.058	-1798.51		-441.2	-71.103	-81.4248	14.7817	0	-4.4684	0	0	-37.6809
490	1AQ1 - prepared ligprep_Open_structures.maegz:5025	-67.0179	12.9651	5.28337	-0.929905	-26.2861	-0.7968	0	-4.02851		-53.2251	8.69549	1.11082	5.28337	0	-0.31282	0	0	-0.192357		2.80648	-74.156	-80.3924	11.7132	0	-4.34188	0	0	-38.5868		37.452	-7495.93	-9274.45	4973.82	-150.532	-719.179	-21.1961	-15.1169	-1828.25		-461.031	-74.156	-80.3924	11.7132	0	-4.34188	0	0	-38.5868
491	1AQ1 - prepared ligprep_Open_structures.maegz:5025	-78.0305	-0.201914	-0.232999	-1.93513	-26.1654	-1.35318	0	3.85454		-51.9964	4.7931	-0.0929449	-0.232999	0	-0.0436668	0	0	0.876742		4.28597	-71.9897	-80.8226	13.8049	0	-4.71269	0	0	-38.5533		38.294	-7645.48	-9305.65	4847.64	-155.268	-720.472	-17.7005	-17.6438	-1799.12		-477.259	-71.9897	-80.8226	13.8049	0	-4.71269	0	0	-38.5533
492	1AQ1 - prepared ligprep_Open_structures.maegz:5025	-74.7845	-7.21399	-0.940235	-1.84058	-25.2707	-1.17162	0	11.437		-49.7844	3.03014	-0.996233	-0.940235	0	-0.0894526	0	0	1.64515		3.41091	-71.9291	-80.8442	13.877	0	-4.70915	0	0	-38.5		38.2473	-7581.96	-9330.3	4959.48	-153.851	-709.281	-18.6339	-15.062	-1791.12		-523.196	-71.9291	-80.8442	13.877	0	-4.70915	0	0	-38.5
493	1AQ1 - prepared ligprep_Open_structures.maegz:5025	-71.4044	-11.8441	-0.119023	-1.66079	-24.7381	-1.76808	0	18.1765		-49.4507	4.0452	-0.953755	-0.119023	0	-0.079553	0	0	1.60776		3.58978	-71.7135	-80.8092	13.8432	0	-4.70769	0	0	-38.2972		38.2574	-7536.1	-9305.1	4912.01	-152.486	-709.481	-18.8052	-16.9347	-1796.48		-448.835	-71.7135	-80.8092	13.8432	0	-4.70769	0	0	-38.2972
494	1AQ1 - prepared ligprep_Open_structures.maegz:5025	-69.4834	-2.26583	-0.17654	-1.45044	-24.6845	-2.09334	0	10.5853		-49.398	4.82125	-1.32092	-0.17654	0	-0.0105285	0	0	2.19119		4.13804	-71.9801	-80.8115	13.8519	0	-4.70772	0	0	-38.5619		38.2491	-7537.65	-9274.47	4983.8	-151.368	-708.412	-16.8787	-15.1807	-1803.85		-551.28	-71.9801	-80.8115	13.8519	0	-4.70772	0	0	-38.5619
495	1AQ1 - prepared ligprep_Open_structures.maegz:5025	-70.5903	4.40363	-1.60829	-1.0327	-25.4129	-0.877877	0	4.67161		-50.7338	3.19006	0.464724	-1.60829	0	-0.0802797	0	0	0.672229		3.74168	-71.9668	-80.8062	13.8451	0	-4.70882	0	0	-38.5521		38.2552	-7611.89	-9244.47	4899.18	-148.963	-707.179	-19.3674	-16.9727	-1818.81		-555.315	-71.9668	-80.8062	13.8451	0	-4.70882	0	0	-38.5521
496	1AQ1 - prepared ligprep_Open_structures.maegz:5025	-71.9751	0.268612	-1.11066	-1.39029	-24.4925	-0.752475	0	5.8751		-50.3729	3.39426	0.414958	-1.11066	0	-0.169523	0	0	0.167492		4.09199	-71.7984	-80.8146	13.8249	0	-4.70773	0	0	-38.3733		38.2723	-7432.6	-9301.08	4994.58	-151.005	-707.825	-16.2459	-13.8697	-1772.14		-465.015	-71.7984	-80.8146	13.8249	0	-4.70773	0	0	-38.3733
497	1AQ1 - prepared ligprep_Open_structures.maegz:5025	-71.8439	10.0533	-1.71383	-1.0704	-27.3179	-1.18616	0	-2.39933		-48.2095	5.87019	-0.0530248	-1.71383	0	-0.133925	0	0	0.979706		6.79127	-72.0485	-80.397	14.0633	0	-4.68677	0	0	-38.7956		37.7676	-7691.63	-9262.11	4784.03	-155.113	-713.691	-13.6853	-16.8138	-1813.28		-500.975	-72.0485	-80.397	14.0633	0	-4.68677	0	0	-38.7956
498	1AQ1 - prepared ligprep_Open_structures.maegz:5025	-73.5354	2.94275	1.71212	-1.21214	-26.0095	-0.798145	0	2.47265		-52.6431	6.47684	2.67943	1.71212	0	0.103806	0	0	-0.75136		2.73285	-71.9896	-80.3989	14.0748	0	-4.68708	0	0	-38.7395		37.7611	-7652.45	-9246.58	4838.51	-148.351	-717.615	-16.8411	-15.6844	-1812.89		-532.995	-71.9896	-80.3989	14.0748	0	-4.68708	0	0	-38.7395
499	1AQ1 - prepared ligprep_Open_structures.maegz:5025	-67.8381	-3.78787	2.29389	-1.24436	-25.1697	-0.913053	0	10.8006		-49.8176	7.5017	0.647045	2.29389	0	-0.0412402	0	0	0.0110876		4.59091	-74.2602	-80.5419	11.7337	0	-4.34171	0	0	-38.5869		37.4765	-7553.84	-9324.54	4893.63	-157.349	-714.603	-18.4295	-15.6157	-1767.88		-449.057	-74.2602	-80.5419	11.7337	0	-4.34171	0	0	-38.5869
500	1AQ1 - prepared ligprep_Open_structures.maegz:5025	-70.8813	-16.6374	3.26327	-1.51384	-23.4601	-0.774384	0	19.7578		-51.5167	6.30782	-0.642437	3.26327	0	-0.0964202	0	0	0.576537		3.20687	-74.251	-80.508	11.724	0	-4.34296	0	0	-38.6062		37.4821	-7579.24	-9326.04	4909.89	-151.551	-706.886	-15.367	-13.2175	-1773.01		-503.065	-74.251	-80.508	11.724	0	-4.34296	0	0	-38.6062
501	1AQ1 - prepared ligprep_Open_structures.maegz:5025	-71.7767	-17.3573	0.949553	-1.33864	-23.8074	-0.788857	0	21.6702		-51.1042	4.06644	-0.332636	0.949553	0	-0.0744933	0	0	0.481659		3.04236	-74.2708	-80.4444	11.657	0	-4.34371	0	0	-38.6642		37.5246	-7509.63	-9318.74	4946.65	-154.72	-714.565	-16.7985	-13.7534	-1744.12		-493.592	-74.2708	-80.4444	11.657	0	-4.34371	0	0	-38.6642
502	1AQ1 - prepared ligprep_Open_structures.maegz:5025	-73.3307	-18.7376	7.15053	-2.00275	-26.5559	-0.770398	0	22.6641		-55.0787	11.2188	1.21424	7.15053	0	-0.205114	0	0	-0.838791		3.89795	-74.3067	-80.5366	11.6978	0	-4.3405	0	0	-38.6371		37.5096	-7587.86	-9366.79	4885.07	-151.696	-715.097	-15.7312	-16.0078	-1743.88		-463.723	-74.3067	-80.5366	11.6978	0	-4.3405	0	0	-38.6371
503	1AQ1 - prepared ligprep_Open_structures.maegz:5025	-75.1699	-9.07864	-0.0464638	-1.42157	-26.2245	-0.722125	0	14.8265		-52.5031	6.90062	3.76804	-0.0464638	0	0.0695664	0	0	-1.27617		4.38564	-74.2771	-80.4938	11.7163	0	-4.34324	0	0	-38.641		37.4847	-7594.13	-9289.17	4867.97	-152.992	-720.387	-14.4737	-14.2726	-1791.08		-479.719	-74.2771	-80.4938	11.7163	0	-4.34324	0	0	-38.641
504	1AQ1 - prepared ligprep_Open_structures.maegz:5025	-75.5042	-1.57409	1.11087	-1.15577	-26.9938	-0.835876	0	6.67376		-52.7293	4.3162	0.630635	1.11087	0	-0.090898	0	0	-0.370239		3.03582	-73.6543	-81.6068	12.2002	0	-4.23983	0	0	-37.6118		37.6039	-7544.59	-9159.5	4851.75	-139.922	-712.331	-15.9898	-16.0988	-1901.45		-451.048	-73.6543	-81.6068	12.2002	0	-4.23983	0	0	-37.6118
505	1AQ1 - prepared ligprep_Open_structures.maegz:5025	-73.8926	5.33237	1.83215	-1.71711	-24.4683	-0.752524	0	-0.249743		-53.8695	4.27819	0.596432	1.83215	0	-0.35475	0	0	-0.0807482		2.2851	-71.1113	-81.2151	16.0751	0	-4.56493	0	0	-38.2827		36.8763	-7718.75	-9265.97	4793.31	-153.65	-711.565	-13.5995	-15.3876	-1816.48		-535.407	-71.1113	-81.2151	16.0751	0	-4.56493	0	0	-38.2827
506	1AQ1 - prepared ligprep_Open_structures.maegz:5025	-70.6277	10.157	2.19442	-1.43895	-23.8991	-1.02204	0	-3.85875		-52.7603	5.22433	1.14719	2.19442	0	-0.530024	0	0	0.154428		2.25831	-71.4646	-81.408	14.7446	0	-4.47109	0	0	-38.08		37.7498	-7594.2	-9332.16	4973.1	-152.859	-721.876	-15.6091	-16.7313	-1794.4		-533.665	-71.4646	-81.408	14.7446	0	-4.47109	0	0	-38.08
507	1AQ1 - prepared ligprep_Open_structures.maegz:5025	-74.6703	7.56509	0.432612	-1.04688	-26.8976	-1.34254	0	-1.17312		-52.2078	3.84703	0.200985	0.432612	0	-0.357273	0	0	0.211768		3.35894	-71.2148	-81.4137	14.748	0	-4.48404	0	0	-37.7718		37.7068	-7660.21	-9305.2	4909.13	-153.074	-714.469	-14.4931	-12.7385	-1799.14		-570.225	-71.2148	-81.4137	14.748	0	-4.48404	0	0	-37.7718
508	1AQ1 - prepared ligprep_Open_structures.maegz:5025	-65.2723	8.01443	0.191487	-1.01686	-21.932	-0.664967	0	-0.495424		-49.369	4.26932	0.520746	0.191487	0	0.208191	0	0	-0.189545		3.53844	-71.3085	-81.4333	14.7195	0	-4.46485	0	0	-37.86		37.7302	-7661.79	-9322.79	4895.94	-149.828	-715.857	-15.2146	-14.078	-1791.86		-548.099	-71.3085	-81.4333	14.7195	0	-4.46485	0	0	-37.86
509	1AQ1 - prepared ligprep_Open_structures.maegz:5025	-68.6412	0.611764	4.63711	-1.66715	-25.2343	-0.838958	0	7.60919		-53.7589	6.97773	0.31893	4.63711	0	-0.0721391	0	0	0.744493		1.34933	-73.5522	-81.4136	11.9156	0	-4.1725	0	0	-37.8097		37.9281	-7561.06	-9397.76	4934.71	-155.328	-714.894	-14.2248	-16.7028	-1740.39		-456.474	-73.5522	-81.4136	11.9156	0	-4.1725	0	0	-37.8097
510	1AQ1 - prepared ligprep_Open_structures.maegz:5025	-73.0322	-18.3845	3.51337	-1.57944	-24.6537	-1.11176	0	22.7845		-53.6006	4.18286	-0.842209	3.51337	0	-0.0184313	0	0	0.805488		0.724644	-73.4445	-81.4242	11.9161	0	-4.17272	0	0	-37.7011		37.9374	-7657.95	-9411.15	4959.3	-153.688	-724.645	-17.4377	-17.6442	-1767.12		-525.567	-73.4445	-81.4242	11.9161	0	-4.17272	0	0	-37.7011
511	1AQ1 - prepared ligprep_Open_structures.maegz:5025	-66.18	3.8154	3.53322	-1.60188	-23.8869	-0.796494	0	3.27621		-50.5196	5.71498	0.457439	3.53322	0	-0.103832	0	0	0.216273		1.61188	-73.4134	-81.421	11.9151	0	-4.17311	0	0	-37.6657		37.9313	-7637.42	-9308.55	4970.54	-152.641	-714.229	-15.5604	-12.5239	-1785.71		-618.752	-73.4134	-81.421	11.9151	0	-4.17311	0	0	-37.6657
512	1AQ1 - prepared ligprep_Open_structures.maegz:5025	-60.0777	7.24368	4.172	-0.963964	-23.7855	-1.21818	0	5.68525		-51.211	8.95835	2.60483	4.172	0	0.21933	0	0	-1.55492		3.5171	-74.2938	-81.6461	11.4334	0	-4.30384	0	0	-37.6569		37.8797	-7559.77	-9317.48	4928.36	-154.897	-712.628	-19.8461	-14.7099	-1794.61		-473.962	-74.2938	-81.6461	11.4334	0	-4.30384	0	0	-37.6569
513	1AQ1 - prepared ligprep_Open_structures.maegz:5025	-63.2351	17.4586	1.59043	-0.912301	-23.5144	-0.896811	0	-5.82161		-51.1391	6.85313	3.57733	1.59043	0	0.0253357	0	0	-2.19587		3.8559	-74.0507	-81.4166	12.9187	0	-4.45265	0	0	-37.9922		36.8919	-7644.8	-9350.67	4843.66	-153.189	-719.286	-14.0707	-12.0045	-1808.02		-431.222	-74.0507	-81.4166	12.9187	0	-4.45265	0	0	-37.9922
514	1AQ1 - prepared ligprep_Open_structures.maegz:5025	-63.9371	-13.6537	4.26273	-1.05842	-23.7576	-0.710018	0	19.7953		-48.8153	5.54554	0.212743	4.26273	0	-0.248708	0	0	-0.278535		1.59732	-71.9167	-80.8059	13.8516	0	-4.70765	0	0	-38.5317		38.2769	-7593.88	-9289.62	4905.38	-150.384	-715.003	-17.0607	-13.9362	-1799.93		-513.328	-71.9167	-80.8059	13.8516	0	-4.70765	0	0	-38.5317
515	1AQ1 - prepared ligprep_Open_structures.maegz:5025	-68.9783	3.44388	0.673047	-0.972683	-24.5516	-0.601958	0	6.76601		-53.7349	1.58173	-0.244213	0.673047	0	0.0435341	0	0	0.0414933		1.06787	-71.9419	-80.8123	13.9386	0	-4.7079	0	0	-38.5827		38.2224	-7656.03	-9272.9	4909.91	-152.638	-706.314	-13.5384	-15.4609	-1862.11		-542.976	-71.9419	-80.8123	13.9386	0	-4.7079	0	0	-38.5827
516	1AQ1 - prepared ligprep_Open_structures.maegz:5025	-69.4647	3.35341	-0.720717	-0.895185	-25.1346	-0.802364	0	4.27159		-49.5368	3.79371	0.886725	-0.720717	0	0.015038	0	0	-0.352567		3.96523	-71.9908	-80.8007	13.8586	0	-4.71144	0	0	-38.5812		38.244	-7691.06	-9276.84	4911.08	-150.785	-727.459	-14.295	-18.6462	-1867.3		-546.812	-71.9908	-80.8007	13.8586	0	-4.71144	0	0	-38.5812
517	1AQ1 - prepared ligprep_Open_structures.maegz:5025	-66.5787	-3.07747	2.65593	-0.992495	-25.112	-0.776518	0	10.5899		-49.866	6.4361	0.662513	2.65593	0	-0.093127	0	0	0.134002		3.07678	-71.9654	-80.0125	15.3459	0	-4.80171	0	0	-39.6449		37.1478	-7649.09	-9259.94	4877.62	-146.888	-719.669	-16.5086	-16.968	-1860.65		-506.083	-71.9654	-80.0125	15.3459	0	-4.80171	0	0	-39.6449
518	1AQ1 - prepared ligprep_Open_structures.maegz:5025	-72.1458	-1.6557	2.52493	-1.31259	-24.0599	-2.17179	0	11.3043		-56.7751	6.62286	2.21035	2.52493	0	0.100388	0	0	-1.00968		2.79687	-71.8603	-80.8029	13.8452	0	-4.70808	0	0	-38.4451		38.2507	-7455.9	-9262.67	5059.45	-153.314	-711.254	-18.5462	-19.094	-1852.18		-498.294	-71.8603	-80.8029	13.8452	0	-4.70808	0	0	-38.4451
519	1AQ1 - prepared ligprep_Open_structures.maegz:5025	-65.1944	1.44332	1.94454	-0.897472	-23.8319	-1.42708	0	8.6225		-51.0483	3.11814	1.11611	1.94454	0	-0.364237	0	0	-1.20406		1.62578	-74.3021	-80.3712	11.6945	0	-4.34217	0	0	-38.7467		37.4634	-7606.46	-9196.62	4834.59	-149.596	-711.131	-16.0946	-15.3577	-1871.78		-480.475	-74.3021	-80.3712	11.6945	0	-4.34217	0	0	-38.7467
520	1AQ1 - prepared ligprep_Open_structures.maegz:5025	-71.3483	6.66147	1.65742	-1.19492	-24.6552	-1.7407	0	2.89214		-54.9686	4.08708	1.56419	1.65742	0	0.0781583	0	0	-1.21108		1.99839	-74.0457	-80.6382	11.5037	0	-4.30824	0	0	-38.5043		37.9014	-7582.7	-9195.75	4878.94	-145.23	-704.43	-16.5687	-16.9255	-1871.16		-511.584	-74.0457	-80.6382	11.5037	0	-4.30824	0	0	-38.5043
521	1AQ1 - prepared ligprep_Open_structures.maegz:5025	-75.1247	-3.78448	1.25036	-1.00794	-26.5992	-2.21272	0	11.0651		-53.8359	4.76931	2.47095	1.25036	0	0.076928	0	0	-1.66837		2.63944	-74.1299	-80.6568	11.5202	0	-4.30845	0	0	-38.5801		37.8952	-7657.15	-9222.11	4947.66	-143.369	-729.327	-18.166	-19.4657	-1890.53		-581.851	-74.1299	-80.6568	11.5202	0	-4.30845	0	0	-38.5801
522	1AQ1 - prepared ligprep_Open_structures.maegz:5025	-58.0808	5.88624	-0.139471	-0.94284	-22.1549	-1.80498	0	6.47745		-45.4023	3.1536	1.14878	-0.139471	0	0.00657119	0	0	-0.988147		3.12587	-74.2364	-80.3192	11.752	0	-4.34727	0	0	-38.7449		37.4229	-7532.69	-9214.37	4992.56	-146.26	-709.953	-17.9847	-19.2204	-1882.3		-535.159	-74.2364	-80.3192	11.752	0	-4.34727	0	0	-38.7449
523	1AQ1 - prepared ligprep_Open_structures.maegz:5025	-61.7626	-1.24684	-0.205236	-0.926964	-21.8627	-0.880194	0	11.8162		-48.4568	2.11643	0.0174678	-0.205236	0	0.0798211	0	0	0.228513		1.99586	-73.8983	-80.7081	11.4275	0	-4.30741	0	0	-38.2967		37.9864	-7465.73	-9239.35	4884.99	-145.057	-708.772	-16.1289	-20.0044	-1856.09		-365.314	-73.8983	-80.7081	11.4275	0	-4.30741	0	0	-38.2967
524	1AQ1 - prepared ligprep_Open_structures.maegz:5025	-67.9255	-14.2014	0.526593	-0.898539	-23.4156	-1.50917	0	20.9589		-49.3863	2.61855	-0.184732	0.526593	0	0.0109565	0	0	-0.120384		2.38612	-74.2284	-80.6167	11.528	0	-4.30689	0	0	-38.7042		37.8714	-7601.08	-9289.47	4834.17	-154.555	-711.499	-14.5451	-21.2746	-1803.81		-440.097	-74.2284	-80.6167	11.528	0	-4.30689	0	0	-38.7042
525	1AQ1 - prepared ligprep_Open_structures.maegz:5025	-66.9766	-9.92606	4.38284	-0.983478	-23.429	-1.60784	0	14.6838		-50.0968	6.78819	1.31093	4.38284	0	-0.186444	0	0	-0.153493		1.43436	-73.5685	-81.4173	11.9046	0	-4.17255	0	0	-37.8235		37.9403	-7526.08	-9288.52	4863.55	-150.817	-706.948	-16.7886	-17.7516	-1799.32		-409.486	-73.5685	-81.4173	11.9046	0	-4.17255	0	0	-37.8235
526	1AQ1 - prepared ligprep_Open_structures.maegz:5025	-62.2317	-2.45186	3.77379	-1.20269	-23.7131	-2.40036	0	14.5765		-50.8139	6.48269	0.326007	3.77379	0	-0.343704	0	0	-0.186466		2.91306	-73.9598	-80.6858	11.4343	0	-4.30766	0	0	-38.3675		37.9668	-7513.77	-9229.51	4886.81	-149.611	-715.074	-16.5001	-21.112	-1842.69		-426.083	-73.9598	-80.6858	11.4343	0	-4.30766	0	0	-38.3675
527	1AQ1 - prepared ligprep_Open_structures.maegz:5025	-73.6517	-30.5377	4.18894	-1.97035	-23.404	-1.48615	0	30.1436		-50.586	4.67382	0.906402	4.18894	0	-0.423691	0	0	-0.939841		0.942015	-74.0883	-80.7755	11.4631	0	-4.30965	0	0	-38.4342		37.968	-7565.93	-9292.27	4871.55	-149.571	-702.226	-17.4024	-15.5885	-1802.37		-458.049	-74.0883	-80.7755	11.4631	0	-4.30965	0	0	-38.4342
528	1AQ1 - prepared ligprep_Open_structures.maegz:5025	-69.1687	-6.68583	3.82831	-0.972732	-23.4373	-2.15583	0	13.1553		-52.9007	6.17977	-0.671089	3.82831	0	-0.142427	0	0	0.677995		2.48697	-73.43	-81.3169	11.9231	0	-4.17072	0	0	-37.8312		37.9657	-7603.53	-9299.86	4850.34	-153.056	-711.713	-17.1178	-17.053	-1812.2		-442.867	-73.43	-81.3169	11.9231	0	-4.17072	0	0	-37.8312
529	1AQ1 - prepared ligprep_Open_structures.maegz:5025	-76.0497	-12.9065	0.308917	-1.75459	-24.42	-1.50977	0	16.1149		-51.8826	4.05641	0.23265	0.308917	0	0.00339795	0	0	0.356261		3.15518	-74.2092	-80.3799	11.7331	0	-4.34325	0	0	-38.6491		37.43	-7417.87	-9297.57	4891.24	-153.279	-714.368	-17.7216	-17.331	-1797.3		-311.544	-74.2092	-80.3799	11.7331	0	-4.34325	0	0	-38.6491
530	1AQ1 - prepared ligprep_Open_structures.maegz:5025	-64.3741	-9.92785	1.74784	-1.06886	-24.5736	-1.272	0	18.7559		-48.0356	4.07357	0.269138	1.74784	0	-0.0100482	0	0	-0.364452		2.43109	-72.0747	-80.4277	14.0919	0	-4.68756	0	0	-38.7999		37.7486	-7547.7	-9318.14	4909.25	-152.123	-715.679	-16.8753	-13.3556	-1765.49		-475.291	-72.0747	-80.4277	14.0919	0	-4.68756	0	0	-38.7999
531	1AQ1 - prepared ligprep_Open_structures.maegz:5025	-70.039	-31.9714	3.81767	-1.72313	-23.877	-0.79241	0	39.3712		-54.8639	3.87502	-0.12912	3.81767	0	0.00442874	0	0	-0.0879083		0.269948	-71.8456	-80.815	13.908	0	-4.70588	0	0	-38.472		38.2393	-7517.71	-9328.93	4960.98	-151.551	-703.233	-17.6792	-14.9643	-1771.89		-490.429	-71.8456	-80.815	13.908	0	-4.70588	0	0	-38.472
532	1AQ1 - prepared ligprep_Open_structures.maegz:5025	-63.055	-23.4566	3.76095	-1.77789	-22.9411	-0.717569	0	31.0793		-49.0021	6.20973	0.975263	3.76095	0	0.115331	0	0	-0.343434		1.70162	-72.0379	-80.8172	13.8804	0	-4.70816	0	0	-38.6557		38.2627	-7485.62	-9358.1	4927.75	-154.139	-708.584	-16.4469	-13.5454	-1725.74		-436.814	-72.0379	-80.8172	13.8804	0	-4.70816	0	0	-38.6557
533	1AQ1 - prepared ligprep_Open_structures.maegz:5025	-65.8656	-21.9138	1.04637	-1.2481	-22.4249	-0.712503	0	30.2288		-50.8414	2.53872	-0.955323	1.04637	0	0.0950846	0	0	0.990979		1.3616	-74.1034	-80.7826	11.4647	0	-4.3081	0	0	-38.445		37.9676	-7580.23	-9381.49	4909.22	-156.16	-713.682	-15.9945	-18.31	-1691.05		-512.774	-74.1034	-80.7826	11.4647	0	-4.3081	0	0	-38.445
534	1AQ1 - prepared ligprep_Open_structures.maegz:5025	-70.7869	-5.19655	0.479541	-1.04373	-22.0837	-1.02007	0	10.4752		-52.3976	0.750414	-0.19418	0.479541	0	-0.0891032	0	0	-0.203879		0.758036	-74.1545	-80.7862	11.4601	0	-4.30811	0	0	-38.4913		37.9712	-7533.43	-9355.76	4955.74	-156.505	-711.03	-17.2649	-15.5664	-1721.44		-511.605	-74.1545	-80.7862	11.4601	0	-4.30811	0	0	-38.4913
535	1AQ1 - prepared ligprep_Open_structures.maegz:5025	-69.6732	-0.678007	0.326581	-1.14317	-24.21	-2.07902	0	10.2731		-52.1627	4.05643	1.95165	0.326581	0	0.111641	0	0	-0.799616		2.46617	-74.1697	-80.6741	11.4631	0	-4.30711	0	0	-38.5941		37.9425	-7463.28	-9275.11	4943.97	-155.225	-706.666	-18.7297	-14.4705	-1781.84		-455.207	-74.1697	-80.6741	11.4631	0	-4.30711	0	0	-38.5941
536	1AQ1 - prepared ligprep_Open_structures.maegz:5025	-71.2961	-40.927	1.78881	-1.65254	-22.6922	-1.24844	0	47.3049		-53.8696	2.48343	0.814858	1.78881	0	0.0933662	0	0	-0.475776		0.262173	-73.8695	-80.6579	11.4551	0	-4.30647	0	0	-38.2983		37.9381	-7561.85	-9415.92	4824.98	-159.093	-708.974	-18.7756	-20.7935	-1735.37		-327.902	-73.8695	-80.6579	11.4551	0	-4.30647	0	0	-38.2983
537	1AQ1 - prepared ligprep_Open_structures.maegz:5025	-66.8024	-23.5286	0.545118	-0.942034	-21.6408	-1.50475	0	31.0065		-50.7378	1.41523	-0.716872	0.545118	0	0.0266956	0	0	0.502693		1.0576	-74.1426	-80.6135	11.4637	0	-4.30695	0	0	-38.6021		37.9163	-7495.06	-9377.96	4956.97	-156.342	-717.287	-16.3676	-17.0197	-1710.52		-456.54	-74.1426	-80.6135	11.4637	0	-4.30695	0	0	-38.6021
538	1AQ1 - prepared ligprep_Open_structures.maegz:5025	-62.2965	3.77726	1.9968	-1.01633	-22.7937	-1.34818	0	5.19177		-48.1041	4.10654	1.4927	1.9968	0	-0.281967	0	0	-0.0791276		0.978131	-73.7153	-81.4074	11.9017	0	-4.17163	0	0	-37.9726		37.9347	-7431.78	-9288.26	4993.53	-155.59	-711.246	-17.5852	-14.4904	-1803.86		-434.276	-73.7153	-81.4074	11.9017	0	-4.17163	0	0	-37.9726
539	1AQ1 - prepared ligprep_Open_structures.maegz:5025	-59.9182	7.46677	1.10297	-0.844915	-21.8522	-0.783393	0	3.56889		-48.5763	1.46939	-0.846498	1.10297	0	-0.169194	0	0	-0.127621		1.50973	-73.9562	-80.6855	11.4744	0	-4.31115	0	0	-38.376		37.9421	-7528.22	-9298.26	4882.8	-154.45	-703.429	-17.8473	-10.5236	-1818.8		-407.709	-73.9562	-80.6855	11.4744	0	-4.31115	0	0	-38.376
540	1AQ1 - prepared ligprep_Open_structures.maegz:5025	-64.7693	-24.3778	0.990114	-1.03553	-22.1653	-1.40985	0	32.9378		-49.7087	1.33722	-0.292898	0.990114	0	-0.150086	0	0	-0.34514		1.13523	-74.0622	-80.6654	11.4148	0	-4.30628	0	0	-38.4795		37.9742	-7444.28	-9412.67	4900.39	-160.989	-708.898	-17.3724	-11.2382	-1714.72		-318.789	-74.0622	-80.6654	11.4148	0	-4.30628	0	0	-38.4795
541	1AQ1 - prepared ligprep_Open_structures.maegz:5025	-65.3746	-39.2695	1.53484	-1.63616	-22.7698	-2.24153	0	45.4138		-46.4063	5.17605	-0.499889	1.53484	0	-0.140837	0	0	0.655727		3.62621	-72.977	-81.0285	13.4676	0	-4.25128	0	0	-37.9006		36.7358	-7411.92	-9279.73	4966.98	-153.565	-704.376	-21.4668	-11.8632	-1763.75		-444.152	-72.977	-81.0285	13.4676	0	-4.25128	0	0	-37.9006
542	1AQ1 - prepared ligprep_Open_structures.maegz:5025	-73.0649	-28.176	3.00092	-0.939454	-25.901	-2.04239	0	34.958		-53.965	5.41897	0.875598	3.00092	0	-0.480857	0	0	-0.0299726		2.05329	-73.5253	-81.3323	11.8845	0	-4.16953	0	0	-37.9152		38.0073	-7582.72	-9299.13	4864.74	-155.182	-702.047	-19.3672	-12.4808	-1793.3		-465.962	-73.5253	-81.3323	11.8845	0	-4.16953	0	0	-37.9152
543	1AQ1 - prepared ligprep_Open_structures.maegz:5025	-61.7961	-20.8034	3.08507	-1.00379	-23.1465	-1.22385	0	30.1954		-48.899	5.96127	0.566056	3.08507	0	-0.190512	0	0	0.412829		2.08783	-73.6692	-81.3155	11.9055	0	-4.17061	0	0	-38.0705		37.982	-7614.04	-9348.63	4884.63	-152.076	-707.168	-18.7016	-12.3963	-1765.55		-494.154	-73.6692	-81.3155	11.9055	0	-4.17061	0	0	-38.0705
544	1AQ1 - prepared ligprep_Open_structures.maegz:5025	-64.2349	-16.2062	1.84869	-0.919233	-22.1245	-1.25836	0	23.8959		-49.4712	3.10303	0.8737	1.84869	0	-0.220004	0	0	0.0716509		0.528992	-73.486	-81.3236	11.8978	0	-4.16906	0	0	-37.8841		37.9928	-7384.1	-9352.72	5041.3	-157.826	-700.636	-18.8564	-12.1146	-1770.36		-412.885	-73.486	-81.3236	11.8978	0	-4.16906	0	0	-37.8841
545	1AQ1 - prepared ligprep_Open_structures.maegz:5025	-65.0122	-23.6716	1.49565	-1.10587	-22.7482	-1.35325	0	30.3005		-47.9294	3.08582	0.953292	1.49565	0	-0.136977	0	0	-0.0453274		0.819181	-73.5091	-81.3122	11.9114	0	-4.17104	0	0	-37.9097		37.9724	-7522.19	-9238.46	4872.35	-155.627	-703.069	-19.6259	-13.4784	-1790.85		-473.42	-73.5091	-81.3122	11.9114	0	-4.17104	0	0	-37.9097
546	1AQ1 - prepared ligprep_Open_structures.maegz:5025	-68.6575	-34.8888	2.30244	-1.89751	-23.7447	-0.767527	0	41.336		-50.9973	3.89454	0.413859	2.30244	0	-0.422545	0	0	0.232076		1.36871	-73.6243	-81.3191	11.9157	0	-4.17094	0	0	-38.0263		37.9764	-7460.05	-9314.97	4919.99	-153.474	-698.971	-18.6182	-13.6575	-1793.41		-386.94	-73.6243	-81.3191	11.9157	0	-4.17094	0	0	-38.0263
547	1AQ1 - prepared ligprep_Open_structures.maegz:5025	-66.5592	-38.2742	3.47765	-1.48113	-22.4877	-2.20903	0	47.6338		-53.2187	5.00468	2.32825	3.47765	0	0.13121	0	0	-1.35841		0.425985	-74.0963	-80.6402	11.4826	0	-4.30687	0	0	-38.546		37.9142	-7549.54	-9289.17	4832.87	-151.484	-708.298	-20.4134	-16.859	-1783.98		-412.204	-74.0963	-80.6402	11.4826	0	-4.30687	0	0	-38.546
548	1AQ1 - prepared ligprep_Open_structures.maegz:5025	-65.7246	6.60804	-0.244686	-1.62212	-21.6054	-1.2365	0	0.39143		-48.0153	1.13885	0.360425	-0.244686	0	-0.033889	0	0	-0.496474		1.55347	-74.0974	-80.6825	11.4504	0	-4.30754	0	0	-38.515		37.9572	-7452.75	-9188.37	4910.98	-150.134	-699.6	-18.2471	-12.2969	-1896.75		-398.343	-74.0974	-80.6825	11.4504	0	-4.30754	0	0	-38.515
549	1AQ1 - prepared ligprep_Open_structures.maegz:5025	-68.0648	-9.98697	2.24455	-2.05449	-22.632	-2.29393	0	17.345		-50.687	4.2034	2.04036	2.24455	0	0.054819	0	0	-1.71484		1.57851	-74.2745	-80.3946	11.7062	0	-4.34207	0	0	-38.7094		37.4654	-7480.09	-9246.88	4907.55	-151.362	-705.393	-19.2174	-12.1709	-1811.77		-440.838	-74.2745	-80.3946	11.7062	0	-4.34207	0	0	-38.7094
550	1AQ1 - prepared ligprep_Open_structures.maegz:5025	-65.586	0.541128	1.58416	-1.13363	-22.7728	-1.40116	0	5.24221		-47.646	4.49196	2.29995	1.58416	0	-0.142638	0	0	-1.49023		2.24071	-74.1578	-80.653	11.4827	0	-4.30587	0	0	-38.5954		37.9136	-7536.63	-9288.13	4886.66	-153.712	-714.431	-17.1017	-12.6247	-1817.13		-420.166	-74.1578	-80.653	11.4827	0	-4.30587	0	0	-38.5954
551	1AQ1 - prepared ligprep_Open_structures.maegz:5025	-64.2974	-1.09125	1.01089	-1.41081	-23.0215	-1.98472	0	12.8987		-50.6987	3.61706	1.73484	1.01089	0	0.147861	0	0	-1.12878		1.85225	-74.3476	-80.3504	11.7149	0	-4.34526	0	0	-38.8175		37.4507	-7419.69	-9250.98	4943.33	-153.849	-707.321	-18.7889	-12.4614	-1834.8		-384.809	-74.3476	-80.3504	11.7149	0	-4.34526	0	0	-38.8175
552	1AQ1 - prepared ligprep_Open_structures.maegz:5025	-60.4095	2.17685	-0.697275	-1.04667	-21.4467	-1.58845	0	5.60766		-43.4149	3.01481	0.860702	-0.697275	0	-0.091401	0	0	-0.408468		3.35125	-74.0445	-80.6618	11.4586	0	-4.30692	0	0	-38.4743		37.94	-7599.13	-9322.92	4869.01	-157.317	-706.653	-17.5899	-11.633	-1826.86		-425.163	-74.0445	-80.6618	11.4586	0	-4.30692	0	0	-38.4743
553	1AQ1 - prepared ligprep_Open_structures.maegz:5025	-63.5093	-19.6393	2.57343	-1.50442	-22.4944	-1.59989	0	29.4932		-50.338	3.2775	1.27012	2.57343	0	-0.246959	0	0	-1.24551		0.926422	-73.9663	-80.7328	11.4721	0	-4.30624	0	0	-38.3382		37.9389	-7628.04	-9316.78	4823.16	-155.466	-715.357	-18.9168	-13.4073	-1800.83		-430.441	-73.9663	-80.7328	11.4721	0	-4.30624	0	0	-38.3382
554	1AQ1 - prepared ligprep_Open_structures.maegz:5025	-63.7221	-38.4096	3.97292	-1.97445	-23.7108	-2.11321	0	43.3768		-44.8637	6.90852	2.36753	3.97292	0	-0.36286	0	0	-1.25852		2.18946	-74.3346	-80.4903	11.6957	0	-4.34275	0	0	-38.6996		37.5024	-7309.53	-9355.76	5010.47	-159.362	-698.032	-17.185	-12.5978	-1772.12		-304.942	-74.3346	-80.4903	11.6957	0	-4.34275	0	0	-38.6996
555	1AQ1 - prepared ligprep_Open_structures.maegz:5025	-61.0247	-19.9252	3.77544	-1.90398	-21.4703	-1.90708	0	30.7065		-50.3002	8.12507	0.80408	3.77544	0	0.186022	0	0	0.61608		2.74345	-74.0282	-80.581	11.4891	0	-4.30532	0	0	-38.5174		37.8864	-7473.35	-9302.85	4980.97	-152.638	-700.371	-19.621	-15.3269	-1820.35		-443.161	-74.0282	-80.581	11.4891	0	-4.30532	0	0	-38.5174
556	1AQ1 - prepared ligprep_Open_structures.maegz:5025	-64.6049	-26.1641	1.7208	-2.30308	-21.6187	-1.47217	0	31.8026		-46.5702	5.39414	-0.21683	1.7208	0	-0.0537483	0	0	0.608004		3.33591	-74.0348	-80.2937	12.9448	0	-4.45266	0	0	-39.2117		36.9785	-7587.94	-9280.38	4909.94	-161.306	-717.406	-18.6793	-12.7221	-1824.02		-483.373	-74.0348	-80.2937	12.9448	0	-4.45266	0	0	-39.2117
557	1AQ1 - prepared ligprep_Open_structures.maegz:5025	-67.4186	-37.9237	6.23168	-2.167	-23.098	-1.54593	0	41.6073		-50.5231	5.1192	-1.48239	6.23168	0	-0.201478	0	0	-0.0998159		0.671213	-74.1199	-80.5222	11.7198	0	-4.34337	0	0	-38.484		37.51	-7494.01	-9374.49	4980.86	-161.813	-705.064	-19.3199	-10.2119	-1764.77		-439.196	-74.1199	-80.5222	11.7198	0	-4.34337	0	0	-38.484
558	1AQ1 - prepared ligprep_Open_structures.maegz:5025	-68.4617	-37.9568	1.80242	-2.17198	-22.6805	-1.63415	0	44.7773		-50.598	2.9141	0.291915	1.80242	0	-0.284927	0	0	-0.396238		1.50093	-73.643	-80.0829	12.7876	0	-4.4155	0	0	-39.0849		37.1527	-7434.32	-9339.44	4941.93	-155.664	-701.765	-17.6066	-11.674	-1784.94		-365.169	-73.643	-80.0829	12.7876	0	-4.4155	0	0	-39.0849
559	1AQ1 - prepared ligprep_Open_structures.maegz:5025	-68.6751	-33.5557	3.65192	-2.03125	-23.7936	-1.98852	0	38.5781		-49.536	3.54235	0.520038	3.65192	0	-0.306447	0	0	-1.00776		0.6846	-74.2724	-80.4711	11.7155	0	-4.34428	0	0	-38.653		37.4805	-7490.33	-9303	4965.59	-155.502	-705.953	-16.2984	-9.58856	-1805.24		-460.336	-74.2724	-80.4711	11.7155	0	-4.34428	0	0	-38.653
560	1AQ1 - prepared ligprep_Open_structures.maegz:5025	-71.1467	-36.653	3.74705	-2.0365	-24.1054	-1.72757	0	41.124		-51.4954	3.56655	-0.448787	3.74705	0	-0.190659	0	0	-0.273553		0.73249	-74.4313	-80.4842	11.7044	0	-4.34326	0	0	-38.8059		37.4975	-7487.92	-9361.43	4942.55	-154.52	-703.806	-19.0171	-10.5142	-1743.57		-437.616	-74.4313	-80.4842	11.7044	0	-4.34326	0	0	-38.8059
561	1AQ1 - prepared ligprep_Open_structures.maegz:5025	-65.7621	-33.5171	4.26815	-2.16752	-22.5781	-1.49387	0	37.1998		-47.4734	5.31864	-0.372897	4.26815	0	-0.228276	0	0	-0.209973		1.86164	-74.3376	-80.4895	11.7133	0	-4.34355	0	0	-38.7057		37.4878	-7552.83	-9360.21	4864.02	-160.911	-703.182	-13.3935	-13.0065	-1787.95		-378.192	-74.3376	-80.4895	11.7133	0	-4.34355	0	0	-38.7057
562	1AQ1 - prepared ligprep_Open_structures.maegz:5025	-66.4049	-26.2865	2.14734	-2.67103	-23.3483	-1.17864	0	35.2418		-50.3096	5.00376	-0.248047	2.14734	0	-0.216623	0	0	0.381312		2.93978	-73.9258	-80.2166	12.946	0	-4.45484	0	0	-39.1595		36.9591	-7541.88	-9324.67	4961.68	-157.184	-700.049	-17.5708	-11.9394	-1827.35		-464.798	-73.9258	-80.2166	12.946	0	-4.45484	0	0	-39.1595
563	1AQ1 - prepared ligprep_Open_structures.maegz:5025	-70.8464	-27.3817	1.69717	-2.5102	-23.3984	-1.0759	0	32.8606		-51.038	2.85003	0.0698029	1.69717	0	-0.296968	0	0	0.111562		1.26847	-73.8257	-80.1032	12.725	0	-4.41143	0	0	-39.2654		37.2295	-7504.95	-9310.69	4984.32	-155.388	-694.116	-15.8506	-11.5658	-1783.13		-518.528	-73.8257	-80.1032	12.725	0	-4.41143	0	0	-39.2654
564	1AQ1 - prepared ligprep_Open_structures.maegz:5025	-62.3406	-7.4773	-1.12386	-1.0853	-21.1704	-1.05931	0	16.688		-47.1125	2.35843	-0.262613	-1.12386	0	0.102831	0	0	0.487362		3.15471	-74.2343	-80.3697	11.7125	0	-4.34224	0	0	-38.6853		37.4504	-7640.25	-9276.68	4924.16	-155.357	-721.175	-13.9113	-9.88692	-1854.81		-532.597	-74.2343	-80.3697	11.7125	0	-4.34224	0	0	-38.6853
565	1AQ1 - prepared ligprep_Open_structures.maegz:5025	-64.4449	-34.5066	0.570379	-2.15725	-22.4266	-1.4403	0	43.9122		-48.3967	3.16268	0.130357	0.570379	0	-0.323766	0	0	0.254939		2.53077	-74.3172	-80.2458	12.9703	0	-4.44041	0	0	-39.5341		36.9327	-7572.45	-9280.79	4930.66	-155.292	-713.49	-14.7287	-12.5933	-1803.39		-522.82	-74.3172	-80.2458	12.9703	0	-4.44041	0	0	-39.5341
566	1AQ1 - prepared ligprep_Open_structures.maegz:5025	-66.0079	-31.6444	2.94606	-1.95434	-20.9666	-2.16944	0	38.5679		-50.7871	4.32082	2.19908	2.94606	0	-0.0040434	0	0	-1.63124		0.810962	-74.1085	-80.6295	11.4308	0	-4.30687	0	0	-38.5491		37.9463	-7605.44	-9351.64	4873.49	-154.716	-709.148	-17.4599	-13.367	-1772.68		-459.922	-74.1085	-80.6295	11.4308	0	-4.30687	0	0	-38.5491
567	1AQ1 - prepared ligprep_Open_structures.maegz:5025	-66.1581	-4.70451	3.03867	-1.65063	-21.6036	-1.91064	0	11.0185		-50.3459	4.23397	-1.15363	3.03867	0	-0.0202628	0	0	1.23912		1.13006	-73.6146	-81.371	11.9338	0	-4.17302	0	0	-37.8772		37.8729	-7558.86	-9269.24	4937.91	-154.619	-721.192	-15.7022	-12.7583	-1828.98		-494.279	-73.6146	-81.371	11.9338	0	-4.17302	0	0	-37.8772
568	1AQ1 - prepared ligprep_Open_structures.maegz:5025	-61.8559	10.0238	2.12531	-1.09901	-22.2185	-1.73453	0	-1.4391		-47.5138	5.18901	1.42124	2.12531	0	-0.118045	0	0	-0.657699		2.4182	-73.4643	-81.4253	11.9223	0	-4.17286	0	0	-37.72		37.9316	-7513.52	-9260.34	4976.62	-147.271	-709.687	-14.1173	-14.4463	-1837.16		-507.127	-73.4643	-81.4253	11.9223	0	-4.17286	0	0	-37.72
569	1AQ1 - prepared ligprep_Open_structures.maegz:5025	-56.9003	3.1551	1.67843	-0.963514	-20.6552	-1.29629	0	4.88905		-43.7079	2.85405	0.174243	1.67843	0	-0.213345	0	0	0.136401		1.07832	-73.5148	-81.3934	11.8957	0	-4.16999	0	0	-37.784		37.9368	-7532.47	-9376.29	4970.12	-153.3	-707.145	-14.2174	-13.3783	-1799.33		-438.931	-73.5148	-81.3934	11.8957	0	-4.16999	0	0	-37.784
570	1AQ1 - prepared ligprep_Open_structures.maegz:5025	-63.8015	16.3776	0.170056	-1.14749	-22.7162	-1.05402	0	-8.16813		-47.2633	2.55932	-1.41082	0.170056	0	-0.316627	0	0	1.4104		2.70632	-71.4579	-79.7827	15.1573	0	-4.78414	0	0	-39.4754		37.427	-7574.57	-9290.04	4909.3	-155.996	-713.898	-19.5776	-10.7669	-1839.18		-454.41	-71.4579	-79.7827	15.1573	0	-4.78414	0	0	-39.4754
571	1AQ1 - prepared ligprep_Open_structures.maegz:5025	-58.9568	12.9793	1.08274	-1.23387	-20.6817	-1.15516	0	-4.63438		-45.3137	3.11495	0.551782	1.08274	0	-0.169426	0	0	-0.156331		1.80618	-73.382	-81.3249	11.9037	0	-4.1707	0	0	-37.7762		37.9862	-7495.36	-9284.18	4968.26	-151.004	-714.182	-17.2629	-11.6187	-1858.17		-427.207	-73.382	-81.3249	11.9037	0	-4.1707	0	0	-37.7762
572	1AQ1 - prepared ligprep_Open_structures.maegz:5025	-56.471	22.9845	2.37446	-1.01248	-22.6716	-1.87202	0	-12.308		-43.9659	4.92168	1.12567	2.37446	0	-0.10367	0	0	-0.124014		1.64923	-73.5986	-81.4098	11.8941	0	-4.17272	0	0	-37.8533		37.9431	-7609.67	-9345.47	4898.08	-156.838	-717.964	-17.4083	-11.4257	-1795.27		-463.371	-73.5986	-81.4098	11.8941	0	-4.17272	0	0	-37.8533
573	1AQ1 - prepared ligprep_Open_structures.maegz:5025	-63.4148	15.3231	1.59742	-1.11566	-20.6702	-1.69798	0	-8.21286		-48.6387	3.86855	0.561335	1.59742	0	-0.134361	0	0	0.448136		1.39602	-73.4245	-81.433	11.9253	0	-4.17255	0	0	-37.6829		37.9386	-7558.42	-9327.17	4944.9	-157.738	-724.029	-15.9878	-13.8812	-1831.98		-432.537	-73.4245	-81.433	11.9253	0	-4.17255	0	0	-37.6829
574	1AQ1 - prepared ligprep_Open_structures.maegz:5025	-64.7213	10.4832	0.80296	-0.930003	-24.1581	-2.05119	0	-1.12502		-47.7432	4.94673	1.69608	0.80296	0	-0.0545796	0	0	-0.170666		2.67293	-73.9233	-81.7142	12.1919	0	-4.2414	0	0	-37.7256		37.5661	-7470.84	-9283.38	5003.06	-153.228	-703.579	-15.2067	-7.04496	-1823.28		-488.195	-73.9233	-81.7142	12.1919	0	-4.2414	0	0	-37.7256
575	1AQ1 - prepared ligprep_Open_structures.maegz:5025	-62.7327	2.93767	2.34271	-1.18109	-22.3624	-1.86016	0	4.39821		-47.0076	5.04568	1.3496	2.34271	0	-0.0295624	0	0	-0.47597		1.8589	-73.3454	-81.4236	11.9232	0	-4.17275	0	0	-37.601		37.9286	-7560.29	-9261	4937.01	-155.469	-711.589	-16.0923	-7.39091	-1875.31		-470.454	-73.3454	-81.4236	11.9232	0	-4.17275	0	0	-37.601
576	1AQ1 - prepared ligprep_Open_structures.maegz:5025	-59.9828	12.3974	2.37363	-1.04043	-21.4484	-3.21565	0	-3.35125		-45.6981	4.98496	0.0306644	2.37363	0	-0.226361	0	0	0.461468		2.34556	-73.8287	-81.6221	12.196	0	-4.24	0	0	-37.7729		37.6102	-7590.41	-9279.01	5000.68	-155.247	-704.676	-20.8221	-7.92047	-1816.66		-606.746	-73.8287	-81.6221	12.196	0	-4.24	0	0	-37.7729
577	1AQ1 - prepared ligprep_Open_structures.maegz:5025	-69.8076	20.3024	1.03413	-1.39344	-25.4954	-2.16177	0	-10.1842		-51.9093	4.35217	0.189042	1.03413	0	-0.391571	0	0	0.452906		3.06766	-71.4694	-81.8522	14.9731	0	-4.53436	0	0	-37.5613		37.5053	-7471.12	-9233.85	4971.77	-155.209	-719.151	-15.7103	-8.6422	-1861.11		-449.217	-71.4694	-81.8522	14.9731	0	-4.53436	0	0	-37.5613
578	1AQ1 - prepared ligprep_Open_structures.maegz:5025	-67.959	8.63822	0.997277	-1.13756	-24.1709	-2.40246	0	-0.194781		-49.6888	4.47242	-0.221621	0.997277	0	0.280749	0	0	0.511566		2.90445	-71.3669	-81.8295	14.978	0	-4.53596	0	0	-37.4707		37.4913	-7508.04	-9332.73	5001.75	-157.781	-705.828	-18.0625	-11.3706	-1813.68		-470.347	-71.3669	-81.8295	14.978	0	-4.53596	0	0	-37.4707
579	1AQ1 - prepared ligprep_Open_structures.maegz:5025	-67.4777	5.89645	1.74212	-1.61481	-24.1368	-1.79765	0	2.39827		-49.9653	3.9939	-0.229298	1.74212	0	-0.404537	0	0	0.389603		2.49602	-71.5091	-81.8795	14.93	0	-4.53213	0	0	-37.5857		37.5583	-7510.65	-9281.31	4960.65	-158.548	-715.055	-16.6153	-15.0535	-1875.98		-408.746	-71.5091	-81.8795	14.93	0	-4.53213	0	0	-37.5857
580	1AQ1 - prepared ligprep_Open_structures.maegz:5025	-71.6844	4.17124	3.04782	-1.14011	-25.9539	-1.7642	0	1.38737		-51.4326	4.59601	-0.630074	3.04782	0	-0.35269	0	0	0.643956		1.887	-71.1571	-81.3326	14.6756	0	-4.47467	0	0	-37.8285		37.803	-7529.2	-9164.14	4940.06	-150.67	-708.194	-15.0164	-15.1834	-1901.25		-514.813	-71.1571	-81.3326	14.6756	0	-4.47467	0	0	-37.8285
581	1AQ1 - prepared ligprep_Open_structures.maegz:5025	-61.4229	4.02129	0.858487	-1.08125	-24.3754	-1.9816	0	6.90646		-45.7709	3.95961	-0.736932	0.858487	0	-0.269967	0	0	0.664159		3.44386	-71.4547	-81.8623	14.9516	0	-4.53882	0	0	-37.4919		37.4867	-7577.28	-9229.42	4862.67	-153.142	-707.503	-15.9923	-14.4941	-1870.15		-449.259	-71.4547	-81.8623	14.9516	0	-4.53882	0	0	-37.4919
582	1AQ1 - prepared ligprep_Open_structures.maegz:5025	-70.4908	-11.4807	1.93161	-1.6934	-26.0117	-1.46569	0	18.7562		-50.5272	4.7961	0.970587	1.93161	0	-0.0936999	0	0	-0.584701		2.5723	-71.312	-81.8477	14.9968	0	-4.53039	0	0	-37.3755		37.4448	-7526.11	-9275.69	4836.3	-151.432	-714.848	-15.0164	-17.6899	-1832.59		-355.133	-71.312	-81.8477	14.9968	0	-4.53039	0	0	-37.3755
583	1AQ1 - prepared ligprep_Open_structures.maegz:5025	-54.8862	12.3102	8.17565	-1.22567	-22.8534	-2.76176	0	1.14994		-49.6812	10.434	0.0157963	8.17565	0	-0.053834	0	0	0.657729		1.63865	-73.9189	-81.3471	12.193	0	-4.23557	0	0	-37.96		37.4309	-7558.56	-9331.4	4891.72	-152.828	-696.438	-15.7216	-13.9393	-1817.84		-422.113	-73.9189	-81.3471	12.193	0	-4.23557	0	0	-37.96
584	1AQ1 - prepared ligprep_Open_structures.maegz:5025	-64.4236	-8.64242	0.930768	-1.78396	-21.4469	-1.28954	0	16.0223		-48.2138	3.50753	-0.415136	0.930768	0	-0.0444922	0	0	0.551867		2.48452	-73.2823	-80.7514	11.8966	0	-4.16864	0	0	-37.9385		37.6796	-7518.7	-9299.65	4934.72	-158.058	-705.457	-15.5889	-15.4194	-1819.37		-439.879	-73.2823	-80.7514	11.8966	0	-4.16864	0	0	-37.9385
585	1AQ1 - prepared ligprep_Open_structures.maegz:5025	-63.6233	-3.47163	4.76499	-2.27207	-23.6116	-0.950861	0	10.9644		-49.0465	6.74012	0.504735	4.76499	0	-0.134764	0	0	-0.470196		2.07535	-74.2194	-81.6408	11.4305	0	-4.30825	0	0	-37.5834		37.8825	-7503.48	-9335.45	5008.65	-153.447	-712.792	-15.8788	-13.5156	-1853.66		-427.387	-74.2194	-81.6408	11.4305	0	-4.30825	0	0	-37.5834
586	1AQ1 - prepared ligprep_Open_structures.maegz:5025	-64.3992	-14.9964	3.22215	-2.30243	-22.325	-0.839	0	20.4669		-47.6254	6.47403	2.61718	3.22215	0	0.0610891	0	0	-2.01289		2.5865	-74.1612	-81.6566	11.4862	0	-4.30677	0	0	-37.5269		37.8429	-7455.39	-9302.3	5037.54	-153.593	-709.333	-15.4337	-16.9049	-1821.28		-474.087	-74.1612	-81.6566	11.4862	0	-4.30677	0	0	-37.5269
587	1AQ1 - prepared ligprep_Open_structures.maegz:5025	-58.6033	-2.81122	2.1982	-2.04553	-19.8438	-1.16434	0	10.2722		-45.2088	3.83092	1.75658	2.1982	0	0.0506319	0	0	-1.5791		1.40461	-74.1319	-81.6448	11.4625	0	-4.30738	0	0	-37.5002		37.8579	-7420.85	-9293.22	4971.96	-149.363	-704.7	-16.8818	-19.9414	-1816.38		-392.33	-74.1319	-81.6448	11.4625	0	-4.30738	0	0	-37.5002
588	1AQ1 - prepared ligprep_Open_structures.maegz:5025	-60.9069	-3.94907	4.25947	-2.19388	-22.0123	-0.935175	0	12.1346		-48.2106	5.44824	-0.0936935	4.25947	0	-0.11299	0	0	-0.384227		1.77968	-74.0534	-81.642	11.4157	0	-4.30953	0	0	-37.4153		37.8978	-7475.23	-9298.06	4957.44	-150.959	-701.945	-14.4051	-17.7329	-1831.29		-418.277	-74.0534	-81.642	11.4157	0	-4.30953	0	0	-37.4153
589	1AQ1 - prepared ligprep_Open_structures.maegz:5025	-58.3259	-2.50589	5.6019	-2.15265	-21.952	-1.66514	0	13.4468		-49.099	7.89881	3.17432	5.6019	0	0.107317	0	0	-1.76625		0.781529	-74.1065	-81.6329	11.4561	0	-4.30814	0	0	-37.4797		37.8582	-7494.53	-9271.65	4957.79	-154.257	-722.808	-18.5462	-21.3962	-1834.11		-429.55	-74.1065	-81.6329	11.4561	0	-4.30814	0	0	-37.4797
590	1AQ1 - prepared ligprep_Open_structures.maegz:5025	-62.7695	-0.0482918	4.88283	-2.25194	-23.3884	-1.43451	0	9.49571		-50.0249	7.1099	1.0775	4.88283	0	0.0296184	0	0	-0.998101		2.11806	-74.4404	-81.3554	11.6639	0	-4.34732	0	0	-37.8249		37.4233	-7565.18	-9299.03	4961.66	-154.192	-719.949	-14.9328	-19.9766	-1838.26		-480.499	-74.4404	-81.3554	11.6639	0	-4.34732	0	0	-37.8249
591	1AQ1 - prepared ligprep_Open_structures.maegz:5025	-62.0625	4.24048	2.22448	-2.05896	-23.4369	-1.52724	0	8.26104		-49.7653	6.49994	0.574366	2.22448	0	0.126793	0	0	-0.343491		3.91779	-74.3432	-81.35	11.6762	0	-4.34609	0	0	-37.7352		37.4118	-7576.84	-9345.11	4911.7	-155.539	-715.163	-16.0023	-15.7178	-1817.31		-423.693	-74.3432	-81.35	11.6762	0	-4.34609	0	0	-37.7352
592	1AQ1 - prepared ligprep_Open_structures.maegz:5025	-62.4061	-10.6922	1.61235	-2.12842	-22.4974	-0.90718	0	19.178		-46.9713	6.76402	1.64285	1.61235	0	0.105541	0	0	-0.357676		3.76096	-74.2219	-81.3508	11.6825	0	-4.34665	0	0	-37.6126		37.4056	-7523.42	-9286.99	4869.13	-158.013	-709.085	-14.205	-19.1433	-1800.97		-404.147	-74.2219	-81.3508	11.6825	0	-4.34665	0	0	-37.6126
593	1AQ1 - prepared ligprep_Open_structures.maegz:5025	-61.4507	3.65984	2.48011	-2.06061	-21.6575	-0.795603	0	4.91419		-47.991	6.52989	2.98955	2.48011	0	0.108428	0	0	-1.63276		2.58456	-74.1184	-81.0657	11.5448	0	-4.3058	0	0	-38.119		37.8274	-7574.52	-9221.35	4964.56	-152.555	-709.47	-15.0285	-19.5448	-1868.27		-552.852	-74.1184	-81.0657	11.5448	0	-4.3058	0	0	-38.119
594	1AQ1 - prepared ligprep_Open_structures.maegz:5025	-60.6401	4.92234	0.968525	-1.47658	-21.274	-1.5075	0	6.16759		-48.4406	4.31973	1.60137	0.968525	0	0.12449	0	0	-0.549625		2.17497	-74.2767	-80.7975	11.7953	0	-4.34806	0	0	-38.2896		37.3631	-7457.99	-9238.14	4964.29	-146.856	-696.193	-15.0523	-14.6017	-1853.88		-457.563	-74.2767	-80.7975	11.7953	0	-4.34806	0	0	-38.2896
595	1AQ1 - prepared ligprep_Open_structures.maegz:5025	-63.1003	-2.05823	3.08448	-1.50039	-22.1423	-0.827207	0	9.64288		-49.2995	6.85655	1.23931	3.08448	0	-0.0895587	0	0	0.0621846		2.56013	-73.7824	-81.0759	11.9443	0	-4.16862	0	0	-38.2604		37.7782	-7548.64	-9244.19	4955.75	-149.861	-710.61	-14.1143	-16.8253	-1857.97		-510.807	-73.7824	-81.0759	11.9443	0	-4.16862	0	0	-38.2604
596	1AQ1 - prepared ligprep_Open_structures.maegz:5025	-66.5673	-11.9451	0.406541	-2.43155	-22.8625	-0.833618	0	16.16		-45.0611	4.54134	1.23089	0.406541	0	-0.0631061	0	0	-0.0408658		3.00787	-73.6661	-81.079	11.9438	0	-4.16855	0	0	-38.1461		37.7838	-7601.35	-9308.02	4878.18	-151.345	-715.408	-17.1429	-19.9818	-1804.61		-463.026	-73.6661	-81.079	11.9438	0	-4.16855	0	0	-38.1461
597	1AQ1 - prepared ligprep_Open_structures.maegz:5025	-66.5157	-16.3533	2.86785	-2.72135	-22.3488	-1.21852	0	20.6782		-47.4197	4.50382	0.0213803	2.86785	0	-0.0625953	0	0	-0.128203		1.80539	-73.6591	-81.0574	11.9322	0	-4.16709	0	0	-38.1405		37.7738	-7537.24	-9269	4924.06	-150.018	-704.64	-14.2845	-15.7047	-1833.21		-474.442	-73.6591	-81.0574	11.9322	0	-4.16709	0	0	-38.1405
598	1AQ1 - prepared ligprep_Open_structures.maegz:5025	-61.5794	13.163	1.78443	-1.59147	-21.4014	-2.05436	0	-3.81797		-47.6616	6.29061	1.41442	1.78443	0	0.0754862	0	0	-0.215235		3.23151	-73.8165	-81.3594	12.2188	0	-4.23933	0	0	-37.8494		37.4129	-7568.89	-9148.88	4924.12	-147.542	-706.718	-16.2107	-22.096	-1916.55		-535.024	-73.8165	-81.3594	12.2188	0	-4.23933	0	0	-37.8494
599	1AQ1 - prepared ligprep_Open_structures.maegz:5025	-64.998	-1.06747	1.98595	-2.22459	-21.997	-0.829499	0	8.36035		-49.2257	4.46989	0.451723	1.98595	0	-0.0190912	0	0	0.259175		1.79213	-73.6925	-81.0733	11.9601	0	-4.16881	0	0	-38.1767		37.7662	-7627.93	-9231.82	4863.24	-153.448	-726.654	-13.4217	-15.6656	-1855.08		-495.08	-73.6925	-81.0733	11.9601	0	-4.16881	0	0	-38.1767
600	1AQ1 - prepared ligprep_Open_structures.maegz:5025	-63.6511	2.60158	5.63898	-1.11506	-23.7455	-0.786572	0	6.46132		-52.7058	9.15424	1.10335	5.63898	0	-0.180359	0	0	0.247818		2.34444	-73.4996	-81.0724	11.9288	0	-4.16857	0	0	-37.9725		37.7851	-7612.61	-9228.58	4870.42	-152.913	-711.694	-12.8151	-18.9758	-1863.78		-494.272	-73.4996	-81.0724	11.9288	0	-4.16857	0	0	-37.9725
601	1AQ1 - prepared ligprep_Open_structures.maegz:5025	-59.4752	-3.56732	3.87256	-1.1221	-22.4416	-0.953876	0	11.9406		-47.2034	7.90902	1.43624	3.87256	0	-0.158635	0	0	0.0248815		2.73398	-73.6943	-81.0715	11.9375	0	-4.16562	0	0	-38.1739		37.7793	-7558.02	-9312.68	4898.44	-154.495	-699.003	-13.6081	-21.6977	-1800.28		-454.706	-73.6943	-81.0715	11.9375	0	-4.16562	0	0	-38.1739
602	1AQ1 - prepared ligprep_Open_structures.maegz:5025	-58.3446	-9.25995	1.96728	-1.5097	-22.0911	-1.00348	0	18.6731		-45.1209	6.99935	1.24543	1.96728	0	-0.11837	0	0	0.104448		3.80056	-73.4796	-81.0545	13.4719	0	-4.25112	0	0	-38.2471		36.6012	-7417.99	-9271.67	5029.39	-152.78	-707.698	-14.6633	-22.4986	-1803.11		-474.952	-73.4796	-81.0545	13.4719	0	-4.25112	0	0	-38.2471
603	1AQ1 - prepared ligprep_Open_structures.maegz:5025	-63.9452	-0.219772	3.01254	-1.79079	-24.0215	-1.52511	0	10.0211		-49.4217	6.84039	-0.6758	3.01254	0	-0.184468	0	0	0.732425		3.95569	-73.579	-81.0392	12.1823	0	-4.23821	0	0	-37.7971		37.3132	-7509.22	-9317.83	4907.66	-155.368	-712.35	-15.7954	-20.0233	-1789.09		-406.416	-73.579	-81.0392	12.1823	0	-4.23821	0	0	-37.7971
604	1AQ1 - prepared ligprep_Open_structures.maegz:5025	-66.2606	-4.0311	2.5337	-2.28911	-21.6697	-1.1666	0	8.5544		-48.1922	5.41827	-0.0157169	2.5337	0	-0.0598441	0	0	0.647401		2.31273	-73.3904	-80.7788	11.9	0	-4.16966	0	0	-38.0406		37.6987	-7399.72	-9194.92	5043.66	-149.564	-708.652	-15.1837	-14.7378	-1896.56		-463.751	-73.3904	-80.7788	11.9	0	-4.16966	0	0	-38.0406
605	1AQ1 - prepared ligprep_Open_structures.maegz:5025	-69.0532	-12.2614	2.57255	-2.11086	-23.6674	-1.42409	0	19.7411		-51.9031	4.24391	-1.04023	2.57255	0	-0.0770109	0	0	1.16329		1.62532	-73.6749	-81.0399	12.1934	0	-4.2392	0	0	-37.8939		37.3047	-7402.22	-9292.34	4968.91	-152.876	-708.556	-16.3329	-17.7122	-1832.58		-350.742	-73.6749	-81.0399	12.1934	0	-4.2392	0	0	-37.8939
606	1AQ1 - prepared ligprep_Open_structures.maegz:5025	-68.6674	-0.97569	3.647	-2.24961	-23.6082	-1.1895	0	5.20008		-49.4914	7.47166	-0.305833	3.647	0	-0.0442662	0	0	0.91397		3.26079	-73.3135	-80.7779	11.9085	0	-4.16842	0	0	-37.9646		37.6889	-7567.98	-9199.57	4893.34	-153.233	-710.69	-14.3973	-14.1533	-1856.41		-512.871	-73.3135	-80.7779	11.9085	0	-4.16842	0	0	-37.9646
607	1AQ1 - prepared ligprep_Open_structures.maegz:5025	-66.2262	-9.35526	4.66765	-2.13489	-24.0036	-1.3907	0	13.9441		-47.9535	7.27505	-1.08996	4.66765	0	-0.190375	0	0	1.12056		2.76718	-73.6299	-81.0531	12.1797	0	-4.23724	0	0	-37.8474		37.3282	-7609.5	-9246.85	4916.96	-155.034	-709.665	-14.352	-16.2744	-1857.07		-527.217	-73.6299	-81.0531	12.1797	0	-4.23724	0	0	-37.8474
608	1AQ1 - prepared ligprep_Open_structures.maegz:5025	-65.8844	-13.5712	2.62753	-1.95887	-22.2946	-0.771059	0	18.4164		-48.3326	4.83338	-1.08084	2.62753	0	-0.142637	0	0	1.20439		2.22493	-73.3466	-80.7869	11.9022	0	-4.16883	0	0	-37.9971		37.704	-7504.74	-9150.95	4939.25	-147.121	-717.998	-16.3513	-18.8843	-1852.73		-539.956	-73.3466	-80.7869	11.9022	0	-4.16883	0	0	-37.9971
609	1AQ1 - prepared ligprep_Open_structures.maegz:5025	-64.05	0.868578	2.10648	-1.87667	-23.2509	-1.77148	0	9.0601		-49.1861	5.97752	-0.240462	2.10648	0	-0.0689126	0	0	0.716513		3.4639	-73.405	-80.7517	11.9222	0	-4.16821	0	0	-38.0683		37.6612	-7601.87	-9216.08	4909.08	-146.513	-699.536	-16.5261	-20.381	-1838.86		-573.051	-73.405	-80.7517	11.9222	0	-4.16821	0	0	-38.0683
610	1AQ1 - prepared ligprep_Open_structures.maegz:5025	-58.9152	-10.6608	5.84164	-2.00087	-21.3577	-1.29973	0	17.1908		-46.6286	9.4631	-0.504941	5.84164	0	-0.133617	0	0	1.06752		3.19249	-73.4391	-80.7828	11.9026	0	-4.16859	0	0	-38.0896		37.6994	-7432.26	-9270.82	4888.77	-151.024	-709.31	-16.301	-13.5995	-1813.99		-345.978	-73.4391	-80.7828	11.9026	0	-4.16859	0	0	-38.0896
611	1AQ1 - prepared ligprep_Open_structures.maegz:5025	-67.0178	-18.7836	1.80583	-1.49119	-22.317	-1.05727	0	24.3587		-49.5333	5.55687	-0.387172	1.80583	0	0.0553918	0	0	1.15842		2.9244	-70.8152	-80.2148	15.9502	0	-4.56299	0	0	-38.7784		36.7908	-7568.88	-9238.54	4905.1	-152.059	-698.816	-14.8032	-20.7448	-1871.42		-477.591	-70.8152	-80.2148	15.9502	0	-4.56299	0	0	-38.7784
612	1AQ1 - prepared ligprep_Open_structures.maegz:5025	-68.1363	-15.1026	4.41089	-1.45348	-24.9223	-2.58856	0	25.0024		-53.4827	5.9161	-0.739475	4.41089	0	-0.0538157	0	0	1.03423		1.26427	-73.8108	-81.725	12.1923	0	-4.24415	0	0	-37.6021		37.5681	-7521	-9312.08	4954.04	-151.753	-705.151	-16.6969	-19.3945	-1791.1		-478.876	-73.8108	-81.725	12.1923	0	-4.24415	0	0	-37.6021
613	1AQ1 - prepared ligprep_Open_structures.maegz:5025	-64.5897	1.79961	1.8355	-1.11934	-25.2515	-1.44309	0	3.15056		-43.5614	5.12618	-0.225045	1.8355	0	-0.443192	0	0	0.216538		3.74238	-71.357	-81.3527	14.6883	0	-4.47719	0	0	-37.9386		37.7232	-7629.74	-9257.47	4873.72	-150.638	-716.037	-15.8474	-20.6674	-1829.82		-512.986	-71.357	-81.3527	14.6883	0	-4.47719	0	0	-37.9386
614	1AQ1 - prepared ligprep_Open_structures.maegz:5025	-65.3049	-4.16458	2.66565	-1.05324	-25.9245	-1.43641	0	11.3856		-46.7775	3.76039	-0.414322	2.66565	0	-0.591352	0	0	0.26566		1.83476	-71.5717	-81.779	14.9457	0	-4.53617	0	0	-37.6549		37.4527	-7446.59	-9230.13	4986.76	-147.715	-716.281	-14.2094	-16.6572	-1868.09		-440.267	-71.5717	-81.779	14.9457	0	-4.53617	0	0	-37.6549
615	1AQ1 - prepared ligprep_Open_structures.maegz:5025	-70.3415	-5.59442	-0.339504	-1.29495	-25.7462	-2.3466	0	11.4771		-46.4969	3.42311	0.627741	-0.339504	0	-0.313032	0	0	0.288167		3.15974	-71.3079	-81.1483	14.6997	0	-4.46974	0	0	-38.0504		37.6609	-7480.8	-9337.23	4947.53	-156.516	-716.005	-14.6348	-14.6593	-1789.82		-399.463	-71.3079	-81.1483	14.6997	0	-4.46974	0	0	-38.0504
616	1AQ1 - prepared ligprep_Open_structures.maegz:5025	-69.5599	4.18424	2.06358	-1.38721	-26.1778	-2.07377	0	2.32439		-48.4933	5.38718	0.522743	2.06358	0	-0.282181	0	0	-0.214246		3.29729	-71.3635	-81.0967	14.7236	0	-4.47399	0	0	-38.1382		37.6217	-7521.22	-9282.5	4881.48	-153.018	-723.913	-14.4936	-18.3165	-1822		-388.455	-71.3635	-81.0967	14.7236	0	-4.47399	0	0	-38.1382
617	1AQ1 - prepared ligprep_Open_structures.maegz:5025	-66.8286	-0.579341	4.93105	-1.12266	-27.3184	-2.60458	0	11.3821		-51.5167	7.26181	-1.57627	4.93105	0	0.781313	0	0	1.27515		1.85057	-75.6038	-81.8105	13.6205	0	-5.62892	0	0	-37.1401		35.3552	-7587.17	-9287.65	4838.65	-153.065	-709.681	-13.9142	-19.3509	-1820.02		-422.134	-75.6038	-81.8105	13.6205	0	-5.62892	0	0	-37.1401
618	1AQ1 - prepared ligprep_Open_structures.maegz:5025	-70.7402	9.48231	2.765	-0.972956	-27.9401	-2.72679	0	-1.84092		-49.5067	4.32028	0.0534889	2.765	0	-0.379055	0	0	0.236699		1.64415	-71.4081	-81.5158	14.9895	0	-4.5468	0	0	-37.6503		37.3153	-7556.12	-9221.38	4874.8	-144.482	-714.055	-14.7112	-23.3047	-1873.7		-439.28	-71.4081	-81.5158	14.9895	0	-4.5468	0	0	-37.6503
619	1AQ1 - prepared ligprep_Open_structures.maegz:5025	-63.0164	-1.81696	2.46385	-1.06239	-24.9453	-2.15103	0	10.964		-46.4686	5.56534	0.778288	2.46385	0	-0.284797	0	0	-0.15213		2.76013	-71.4758	-81.6196	14.9127	0	-4.54166	0	0	-37.6409		37.4138	-7452.27	-9231.06	4976.72	-147.611	-707.133	-14.9662	-19.112	-1824.12		-484.99	-71.4758	-81.6196	14.9127	0	-4.54166	0	0	-37.6409
620	1AQ1 - prepared ligprep_Open_structures.maegz:5025	-64.435	-15.1833	-0.0404565	-2.49482	-23.0165	-1.2058	0	22.6609		-45.155	2.56301	1.01311	-0.0404565	0	-0.150322	0	0	-1.07734		2.81802	-71.2831	-81.3083	14.7268	0	-4.47653	0	0	-37.907		37.682	-7499.45	-9266.33	4905.14	-156.469	-707.802	-12.5868	-18.2938	-1833.27		-409.837	-71.2831	-81.3083	14.7268	0	-4.47653	0	0	-37.907
621	1AQ1 - prepared ligprep_Open_structures.maegz:5025	-67.9599	14.2887	2.13558	-1.0073	-26.4779	-2.037	0	-7.20566		-47.6563	4.56153	0.448759	2.13558	0	-0.296311	0	0	-0.0491712		2.32267	-71.2562	-81.062	14.8157	0	-4.47944	0	0	-38.0761		37.5456	-7586.23	-9138.6	4867.5	-146.079	-722.463	-12.7279	-18.7323	-1935.84		-479.297	-71.2562	-81.062	14.8157	0	-4.47944	0	0	-38.0761
622	1AQ1 - prepared ligprep_Open_structures.maegz:5025	-72.2966	7.7147	3.71241	-1.02637	-28.6179	-1.80524	0	-0.773229		-51.501	4.66376	0.24753	3.71241	0	-0.404348	0	0	0.314116		0.794054	-71.5796	-81.643	14.9245	0	-4.5306	0	0	-37.7465		37.416	-7525.54	-9185.43	4896.68	-147.164	-719.157	-16.5367	-18.2547	-1888.41		-447.273	-71.5796	-81.643	14.9245	0	-4.5306	0	0	-37.7465
623	1AQ1 - prepared ligprep_Open_structures.maegz:5025	-69.8644	4.72302	2.3519	-0.816069	-27.8467	-1.59088	0	3.83404		-50.5197	4.46163	-0.227488	2.3519	0	-0.272364	0	0	0.541167		2.06842	-71.6883	-81.8092	14.9367	0	-4.52981	0	0	-37.7596		37.4736	-7452.94	-9145.4	4951.52	-149.454	-719.246	-16.1262	-24.3072	-1942.89		-407.046	-71.6883	-81.8092	14.9367	0	-4.52981	0	0	-37.7596
624	1AQ1 - prepared ligprep_Open_structures.maegz:5025	-60.695	6.75741	5.07433	-1.39256	-25.6512	-1.73405	0	4.29032		-48.0392	6.88789	-1.41099	5.07433	0	0.928823	0	0	1.08982		1.20592	-75.5367	-81.9441	13.6418	0	-5.65434	0	0	-36.9353		35.3552	-7540.57	-9224.95	4850.71	-153.985	-723.155	-17.9908	-24.2377	-1843.35		-403.613	-75.5367	-81.9441	13.6418	0	-5.65434	0	0	-36.9353
625	1AQ1 - prepared ligprep_Open_structures.maegz:5025	-63.4821	2.3199	6.12693	-1.86937	-24.8731	-1.17548	0	2.88481		-46.8959	8.83124	-0.842787	6.12693	0	0.95478	0	0	1.02489		1.56742	-75.79	-81.8852	13.6174	0	-5.70252	0	0	-37.2182		35.3986	-7616.04	-9194.15	4913.12	-149.402	-713.264	-16.9021	-15.6461	-1901.55		-538.243	-75.79	-81.8852	13.6174	0	-5.70252	0	0	-37.2182
626	1AQ1 - prepared ligprep_Open_structures.maegz:5025	-68.1171	16.1515	4.2083	-1.02931	-28.3626	-1.80994	0	-6.0022		-51.2728	8.47952	-0.384501	4.2083	0	0.99564	0	0	0.673702		2.98638	-76.1063	-83.4685	12.7257	0	-5.31971	0	0	-35.8598		35.816	-7578.8	-9170.18	4929.75	-145.906	-716.471	-17.47	-21.7196	-1902.91		-533.901	-76.1063	-83.4685	12.7257	0	-5.31971	0	0	-35.8598
627	1AQ1 - prepared ligprep_Open_structures.maegz:5025	-65.7577	-1.80415	5.05089	-1.10381	-26.1775	-2.0957	0	10.8825		-50.5099	5.10551	-2.41257	5.05089	0	0.743423	0	0	1.45433		0.269428	-75.5442	-82.0093	13.6453	0	-5.55796	0	0	-36.9876		35.3653	-7455.87	-9204.56	4982.94	-149.378	-722.548	-18.7972	-23.8652	-1871.51		-448.147	-75.5442	-82.0093	13.6453	0	-5.55796	0	0	-36.9876
628	1AQ1 - prepared ligprep_Open_structures.maegz:5025	-63.9589	2.42219	4.61433	-1.43259	-24.8578	-2.40943	0	4.49997		-46.7955	7.27901	-2.17393	4.61433	0	0.712823	0	0	2.14191		1.98387	-75.8619	-81.727	13.7738	0	-5.73413	0	0	-37.3735		35.1989	-7484.68	-9231.16	4926.64	-154.323	-703.478	-13.8433	-17.0652	-1864.01		-427.438	-75.8619	-81.727	13.7738	0	-5.73413	0	0	-37.3735
629	1AQ1 - prepared ligprep_Open_structures.maegz:5025	-69.8273	-0.543216	2.64961	-2.01345	-25.2957	-1.84745	0	5.3733		-48.1504	5.47093	-1.21097	2.64961	0	0.0263412	0	0	1.58541		2.42053	-74.5063	-81.9801	13.847	0	-4.69992	0	0	-37.1221		35.4488	-7566.74	-9211.47	4920.93	-148.403	-719.234	-13.8258	-18.3507	-1878.63		-497.76	-74.5063	-81.9801	13.847	0	-4.69992	0	0	-37.1221
630	1AQ1 - prepared ligprep_Open_structures.maegz:5025	-68.0383	2.46051	5.81296	-1.57265	-26.8221	-2.74938	0	6.7006		-51.8683	8.59561	-0.634272	5.81296	0	0.964521	0	0	0.872602		1.5798	-75.7666	-81.8914	13.6287	0	-5.70303	0	0	-37.1926		35.3917	-7499.27	-9284.47	4932.44	-155.954	-716.677	-19.2193	-21.5578	-1803.33		-430.506	-75.7666	-81.8914	13.6287	0	-5.70303	0	0	-37.1926
631	1AQ1 - prepared ligprep_Open_structures.maegz:5025	-65.0974	-1.23381	4.71013	-1.78121	-22.8778	-2.11758	0	7.31468		-49.1118	8.86815	0.691191	4.71013	0	1.34295	0	0	-0.352514		2.4764	-75.7017	-81.9311	13.6416	0	-5.69259	0	0	-37.1098		35.3902	-7596.91	-9333.66	4852.73	-156.989	-720.393	-15.8436	-18.3622	-1815.23		-389.161	-75.7017	-81.9311	13.6416	0	-5.69259	0	0	-37.1098
632	1AQ1 - prepared ligprep_Open_structures.maegz:5025	-68.2077	-12.395	5.66003	-2.32449	-24.1962	-2.4324	0	17.8035		-50.3231	8.67208	-1.09197	5.66003	0	0.770335	0	0	1.0293		2.3044	-75.6377	-81.9121	13.6235	0	-5.68555	0	0	-37.0615		35.398	-7666.34	-9253.13	4847.33	-153.05	-727.671	-20.2395	-20.0902	-1827.16		-512.337	-75.6377	-81.9121	13.6235	0	-5.68555	0	0	-37.0615
633	1AQ1 - prepared ligprep_Open_structures.maegz:5025	-67.0492	5.63345	5.44142	-2.22989	-25.0252	-2.14507	0	1.43596		-50.1599	9.1953	-1.11696	5.44142	0	0.777327	0	0	1.03413		3.05937	-75.632	-81.8905	13.6104	0	-5.69049	0	0	-37.0674		35.406	-7509.99	-9247.06	5014.86	-153.066	-718.309	-17.3171	-22.3158	-1870.09		-496.702	-75.632	-81.8905	13.6104	0	-5.69049	0	0	-37.0674
634	1AQ1 - prepared ligprep_Open_structures.maegz:5025	-70.3581	0.173397	4.29922	-2.30105	-25.1328	-2.27503	0	6.86015		-51.982	6.58956	-1.26991	4.29922	0	0.689939	0	0	0.964704		1.9056	-75.6903	-81.891	13.6039	0	-5.69495	0	0	-37.1237		35.4154	-7610.04	-9308.21	4879.41	-152.369	-728.895	-17.4837	-21.9856	-1787.35		-473.153	-75.6903	-81.891	13.6039	0	-5.69495	0	0	-37.1237
635	1AQ1 - prepared ligprep_Open_structures.maegz:5025	-68.1663	-1.84297	6.44138	-2.49837	-24.6737	-1.41951	0	9.47333		-53.6464	7.51012	-2.59048	6.44138	0	0.489415	0	0	1.68705		1.48276	-75.5319	-81.9518	13.6172	0	-5.64984	0	0	-36.9428		35.3955	-7530.96	-9353.49	4938.28	-153.424	-710.652	-15.023	-19.6863	-1799.46		-417.512	-75.5319	-81.9518	13.6172	0	-5.64984	0	0	-36.9428
636	1AQ1 - prepared ligprep_Open_structures.maegz:5025	-66.1502	-5.90317	4.89626	-2.87503	-23.9193	-1.72393	0	10.5043		-47.1292	7.8715	-1.15687	4.89626	0	1.14189	0	0	1.01347		1.97676	-75.7106	-81.8904	13.6312	0	-5.71083	0	0	-37.1351		35.3945	-7503.51	-9362.38	4919.32	-160.635	-715.691	-14.2361	-22.0589	-1784.74		-363.083	-75.7106	-81.8904	13.6312	0	-5.71083	0	0	-37.1351
637	1AQ1 - prepared ligprep_Open_structures.maegz:5025	-69.0333	-11.2443	3.72392	-3.08678	-24.4413	-2.45637	0	17.1027		-48.6312	6.62994	-0.657429	3.72392	0	0.360724	0	0	0.919884		2.28284	-74.6285	-82.0147	13.8641	0	-4.67811	0	0	-37.2295		35.4297	-7496.96	-9352.36	4950.57	-158.562	-710.754	-17.6189	-18.8994	-1746.72		-442.603	-74.6285	-82.0147	13.8641	0	-4.67811	0	0	-37.2295
638	1AQ1 - prepared ligprep_Open_structures.maegz:5025	-63.757	-16.2439	3.03892	-2.59361	-23.6398	-1.60659	0	21.8547		-44.5666	7.14535	-1.58635	3.03892	0	0.952718	0	0	1.37975		3.36031	-75.5727	-81.9957	13.587	0	-5.65106	0	0	-36.9532		35.4402	-7608.03	-9394.67	4938.4	-159.681	-723.039	-19.0557	-17.8701	-1742.79		-489.323	-75.5727	-81.9957	13.587	0	-5.65106	0	0	-36.9532
639	1AQ1 - prepared ligprep_Open_structures.maegz:5025	-64.864	4.19176	2.20819	-1.30543	-23.3859	-1.21944	0	3.52098		-48.8742	3.05603	-0.402313	2.20819	0	-0.358068	0	0	0.410116		1.19811	-71.5669	-81.3241	14.7188	0	-4.47486	0	0	-38.1796		37.6928	-7562.79	-9290.05	4903.05	-155.541	-726.4	-15.2834	-17.8482	-1806.19		-454.527	-71.5669	-81.3241	14.7188	0	-4.47486	0	0	-38.1796
640	1AQ1 - prepared ligprep_Open_structures.maegz:5025	-64.7227	0.124292	4.13688	-1.47507	-25.6876	-1.75576	0	8.72848		-48.7939	7.32845	-0.630425	4.13688	0	0.884528	0	0	1.10906		1.82841	-75.5409	-81.8097	13.596	0	-5.64983	0	0	-37.0789		35.4016	-7503.15	-9314.67	4997	-156.215	-724.165	-15.8162	-17.6146	-1814.5		-457.181	-75.5409	-81.8097	13.596	0	-5.64983	0	0	-37.0789
641	1AQ1 - prepared ligprep_Open_structures.maegz:5025	-64.7525	-12.5134	4.71489	-2.4309	-22.5029	-0.790269	0	19.8141		-51.044	6.93127	-1.19622	4.71489	0	-0.0870735	0	0	0.965149		2.53452	-73.4371	-80.7651	11.9021	0	-4.16759	0	0	-38.0888		37.6823	-7629.85	-9314.43	4903.36	-151.512	-720.338	-17.7406	-19.8467	-1793.36		-515.983	-73.4371	-80.7651	11.9021	0	-4.16759	0	0	-38.0888
642	1AQ1 - prepared ligprep_Open_structures.maegz:5025	-62.2187	-25.5523	3.98072	-2.55587	-21.368	-0.824567	0	34.0454		-49.944	6.79524	3.02062	3.98072	0	0.0552277	0	0	-2.15688		1.89556	-74.021	-81.6546	11.4294	0	-4.30974	0	0	-37.3751		37.8891	-7525.65	-9310.53	4841.72	-152.333	-703.309	-13.7355	-17.6702	-1769.07		-400.712	-74.021	-81.6546	11.4294	0	-4.30974	0	0	-37.3751
643	1AQ1 - prepared ligprep_Open_structures.maegz:5025	-61.8347	-7.42904	3.3295	-2.34072	-21.6571	-0.826128	0	14.4797		-47.3909	6.47839	3.71761	3.3295	0	-0.0877688	0	0	-2.12598		1.64503	-74.2856	-81.6359	11.434	0	-4.30622	0	0	-37.6558		37.8784	-7535.11	-9335.39	4904.61	-155.203	-707.894	-12.7633	-17.552	-1829.25		-381.666	-74.2856	-81.6359	11.434	0	-4.30622	0	0	-37.6558
644	1AQ1 - prepared ligprep_Open_structures.maegz:5025	-56.6434	-8.80654	3.93034	-2.47091	-19.7128	-0.674252	0	15.7997		-44.7089	5.40487	-0.627853	3.93034	0	-0.132798	0	0	0.693468		1.54172	-73.6767	-80.9892	12.1761	0	-4.23705	0	0	-37.9486		37.3221	-7666.89	-9263.31	4870.74	-151.095	-711.693	-13.7958	-15.2237	-1849.61		-532.903	-73.6767	-80.9892	12.1761	0	-4.23705	0	0	-37.9486
645	1AQ1 - prepared ligprep_Open_structures.maegz:5025	-68.0879	-9.66524	3.70637	-2.78949	-20.9586	-0.707707	0	13.6733		-51.3466	4.10876	-1.57981	3.70637	0	-0.104631	0	0	0.967176		1.11965	-73.1526	-80.765	11.8816	0	-4.16804	0	0	-37.8019		37.7007	-7455.95	-9332.53	4908.28	-155.302	-704.048	-13.4795	-17.3068	-1782.58		-358.983	-73.1526	-80.765	11.8816	0	-4.16804	0	0	-37.8019
646	1AQ1 - prepared ligprep_Open_structures.maegz:5025	-67.8425	-5.19519	4.52255	-2.60141	-22.812	-0.792289	0	10.3124		-51.2765	6.01533	-1.46998	4.52255	0	-0.212882	0	0	1.39618		1.77946	-73.3311	-80.7684	11.9072	0	-4.16809	0	0	-37.9791		37.6772	-7608	-9294.58	4890.57	-154.486	-712.109	-14.8362	-17.2259	-1814.22		-491.116	-73.3311	-80.7684	11.9072	0	-4.16809	0	0	-37.9791
647	1AQ1 - prepared ligprep_Open_structures.maegz:5025	-64.1818	-7.20345	5.04433	-2.63435	-23.1872	-0.771584	0	16.2475		-51.6771	7.50243	-1.30439	5.04433	0	-0.183574	0	0	1.65423		2.29183	-73.4739	-80.773	11.9026	0	-4.1681	0	0	-38.1221		37.6867	-7669.99	-9286.03	4863.97	-150.747	-715.064	-16.3565	-20.8093	-1812.65		-532.305	-73.4739	-80.773	11.9026	0	-4.1681	0	0	-38.1221
648	1AQ1 - prepared ligprep_Open_structures.maegz:5025	-66.1337	-1.48192	3.35829	-2.66505	-22.2796	-0.790685	0	6.84505		-49.1198	6.63767	3.22976	3.35829	0	-0.164327	0	0	-2.22265		2.4366	-74.239	-81.3159	11.6792	0	-4.34603	0	0	-37.6649		37.4086	-7467.55	-9252.77	4959.74	-144.541	-707.802	-14.4977	-16.5849	-1835.58		-455.518	-74.239	-81.3159	11.6792	0	-4.34603	0	0	-37.6649
649	1AQ1 - prepared ligprep_Open_structures.maegz:5025	-60.092	-6.63885	4.1205	-2.56517	-19.2862	-0.789151	0	14.8674		-49.8006	4.72112	0.415315	4.1205	0	-0.00777215	0	0	-1.01618		1.20926	-74.1943	-81.6409	11.41	0	-4.30777	0	0	-37.5552		37.8995	-7592.01	-9225.14	4911.17	-145.389	-693.512	-16.3669	-19.3054	-1829.02		-574.445	-74.1943	-81.6409	11.41	0	-4.30777	0	0	-37.5552
650	1AQ1 - prepared ligprep_Open_structures.maegz:5025	-66.1969	-5.74973	3.52385	-2.97732	-21.5695	-0.862391	0	12.4269		-50.9887	5.65997	-1.45428	3.52385	0	-0.00807497	0	0	0.518601		3.07988	-74.168	-81.6727	11.3943	0	-4.30757	0	0	-37.5055		37.9235	-7571.22	-9262.33	4911.39	-150.558	-713.743	-16.3837	-16.7572	-1811.65		-511.18	-74.168	-81.6727	11.3943	0	-4.30757	0	0	-37.5055
651	1AQ1 - prepared ligprep_Open_structures.maegz:5025	-62.9593	1.26674	3.85219	-1.7992	-24.344	-0.77661	0	10.5475		-51.706	6.82086	0.223264	3.85219	0	-0.1411	0	0	-0.791018		3.67752	-74.1821	-81.6322	11.3557	0	-4.30987	0	0	-37.5452		37.9494	-7543.67	-9279.56	4904.63	-150.519	-705.668	-16.0501	-21.326	-1810.91		-464.261	-74.1821	-81.6322	11.3557	0	-4.30987	0	0	-37.5452
652	1AQ1 - prepared ligprep_Open_structures.maegz:5025	-64.792	-9.44569	4.54918	-2.45904	-24.1306	-0.839388	0	17.8911		-50.3575	9.30803	-0.323675	4.54918	0	-0.276669	0	0	0.404714		4.95447	-74.467	-81.3018	11.667	0	-4.34609	0	0	-37.9022		37.416	-7620.38	-9319.74	4822.76	-154.523	-712.832	-16.6818	-18.7347	-1742.35		-478.281	-74.467	-81.3018	11.667	0	-4.34609	0	0	-37.9022
653	1AQ1 - prepared ligprep_Open_structures.maegz:5025	-66.7899	1.22761	3.79225	-2.56712	-23.6972	-0.985589	0	8.31952		-52.8794	6.77441	0.842594	3.79225	0	-0.33824	0	0	-0.73345		3.21126	-74.2031	-81.6325	11.3804	0	-4.30924	0	0	-37.5646		37.9229	-7628.64	-9191.31	4830.71	-146.155	-715.211	-15.4993	-19.4365	-1885.16		-486.576	-74.2031	-81.6325	11.3804	0	-4.30924	0	0	-37.5646
654	1AQ1 - prepared ligprep_Open_structures.maegz:5025	-69.7983	-0.383917	3.31876	-2.52448	-24.4664	-1.10937	0	9.36043		-53.9933	5.86155	-0.675771	3.31876	0	-0.0989115	0	0	1.08578		2.2317	-73.3031	-80.7867	11.8995	0	-4.16863	0	0	-37.9525		37.7052	-7614.91	-9235.53	4875.44	-150.992	-715.809	-15.0911	-21.8164	-1831.89		-519.223	-73.3031	-80.7867	11.8995	0	-4.16863	0	0	-37.9525
655	1AQ1 - prepared ligprep_Open_structures.maegz:5025	-58.2112	1.52534	1.25681	-1.81309	-20.7509	-0.565465	0	12.0189		-49.8829	3.06884	0.112875	1.25681	0	0.159754	0	0	-0.459898		1.99931	-74.0679	-81.6726	11.3778	0	-4.30815	0	0	-37.4038		37.9389	-7433.39	-9301.88	4977.87	-148.826	-710.113	-16.3358	-13.6771	-1798.19		-422.239	-74.0679	-81.6726	11.3778	0	-4.30815	0	0	-37.4038
656	1AQ1 - prepared ligprep_Open_structures.maegz:5025	-68.0011	6.19066	2.9605	-1.88861	-23.043	-1.12897	0	2.34513		-53.4368	5.56106	-1.22883	2.9605	0	-0.107441	0	0	1.64389		2.29294	-71.1571	-80.2193	15.9195	0	-4.56584	0	0	-39.11		36.8185	-7517.18	-9287.04	4894.72	-154.647	-705.383	-18.4526	-17.2769	-1815.68		-413.427	-71.1571	-80.2193	15.9195	0	-4.56584	0	0	-39.11
657	1AQ1 - prepared ligprep_Open_structures.maegz:5025	-66.381	2.09996	3.83238	-2.4157	-22.3762	-0.856357	0	8.66914		-55.3343	4.75416	-0.993247	3.83238	0	-0.211559	0	0	1.45806		0.668526	-73.4243	-80.7671	11.8988	0	-4.16866	0	0	-38.0746		37.6873	-7437.65	-9258.28	4946.24	-154.017	-703.249	-15.2396	-18.4344	-1828.37		-406.294	-73.4243	-80.7671	11.8988	0	-4.16866	0	0	-38.0746
658	1AQ1 - prepared ligprep_Open_structures.maegz:5025	-66.792	-14.279	2.60817	-2.79672	-21.4098	-0.774675	0	21.341		-51.4809	4.24415	-0.659341	2.60817	0	0.110231	0	0	0.611461		1.57364	-73.6669	-80.9997	12.1601	0	-4.23739	0	0	-37.9387		37.3487	-7505.22	-9267.48	4951.05	-156.39	-709.711	-15.5782	-17.5361	-1836.39		-453.175	-73.6669	-80.9997	12.1601	0	-4.23739	0	0	-37.9387
659	1AQ1 - prepared ligprep_Open_structures.maegz:5025	-69.019	-21.8279	4.62782	-2.33254	-22.374	-0.762674	0	26.1436		-52.4934	5.10643	-1.13724	4.62782	0	-0.122227	0	0	0.80738		0.930699	-73.1886	-80.7746	11.8963	0	-4.16866	0	0	-37.8443		37.7026	-7387.27	-9300.71	4974.56	-155.858	-708.53	-16.1334	-18.8278	-1782.79		-378.988	-73.1886	-80.7746	11.8963	0	-4.16866	0	0	-37.8443
660	1AQ1 - prepared ligprep_Open_structures.maegz:5025	-63.1656	-12.5967	2.06532	-2.41498	-20.3452	-0.598761	0	16.8478		-46.123	5.14979	-0.46358	2.06532	0	0.0181437	0	0	1.18349		2.34642	-73.3748	-80.7795	11.9036	0	-4.16775	0	0	-38.0241		37.693	-7418.46	-9238.85	5016.62	-155.822	-699.323	-14.9296	-20.6611	-1843.74		-461.763	-73.3748	-80.7795	11.9036	0	-4.16775	0	0	-38.0241
661	1AQ1 - prepared ligprep_Open_structures.maegz:5025	-63.9953	-11.2007	4.80065	-2.83315	-22.2417	-0.696684	0	17.7053		-49.5289	6.28869	-0.802579	4.80065	0	-0.0829018	0	0	1.29228		1.08124	-73.5394	-80.7663	11.8997	0	-4.16818	0	0	-38.1889		37.6843	-7651.01	-9279.76	4827.41	-155.679	-717.476	-16.5721	-17.7872	-1799.95		-491.197	-73.5394	-80.7663	11.8997	0	-4.16818	0	0	-38.1889
662	1AQ1 - prepared ligprep_Open_structures.maegz:5025	-65.0866	-12.1766	3.04378	-2.42841	-22.1447	-0.736854	0	20.4782		-51.1221	6.35847	-0.762232	3.04378	0	-0.0572342	0	0	1.15189		2.98227	-73.0952	-80.9225	13.4733	0	-4.25532	0	0	-37.8774		36.4866	-7541.31	-9304.53	4931.93	-154.777	-707.807	-15.4533	-17.1048	-1794.52		-479.05	-73.0952	-80.9225	13.4733	0	-4.25532	0	0	-37.8774
663	1AQ1 - prepared ligprep_Open_structures.maegz:5025	-68.844	-15.9559	3.5767	-2.96686	-22.3487	-0.734015	0	21.8435		-52.2587	4.93992	-0.983237	3.5767	0	-0.117667	0	0	1.14203		1.32209	-73.3681	-80.7851	11.8997	0	-4.16894	0	0	-38.0205		37.7067	-7575.09	-9315.63	4883.56	-155.775	-719.884	-16.5878	-19.7307	-1816.22		-414.829	-73.3681	-80.7851	11.8997	0	-4.16894	0	0	-38.0205
664	1AQ1 - prepared ligprep_Open_structures.maegz:5025	-64.828	-8.05232	2.74168	-2.67389	-21.4392	-0.716603	0	13.1694		-47.857	5.28605	-0.530622	2.74168	0	-0.0480486	0	0	0.710464		2.41258	-73.2018	-80.8812	13.4341	0	-4.25151	0	0	-38.0132		36.5101	-7399.31	-9353.53	4997.35	-161.24	-714.649	-15.8557	-16.2474	-1789.45		-345.695	-73.2018	-80.8812	13.4341	0	-4.25151	0	0	-38.0132
665	1AQ1 - prepared ligprep_Open_structures.maegz:5025	-63.7279	-3.82099	2.18638	-2.74251	-20.1836	-0.740911	0	11.7161		-50.1424	4.59975	-0.0988462	2.18638	0	0.0638883	0	0	0.582051		1.86628	-73.2172	-80.9615	13.5404	0	-4.25574	0	0	-37.9813		36.4408	-7558.7	-9323.87	4921.13	-158.26	-714.366	-16.4356	-18.7459	-1793.12		-455.029	-73.2172	-80.9615	13.5404	0	-4.25574	0	0	-37.9813
666	1AQ1 - prepared ligprep_Open_structures.maegz:5025	-66.0821	-18.6832	1.23946	-2.81943	-19.2217	-0.559958	0	23.452		-49.4893	2.50231	-0.910972	1.23946	0	0.0911749	0	0	0.541221		1.54142	-73.133	-80.8695	13.4179	0	-4.25	0	0	-37.9514		36.52	-7576.24	-9300.09	4922.13	-155.324	-713.907	-19.0363	-18.6559	-1802.24		-489.118	-73.133	-80.8695	13.4179	0	-4.25	0	0	-37.9514
667	1AQ1 - prepared ligprep_Open_structures.maegz:5025	-68.3668	-12.4378	3.3056	-2.27269	-23.039	-0.710083	0	18.5297		-51.7424	4.85828	-1.70203	3.3056	0	-0.148598	0	0	1.48843		1.91488	-73.266	-80.774	11.9124	0	-4.16805	0	0	-37.9144		37.6781	-7604.86	-9342.23	4960.09	-155.701	-726.197	-19.1266	-15.3871	-1753.94		-552.361	-73.266	-80.774	11.9124	0	-4.16805	0	0	-37.9144
668	1AQ1 - prepared ligprep_Open_structures.maegz:5025	-65.2742	-4.90786	3.1014	-2.54334	-22.6037	-1.23471	0	12.4103		-49.4962	5.56633	-0.176219	3.1014	0	-0.0569235	0	0	0.0610485		2.63702	-73.5728	-81.0388	12.1897	0	-4.23845	0	0	-37.7907		37.3055	-7645.74	-9315.44	4823.76	-154.49	-716.521	-18.1093	-19.9752	-1793.21		-451.755	-73.5728	-81.0388	12.1897	0	-4.23845	0	0	-37.7907
669	1AQ1 - prepared ligprep_Open_structures.maegz:5025	-61.4231	2.12257	3.63521	-2.00262	-24.3709	-0.806265	0	9.18444		-49.1856	9.10389	-0.713129	3.63521	0	-0.151459	0	0	1.59559		4.73768	-73.2516	-80.9672	13.5437	0	-4.2567	0	0	-38.0123		36.4409	-7558.22	-9218.3	4890.45	-151.697	-717.095	-15.9145	-20.6558	-1858.52		-466.48	-73.2516	-80.9672	13.5437	0	-4.2567	0	0	-38.0123
670	1AQ1 - prepared ligprep_Open_structures.maegz:5025	-63.7536	-1.97774	6.07338	-3.23769	-21.4952	-0.982706	0	10.8771		-53.0108	6.73969	-1.57006	6.07338	0	-0.179501	0	0	1.42122		0.99466	-73.4873	-80.7764	11.8926	0	-4.16919	0	0	-38.1439		37.7095	-7510.53	-9225.81	4963.88	-154.719	-715.015	-17.8345	-23.917	-1842.35		-494.763	-73.4873	-80.7764	11.8926	0	-4.16919	0	0	-38.1439
671	1AQ1 - prepared ligprep_Open_structures.maegz:5025	-71.5707	-0.395533	2.73521	-2.6023	-22.6093	-0.697451	0	5.33073		-53.3321	4.02454	-0.734186	2.73521	0	-0.149712	0	0	0.958112		1.21511	-73.5425	-80.7686	11.8975	0	-4.16829	0	0	-38.2012		37.698	-7476.72	-9274.17	4946.86	-162.001	-717.124	-17.5062	-19.5495	-1829.77		-403.462	-73.5425	-80.7686	11.8975	0	-4.16829	0	0	-38.2012
672	1AQ1 - prepared ligprep_Open_structures.maegz:5025	-63.3642	-9.17813	1.99894	-2.46262	-19.0242	-0.655079	0	12.8249		-46.8681	4.02507	-0.654515	1.99894	0	-0.0528554	0	0	0.784057		1.94944	-73.5397	-81	12.1696	0	-4.23859	0	0	-37.8093		37.3385	-7575.35	-9267.87	4937.44	-154.568	-711.93	-15.1529	-21.1491	-1842.13		-499.987	-73.5397	-81	12.1696	0	-4.23859	0	0	-37.8093
673	1AQ1 - prepared ligprep_Open_structures.maegz:5025	-60.1143	-22.0057	4.6298	-2.82099	-19.501	-0.675249	0	27.2478		-46.989	6.12083	-0.708656	4.6298	0	-0.123541	0	0	1.02202		1.30122	-73.4886	-80.7636	11.9346	0	-4.16713	0	0	-38.141		37.6485	-7610.48	-9285.45	4910.25	-152.403	-713.283	-17.8541	-15.6317	-1815.44		-520.669	-73.4886	-80.7636	11.9346	0	-4.16713	0	0	-38.141
674	1AQ1 - prepared ligprep_Open_structures.maegz:5025	-60.0561	-25.8492	3.85106	-2.23596	-21.2947	-0.846628	0	33.1626		-46.8432	6.32027	-1.69577	3.85106	0	-0.0571834	0	0	1.18403		3.03813	-73.3086	-80.7758	11.8572	0	-4.16784	0	0	-37.9505		37.7283	-7536.66	-9323.63	4864.91	-160.216	-720.463	-19.4706	-21.1325	-1795.56		-361.099	-73.3086	-80.7758	11.8572	0	-4.16784	0	0	-37.9505
675	1AQ1 - prepared ligprep_Open_structures.maegz:5025	-64.7639	-4.65907	3.7229	-3.01392	-21.995	-0.926831	0	10.5457		-48.4377	4.91805	-1.10199	3.7229	0	-0.140557	0	0	0.729157		1.70853	-73.324	-80.7808	11.9111	0	-4.16798	0	0	-37.9728		37.6865	-7478.78	-9266.06	4992.85	-153.997	-714.837	-16.6585	-18.7025	-1835.5		-465.874	-73.324	-80.7808	11.9111	0	-4.16798	0	0	-37.9728
676	1AQ1 - prepared ligprep_Open_structures.maegz:5025	-67.1761	-7.90859	3.45862	-2.58663	-21.82	-0.721167	0	12.2825		-49.8809	4.67326	-1.07036	3.45862	0	-0.16764	0	0	1.10964		1.34301	-73.4076	-80.7767	11.8642	0	-4.16746	0	0	-38.0499		37.7223	-7577.7	-9204.07	4907	-151.264	-713.194	-15.6172	-19.0021	-1904.28		-477.284	-73.4076	-80.7767	11.8642	0	-4.16746	0	0	-38.0499
677	1AQ1 - prepared ligprep_Open_structures.maegz:5025	-64.7324	-24.4363	2.95035	-2.56912	-20.364	-0.777272	0	29.842		-49.378	4.26618	-0.760805	2.95035	0	-0.110877	0	0	0.96065		1.22686	-73.5383	-80.7579	11.899	0	-4.16791	0	0	-38.1889		37.6773	-7525.37	-9305.76	5003.3	-156.24	-718.869	-17.2985	-17.955	-1816.02		-496.531	-73.5383	-80.7579	11.899	0	-4.16791	0	0	-38.1889
678	1AQ1 - prepared ligprep_Open_structures.maegz:5025	-64.4442	-12.5064	3.27455	-2.5377	-23.6196	-0.693599	0	23.731		-52.0926	3.76211	-0.914142	3.27455	0	-0.113337	0	0	0.659781		0.855257	-73.625	-80.9906	12.1419	0	-4.2377	0	0	-37.8911		37.3525	-7550.71	-9246.24	4884.96	-148.793	-718.332	-17.9966	-16.1525	-1812.86		-475.305	-73.625	-80.9906	12.1419	0	-4.2377	0	0	-37.8911
679	1AQ1 - prepared ligprep_Open_structures.maegz:5025	-64.6978	-21.8784	3.18867	-2.59514	-20.602	-1.04263	0	28.2249		-49.9932	3.14573	-0.735156	3.18867	0	-0.105292	0	0	0.617776		0.179726	-73.3678	-80.7788	11.903	0	-4.16865	0	0	-38.0201		37.6967	-7607.88	-9273.03	4887.17	-152.478	-709.952	-18.7756	-17.6828	-1800.89		-522.237	-73.3678	-80.7788	11.903	0	-4.16865	0	0	-38.0201
680	1AQ1 - prepared ligprep_Open_structures.maegz:5025	-64.621	-18.7357	3.45147	-2.61943	-21.9872	-0.777495	0	26.7878		-50.7406	5.5057	-0.56421	3.45147	0	-0.0271749	0	0	0.567212		2.0784	-73.0551	-80.9309	13.5013	0	-4.25236	0	0	-37.8327		36.4596	-7572.07	-9235.87	4902.61	-150.565	-721.151	-19.6024	-19.1493	-1846.75		-481.583	-73.0551	-80.9309	13.5013	0	-4.25236	0	0	-37.8327
681	1AQ1 - prepared ligprep_Open_structures.maegz:5025	-60.9154	-17.4221	3.65869	-2.61691	-19.7927	-0.808463	0	24.7845		-48.7185	3.75866	-0.999927	3.65869	0	-0.052617	0	0	0.697915		0.4546	-73.6352	-80.7793	11.9021	0	-4.16838	0	0	-38.2863		37.6966	-7580.9	-9247.33	4945.51	-157.415	-712.09	-17.2565	-18.7973	-1824.05		-549.471	-73.6352	-80.7793	11.9021	0	-4.16838	0	0	-38.2863
682	1AQ1 - prepared ligprep_Open_structures.maegz:5025	-65.3031	-25.6937	5.96591	-2.02944	-22.1704	-0.697291	0	31.3263		-52.0045	6.11028	-1.42922	5.96591	0	-0.113324	0	0	1.37705		0.309859	-73.4036	-80.7737	11.8942	0	-4.16892	0	0	-38.0515		37.6962	-7574.12	-9263.84	4925.05	-156.396	-702.529	-18.9137	-23.4631	-1788.41		-545.621	-73.4036	-80.7737	11.8942	0	-4.16892	0	0	-38.0515
683	1AQ1 - prepared ligprep_Open_structures.maegz:5025	-56.1569	-5.95833	1.31753	-1.62019	-21.023	-0.837138	0	17.7485		-45.7842	3.99784	-0.722616	1.31753	0	0.0706644	0	0	0.482323		2.84994	-74.296	-81.6421	11.4189	0	-4.30866	0	0	-37.658		37.8939	-7525.09	-9263.09	4891.58	-154.575	-712.909	-18.3144	-20.8717	-1801.09		-445.814	-74.296	-81.6421	11.4189	0	-4.30866	0	0	-37.658
684	1AQ1 - prepared ligprep_Open_structures.maegz:5025	-62.7484	-16.9938	4.58514	-2.07796	-21.3212	-0.781193	0	23.1816		-49.341	7.216	-1.83997	4.58514	0	-0.166986	0	0	2.08582		2.552	-73.4916	-80.7691	11.887	0	-4.16825	0	0	-38.1352		37.6939	-7513.53	-9263.41	4861.15	-153.39	-704.05	-16.992	-23.6117	-1793.46		-419.762	-73.4916	-80.7691	11.887	0	-4.16825	0	0	-38.1352
685	1AQ1 - prepared ligprep_Open_structures.maegz:5025	-64.4549	-12.3385	2.6172	-2.19797	-20.9699	-1.37115	0	20.7936		-50.9881	4.60632	-0.196027	2.6172	0	-0.0945645	0	0	0.707183		1.57252	-71.307	-81.0093	14.9909	0	-4.48375	0	0	-38.239		37.4341	-7556.27	-9234.92	4867.89	-153.954	-709.341	-17.081	-18.7388	-1815.42		-474.7	-71.307	-81.0093	14.9909	0	-4.48375	0	0	-38.239
686	1AQ1 - prepared ligprep_Open_structures.maegz:5025	-56.5054	-13.5467	3.56263	-1.82794	-19.1975	-0.809655	0	21.6347		-46.321	4.9857	-0.453551	3.56263	0	-0.11825	0	0	-0.246915		2.24179	-74.0814	-81.6392	11.4118	0	-4.30787	0	0	-37.4429		37.8968	-7420.19	-9266.14	4942.6	-152.717	-708.668	-18.1603	-22.4517	-1801.51		-393.144	-74.0814	-81.6392	11.4118	0	-4.30787	0	0	-37.4429
687	1AQ1 - prepared ligprep_Open_structures.maegz:5025	-65.2626	-11.7843	1.78877	-2.05955	-23.0029	-1.52672	0	21.7618		-50.4398	3.61436	-0.264594	1.78877	0	0.103776	0	0	-0.0754355		2.06184	-74.0467	-81.6573	11.4275	0	-4.30877	0	0	-37.4015		37.8934	-7562.4	-9174.54	4792.77	-150.988	-700.1	-17.4621	-18.433	-1841.09		-452.555	-74.0467	-81.6573	11.4275	0	-4.30877	0	0	-37.4015
688	1AQ1 - prepared ligprep_Open_structures.maegz:5025	-63.7533	-12.9488	3.58739	-2.32234	-22.477	-1.15749	0	22.3268		-50.7619	4.15232	-0.697049	3.58739	0	-0.2018	0	0	0.260286		1.20349	-74.0896	-81.6371	11.3432	0	-4.30676	0	0	-37.451		37.962	-7516.47	-9176.9	4921.47	-150.695	-710.132	-16.0913	-21.2655	-1832.95		-529.901	-74.0896	-81.6371	11.3432	0	-4.30676	0	0	-37.451
689	1AQ1 - prepared ligprep_Open_structures.maegz:5025	-60.2895	-2.71796	2.53693	-1.75296	-22.701	-0.682348	0	14.328		-49.3002	5.57912	-0.761495	2.53693	0	-0.0856743	0	0	0.398251		3.4911	-74.0097	-81.6511	11.4227	0	-4.30899	0	0	-37.366		37.8937	-7565.96	-9314.31	4979.82	-153.515	-707.364	-17.2009	-19.5302	-1802.07		-531.787	-74.0097	-81.6511	11.4227	0	-4.30899	0	0	-37.366
690	1AQ1 - prepared ligprep_Open_structures.maegz:5025	-54.99	-5.57396	3.21055	-1.72526	-21.0006	-1.3091	0	16.0621		-44.6537	5.27123	-1.65272	3.21055	0	-0.154803	0	0	0.700096		3.1681	-74.2473	-81.3012	11.6275	0	-4.34573	0	0	-37.6865		37.4586	-7488.47	-9324.42	5009.59	-154.771	-717.063	-17.9351	-21.3976	-1777.63		-484.842	-74.2473	-81.3012	11.6275	0	-4.34573	0	0	-37.6865
691	1AQ1 - prepared ligprep_Open_structures.maegz:5025	-67.3919	6.77285	3.66269	-1.96161	-23.4674	-2.28344	0	2.46109		-52.5761	7.11977	1.01045	3.66269	0	-0.198833	0	0	-0.444215		3.08968	-73.9908	-81.0584	11.5535	0	-4.2978	0	0	-38.0042		37.8162	-7542.19	-9243.77	4940.76	-153.637	-720.951	-19.2114	-18.2513	-1820.25		-506.885	-73.9908	-81.0584	11.5535	0	-4.2978	0	0	-38.0042
692	1AQ1 - prepared ligprep_Open_structures.maegz:5025	-63.077	8.30626	1.75266	-1.85158	-20.6999	-1.99506	0	-0.0802652		-48.5091	4.49709	2.0637	1.75266	0	0.0219445	0	0	-1.39344		2.05222	-74.0032	-81.0681	11.516	0	-4.30444	0	0	-38.0001		37.8534	-7420.53	-9210.85	5025.71	-150.827	-704.868	-20.0122	-22.5106	-1843.17		-494.003	-74.0032	-81.0681	11.516	0	-4.30444	0	0	-38.0001
693	1AQ1 - prepared ligprep_Open_structures.maegz:5025	-62.4528	-6.00879	1.78728	-1.85451	-20.267	-1.05835	0	16.4074		-51.4588	2.33984	-0.550397	1.78728	0	0.0869656	0	0	0.319578		0.696413	-73.9479	-81.0511	11.5398	0	-4.30156	0	0	-37.9555		37.8205	-7543.62	-9243.09	4962.82	-157.267	-708.388	-18.6337	-23.5167	-1818.86		-536.68	-73.9479	-81.0511	11.5398	0	-4.30156	0	0	-37.9555
694	1AQ1 - prepared ligprep_Open_structures.maegz:5025	-59.2297	5.98366	1.4683	-1.65582	-21.7259	-0.863181	0	4.39071		-46.8274	2.50719	-1.19909	1.4683	0	-0.0745292	0	0	0.724065		1.58844	-74.0989	-81.0186	11.4501	0	-4.30438	0	0	-38.1115		37.8855	-7620.66	-9129.33	4842.32	-149.928	-723.893	-20.7818	-20.5493	-1893.95		-524.54	-74.0989	-81.0186	11.4501	0	-4.30438	0	0	-38.1115
695	1AQ1 - prepared ligprep_Open_structures.maegz:5025	-57.1853	1.63509	2.33163	-2.2442	-19.5236	-0.881679	0	7.42035		-45.9229	3.49852	-1.32003	2.33163	0	0.0575111	0	0	0.255455		2.17396	-74.1353	-81.6608	11.4208	0	-4.30619	0	0	-37.487		37.8978	-7611.47	-9223.76	4825.46	-153.108	-714.911	-15.6152	-18.4779	-1845.2		-465.86	-74.1353	-81.6608	11.4208	0	-4.30619	0	0	-37.487
696	1AQ1 - prepared ligprep_Open_structures.maegz:5025	-66.0644	-11.5543	1.59443	-2.13595	-21.1244	-1.24477	0	19.8655		-51.4649	2.61098	0.397019	1.59443	0	0.000635149	0	0	-0.465913		1.08481	-74.2394	-81.617	11.4059	0	-4.30732	0	0	-37.6148		37.8939	-7639.24	-9219.37	4880.43	-153.728	-716.971	-18.8049	-17.3947	-1843.24		-550.162	-74.2394	-81.617	11.4059	0	-4.30732	0	0	-37.6148
697	1AQ1 - prepared ligprep_Open_structures.maegz:5025	-60.0476	-5.05211	4.50542	-1.91361	-21.3249	-0.762584	0	13.6911		-49.1908	6.31814	-0.915185	4.50542	0	-0.230628	0	0	1.1425		1.81603	-73.3007	-80.7613	11.9269	0	-4.16766	0	0	-37.946		37.6474	-7652.59	-9263.71	4892.15	-157.861	-724.677	-16.7096	-16.988	-1816.61		-548.179	-73.3007	-80.7613	11.9269	0	-4.16766	0	0	-37.946
698	1AQ1 - prepared ligprep_Open_structures.maegz:5025	-60.3736	-15.4641	6.41156	-2.35655	-21.5911	-0.925302	0	24.9157		-51.3638	8.3476	0.126278	6.41156	0	-0.0262173	0	0	0.837577		0.998399	-74.0784	-81.6369	11.4094	0	-4.30843	0	0	-37.4427		37.9002	-7648.45	-9201.16	4947.78	-156.051	-712.984	-18.2716	-17.77	-1869.36		-620.635	-74.0784	-81.6369	11.4094	0	-4.30843	0	0	-37.4427
699	1AQ1 - prepared ligprep_Open_structures.maegz:5025	-62.9556	-14.9823	3.80408	-2.34699	-20.8538	-0.893746	0	22.214		-49.8967	4.08994	-0.58503	3.80408	0	0.0164773	0	0	-0.289177		1.14359	-73.9763	-81.6406	11.4109	0	-4.30774	0	0	-37.3363		37.8973	-7442.4	-9220.06	4870.37	-150.377	-714.167	-14.6459	-14.7029	-1821.38		-377.437	-73.9763	-81.6406	11.4109	0	-4.30774	0	0	-37.3363
700	1AQ1 - prepared ligprep_Open_structures.maegz:5025	-58.5615	-3.42637	3.35637	-1.55514	-20.4249	-0.759829	0	11.7345		-47.4861	4.38706	1.92941	3.35637	0	0.0560612	0	0	-1.77239		0.817599	-74.1651	-81.6209	11.3822	0	-4.30705	0	0	-37.5305		37.9112	-7541.22	-9157.21	4947.96	-148.692	-723.392	-17.4196	-17.9277	-1903.57		-520.967	-74.1651	-81.6209	11.3822	0	-4.30705	0	0	-37.5305
701	1AQ1 - prepared ligprep_Open_structures.maegz:5025	-68.1399	-8.41114	2.17611	-1.97712	-21.4774	-0.926804	0	14.5375		-52.061	3.17268	-0.282935	2.17611	0	0.0270599	0	0	-0.0618919		1.31433	-74.1925	-81.6477	11.3817	0	-4.30161	0	0	-37.5522		37.9273	-7499.69	-9183.41	4959.18	-152.83	-722.449	-19.649	-12.61	-1899.94		-467.985	-74.1925	-81.6477	11.3817	0	-4.30161	0	0	-37.5522
702	1AQ1 - prepared ligprep_Open_structures.maegz:5025	-60.8334	-19.1628	3.09266	-1.91746	-20.8681	-0.922454	0	26.4047		-47.46	5.11315	-1.40013	3.09266	0	0.0104801	0	0	0.626116		2.78402	-74.0224	-81.6468	11.4133	0	-4.30891	0	0	-37.3796		37.8997	-7553.29	-9247.37	4900.47	-151.374	-716.553	-15.1524	-16.3638	-1874.13		-432.824	-74.0224	-81.6468	11.4133	0	-4.30891	0	0	-37.3796
703	1AQ1 - prepared ligprep_Open_structures.maegz:5025	-66.1747	-10.3415	5.56607	-1.78697	-22.5577	-1.39776	0	16.958		-52.6149	6.30759	-1.39428	5.56607	0	-0.203609	0	0	1.39576		0.943652	-73.3272	-80.7854	11.9052	0	-4.16829	0	0	-37.9743		37.6957	-7549.89	-9221.3	4895.87	-146.317	-716.471	-17.851	-21.1394	-1811.6		-511.088	-73.3272	-80.7854	11.9052	0	-4.16829	0	0	-37.9743
704	1AQ1 - prepared ligprep_Open_structures.maegz:5025	-58.7459	-4.69283	1.26145	-1.27705	-21.0234	-0.769189	0	14.2315		-46.4764	2.58162	-0.972323	1.26145	0	0.118682	0	0	0.363047		1.81077	-74.1037	-81.3066	11.6444	0	-4.34485	0	0	-37.532		37.4355	-7581.61	-9261.88	4854.76	-153.725	-716.581	-16.4367	-16.3537	-1788.25		-483.139	-74.1037	-81.3066	11.6444	0	-4.34485	0	0	-37.532
705	1AQ1 - prepared ligprep_Open_structures.maegz:5025	-55.7196	-12.9462	5.14429	-2.32511	-21.1452	-0.888251	0	20.6244		-44.1836	8.03117	-0.0136164	5.14429	0	-0.269405	0	0	-0.0357854		3.20569	-74.139	-81.6661	11.3853	0	-4.30708	0	0	-37.4847		37.9336	-7490.91	-9256.58	4956.87	-153.939	-721.221	-18.4541	-17.1773	-1791.31		-489.087	-74.139	-81.6661	11.3853	0	-4.30708	0	0	-37.4847
706	1AQ1 - prepared ligprep_Open_structures.maegz:5025	-63.0757	-12.2492	4.11586	-1.91232	-22.6396	-0.665428	0	20.3734		-50.0984	7.24426	-0.867916	4.11586	0	-0.206127	0	0	1.63231		2.57013	-73.5067	-80.7749	11.9035	0	-4.16851	0	0	-38.1588		37.692	-7467.41	-9227.96	4958.22	-150.586	-709.73	-15.4028	-15.6218	-1830.85		-475.481	-73.5067	-80.7749	11.9035	0	-4.16851	0	0	-38.1588
707	1AQ1 - prepared ligprep_Open_structures.maegz:5025	-62.8831	-22.9346	3.23662	-2.01978	-22.1566	-0.818263	0	27.8137		-46.0042	6.74054	-0.598295	3.23662	0	0.00188699	0	0	0.15989		3.94044	-74.2151	-81.3092	11.6514	0	-4.34478	0	0	-37.6467		37.4342	-7634.72	-9257.64	4908.3	-152.742	-721.923	-17.7877	-15.6772	-1827.03		-550.221	-74.2151	-81.3092	11.6514	0	-4.34478	0	0	-37.6467
708	1AQ1 - prepared ligprep_Open_structures.maegz:5025	-67.4327	-14.6838	0.752086	-2.24198	-23.1677	-0.928547	0	22.8173		-49.9801	3.9031	0.52843	0.752086	0	0.0343383	0	0	0.0265722		2.56168	-74.0658	-81.6285	11.3047	0	-4.3068	0	0	-37.4285		37.9933	-7526.51	-9180.86	4966.91	-151.581	-713.733	-16.4956	-18.9679	-1882.13		-529.655	-74.0658	-81.6285	11.3047	0	-4.3068	0	0	-37.4285
709	1AQ1 - prepared ligprep_Open_structures.maegz:5025	-66.061	-9.09238	3.15358	-1.91186	-22.8482	-0.779621	0	17.0455		-51.628	4.3063	-0.800118	3.15358	0	-0.220408	0	0	1.0076		1.16564	-73.2904	-80.7723	11.8955	0	-4.1684	0	0	-37.935		37.6898	-7630	-9237.73	4851.29	-151.818	-710.566	-15.8695	-18.0076	-1851.69		-495.603	-73.2904	-80.7723	11.8955	0	-4.1684	0	0	-37.935
710	1AQ1 - prepared ligprep_Open_structures.maegz:5025	-63.0941	-12.748	-0.0380592	-2.51101	-22.1741	-0.97643	0	19.2707		-43.9173	5.65458	-0.495559	-0.0380592	0	0.180995	0	0	0.850843		5.15636	-74.1943	-81.3177	11.6798	0	-4.34544	0	0	-37.6206		37.4097	-7567.57	-9276.96	4895.64	-156.822	-710.287	-13.9409	-19.9469	-1846.77		-438.487	-74.1943	-81.3177	11.6798	0	-4.34544	0	0	-37.6206
711	1AQ1 - prepared ligprep_Open_structures.maegz:5025	-65.2218	-22.9521	1.35814	-1.78388	-21.8984	-1.17881	0	30.2631		-49.0298	4.13636	0.903189	1.35814	0	0.050314	0	0	-0.180732		2.00546	-74.1241	-81.634	11.3498	0	-4.3092	0	0	-37.4864		37.9557	-7627.2	-9288	4884.46	-153.723	-716.246	-17.7174	-13.7939	-1765.08		-557.099	-74.1241	-81.634	11.3498	0	-4.3092	0	0	-37.4864
712	1AQ1 - prepared ligprep_Open_structures.maegz:5025	-52.4577	-4.26878	4.30434	-1.701	-21.0348	-0.849743	0	19.551		-48.4587	5.66399	-0.4834	4.30434	0	-0.148559	0	0	-0.0692446		2.06086	-74.0804	-81.6435	11.3693	0	-4.31084	0	0	-37.4389		37.9436	-7447.5	-9194.41	4918.88	-148.417	-707.353	-14.8126	-19.6707	-1837.4		-444.326	-74.0804	-81.6435	11.3693	0	-4.31084	0	0	-37.4389
713	1AQ1 - prepared ligprep_Open_structures.maegz:5025	-59.6253	-10.939	0.731293	-2.19975	-19.681	-0.757029	0	20.5411		-47.321	2.6111	-0.0606565	0.731293	0	0.0704919	0	0	0.291484		1.57849	-73.6002	-80.997	12.1506	0	-4.23698	0	0	-37.868		37.3512	-7671.9	-9149.26	4824.97	-146.21	-708.91	-12.5987	-22.9987	-1896.27		-560.625	-73.6002	-80.997	12.1506	0	-4.23698	0	0	-37.868
714	1AQ1 - prepared ligprep_Open_structures.maegz:5025	-61.0676	0.570147	2.82891	-1.27897	-21.8698	-2.02807	0	10.0249		-49.3147	5.23314	1.13639	2.82891	0	-0.151412	0	0	-0.506063		1.92531	-74.0907	-81.6425	11.4446	0	-4.30611	0	0	-37.4591		37.8725	-7609.32	-9272.67	4953.64	-150.637	-718.736	-18.4956	-19.8889	-1800.88		-581.654	-74.0907	-81.6425	11.4446	0	-4.30611	0	0	-37.4591
715	1AQ1 - prepared ligprep_Open_structures.maegz:5025	-64.1754	-4.51165	1.14266	-1.90081	-23.3215	-1.85034	0	15.3368		-49.0706	4.72574	1.51472	1.14266	0	0.0115669	0	0	-0.732329		2.78913	-74.2989	-81.619	11.4127	0	-4.30736	0	0	-37.6718		37.8864	-7609.17	-9258.78	4842.36	-152.896	-714.793	-16.6204	-21.3873	-1861.09		-425.957	-74.2989	-81.619	11.4127	0	-4.30736	0	0	-37.6718
716	1AQ1 - prepared ligprep_Open_structures.maegz:5025	-73.2978	-11.2675	3.85212	-2.76782	-23.0308	-1.36603	0	12.7261		-51.4438	5.09033	1.15706	3.85212	0	-0.43311	0	0	-1.09529		1.60955	-74.2374	-80.8258	11.4147	0	-4.30958	0	0	-38.5438		38.0271	-7658.37	-9267.4	4919.5	-151.041	-724.25	-16.5808	-18.8101	-1860.04		-539.741	-74.2374	-80.8258	11.4147	0	-4.30958	0	0	-38.5438
717	1AQ1 - prepared ligprep_Open_structures.maegz:5025	-63.8478	4.62035	1.36245	-2.01464	-21.2274	-1.84019	0	5.87304		-50.6215	4.15093	2.04149	1.36245	0	0.244267	0	0	-1.24747		1.75018	-74.1307	-81.6304	11.4263	0	-4.3078	0	0	-37.5015		37.8827	-7530.08	-9160.19	4941.11	-152.012	-712.872	-16.3546	-16.7392	-1924.32		-488.713	-74.1307	-81.6304	11.4263	0	-4.3078	0	0	-37.5015
718	1AQ1 - prepared ligprep_Open_structures.maegz:5025	-61.2057	5.53854	3.43003	-2.07985	-21.6152	-1.77942	0	3.68404		-48.3839	6.14951	3.36295	3.43003	0	0.144694	0	0	-2.30267		1.51451	-74.025	-81.6353	11.4191	0	-4.30791	0	0	-37.3913		37.8905	-7721.35	-9240.79	4814.53	-155.622	-723.381	-17.3034	-20.8927	-1890.31		-487.573	-74.025	-81.6353	11.4191	0	-4.30791	0	0	-37.3913
719	1AQ1 - prepared ligprep_Open_structures.maegz:5025	-66.5349	4.63221	2.48287	-1.31554	-21.8257	-1.9547	0	1.18457		-49.7386	4.7169	-1.01183	2.48287	0	0.0603304	0	0	0.569439		2.6161	-73.4982	-81.0792	11.9383	0	-4.16861	0	0	-37.9758		37.7872	-7571.67	-9286.88	4970.46	-154.183	-717.243	-20.2603	-19.7467	-1854.3		-489.524	-73.4982	-81.0792	11.9383	0	-4.16861	0	0	-37.9758
720	1AQ1 - prepared ligprep_Open_structures.maegz:5025	-62.2519	8.70392	4.14383	-1.57456	-23.954	-1.90355	0	2.34137		-50.0089	9.20245	0.1589	4.14383	0	0.0569972	0	0	0.804745		4.03799	-73.4136	-81.0665	11.9364	0	-4.16928	0	0	-37.8904		37.7763	-7544.44	-9158.02	4922.43	-148.828	-718.706	-17.9847	-16.0151	-1904.01		-503.32	-73.4136	-81.0665	11.9364	0	-4.16928	0	0	-37.8904
721	1AQ1 - prepared ligprep_Open_structures.maegz:5025	-65.279	3.94313	2.38773	-2.01464	-22.4864	-2.4847	0	3.40536		-48.0295	5.06167	0.86194	2.38773	0	-0.0609978	0	0	-0.312222		2.18522	-74.3124	-80.7538	11.7755	0	-4.34714	0	0	-38.3623		37.3753	-7566.94	-9210.09	4973.74	-153.089	-710.223	-19.7243	-15.3676	-1886.11		-546.083	-74.3124	-80.7538	11.7755	0	-4.34714	0	0	-38.3623
722	1AQ1 - prepared ligprep_Open_structures.maegz:5025	-64.2482	0.721597	1.63718	-1.48744	-21.7734	-1.93938	0	5.84856		-47.2553	4.22298	-0.994779	1.63718	0	-0.0106148	0	0	0.83285		2.75834	-73.5434	-81.0663	11.943	0	-4.16921	0	0	-38.0222		37.7713	-7509.3	-9317.15	4883.2	-152.618	-717.744	-19.5968	-14.8489	-1802.89		-367.652	-73.5434	-81.0663	11.943	0	-4.16921	0	0	-38.0222
723	1AQ1 - prepared ligprep_Open_structures.maegz:5025	-64.314	10.1693	-0.0517187	-1.60837	-21.5449	-0.733795	0	-1.26506		-49.2795	3.16229	0.0903051	-0.0517187	0	0.111367	0	0	0.136771		2.87557	-73.8127	-80.7619	13.0289	0	-4.43739	0	0	-38.4867		36.8444	-7596.21	-9292.93	4949.44	-152.827	-712.78	-16.7042	-15.9197	-1830.66		-523.831	-73.8127	-80.7619	13.0289	0	-4.43739	0	0	-38.4867
724	1AQ1 - prepared ligprep_Open_structures.maegz:5025	-64.6525	-1.00748	1.71693	-1.79582	-21.8075	-2.06886	0	7.85624		-47.546	5.32516	2.40118	1.71693	0	0.186713	0	0	-2.03331		3.05365	-73.811	-81.074	11.5115	0	-4.30805	0	0	-37.8018		37.8613	-7514.46	-9214.42	4969.38	-148.294	-702.343	-18.497	-18.9379	-1879.71		-501.632	-73.811	-81.074	11.5115	0	-4.30805	0	0	-37.8018
725	1AQ1 - prepared ligprep_Open_structures.maegz:5025	-62.3096	0.703442	0.917474	-1.60575	-20.0733	-0.814518	0	8.17085		-49.6078	2.05565	2.1801	0.917474	0	-0.025283	0	0	-1.40685		0.390221	-74.0114	-81.0321	11.5395	0	-4.30146	0	0	-38.0332		37.8159	-7631.76	-9209.78	4872.17	-152.683	-720.026	-20.3645	-17.4366	-1862.65		-520.99	-74.0114	-81.0321	11.5395	0	-4.30146	0	0	-38.0332
726	1AQ1 - prepared ligprep_Open_structures.maegz:5025	-57.8755	7.89614	1.53425	-1.46236	-21.2159	-1.26612	0	1.3245		-44.686	5.31366	0.193598	1.53425	0	0.032648	0	0	0.96191		2.59126	-73.6962	-81.0638	11.9478	0	-4.16867	0	0	-38.1769		37.7655	-7685.35	-9227.79	4847.78	-151.37	-707.135	-19.8691	-20.0861	-1875.45		-531.441	-73.6962	-81.0638	11.9478	0	-4.16867	0	0	-38.1769
727	1AQ1 - prepared ligprep_Open_structures.maegz:5025	-57.8705	2.87009	3.73469	-1.74578	-19.9776	-0.736815	0	4.12288		-46.138	3.73069	-1.29698	3.73469	0	-0.00988104	0	0	0.171856		1.13101	-73.9393	-81.0674	11.453	0	-4.30561	0	0	-37.9214		37.9021	-7591.22	-9185.8	4941.34	-148.311	-712.445	-15.2171	-16.8167	-1886.4		-567.569	-73.9393	-81.0674	11.453	0	-4.30561	0	0	-37.9214
728	1AQ1 - prepared ligprep_Open_structures.maegz:5025	-62.1474	10.0361	2.07258	-1.78065	-22.6866	-1.42895	0	1.2824		-49.6423	6.17421	2.0323	2.07258	0	0.26801	0	0	-1.05504		2.85635	-74.0619	-80.7544	12.9937	0	-4.44298	0	0	-38.726		36.8678	-7733.21	-9161.69	4883.85	-147.369	-735.958	-19.8578	-16.8919	-1943.07		-592.218	-74.0619	-80.7544	12.9937	0	-4.44298	0	0	-38.726
729	1AQ1 - prepared ligprep_Open_structures.maegz:5025	-61.8357	3.67318	0.111129	-1.2711	-20.6615	-1.06852	0	3.5999		-46.2187	2.71722	0.703675	0.111129	0	0.0698605	0	0	0.016849		1.81571	-74.3268	-80.7659	11.8047	0	-4.34768	0	0	-38.3725		37.3545	-7703.2	-9195.27	4835.92	-150.48	-728.747	-19.2619	-16.653	-1908.16		-520.554	-74.3268	-80.7659	11.8047	0	-4.34768	0	0	-38.3725
730	1AQ1 - prepared ligprep_Open_structures.maegz:5025	-59.0333	-6.01169	10.3839	-2.27935	-23.6106	-0.746541	0	12.3654		-49.1345	9.48197	0.959265	10.3839	0	-0.49178	0	0	-2.02486		0.655419	-74.2383	-80.7908	11.8266	0	-4.34975	0	0	-38.2654		37.3411	-7699.4	-9278.25	4843.48	-155.566	-732.715	-17.8251	-18.3351	-1846.65		-493.536	-74.2383	-80.7908	11.8266	0	-4.34975	0	0	-38.2654
731	1AQ1 - prepared ligprep_Open_structures.maegz:5025	-68.6165	-10.2745	0.187705	-1.89251	-22.5583	-0.795444	0	18.4265		-51.71	3.04568	0.63239	0.187705	0	0.054929	0	0	0.0721857		2.09847	-71.9514	-80.3671	13.8608	0	-4.71288	0	0	-38.9301		38.1979	-7724.75	-9247.67	4801.11	-155.83	-725.538	-17.7228	-14.0371	-1877.96		-487.1	-71.9514	-80.3671	13.8608	0	-4.71288	0	0	-38.9301
732	1AQ1 - prepared ligprep_Open_structures.maegz:5025	-69.4732	-5.10426	2.29602	-2.21779	-24.4868	-0.784014	0	10.8999		-50.0762	6.32581	1.79296	2.29602	0	-0.354471	0	0	-1.23014		3.82143	-71.2294	-81.2943	14.8188	0	-4.47253	0	0	-37.899		37.6177	-7588.46	-9245.7	4940.61	-149.886	-726.674	-19.6046	-17.0539	-1847.2		-522.948	-71.2294	-81.2943	14.8188	0	-4.47253	0	0	-37.899
733	1AQ1 - prepared ligprep_Open_structures.maegz:5025	-61.8178	2.16688	5.66875	-2.13087	-24.0345	-0.696872	0	5.19128		-47.9825	9.13229	0.114965	5.66875	0	0.086352	0	0	0.548714		2.7135	-73.8844	-81.3091	12.2094	0	-4.23805	0	0	-37.971		37.4244	-7670.27	-9223.16	4917.89	-154.451	-727.989	-15.1492	-20.2823	-1893.51		-553.62	-73.8844	-81.3091	12.2094	0	-4.23805	0	0	-37.971
734	1AQ1 - prepared ligprep_Open_structures.maegz:5025	-58.9115	-7.5593	2.64877	-3.07581	-21.7411	-0.810531	0	14.7624		-43.136	5.22944	-0.107831	2.64877	0	-0.00510213	0	0	-0.466024		3.15963	-73.6056	-81.6072	12.2013	0	-4.23994	0	0	-37.5636		37.6039	-7610.92	-9332.09	4891.39	-160.814	-718.951	-19.8789	-17.0631	-1804.04		-449.468	-73.6056	-81.6072	12.2013	0	-4.23994	0	0	-37.5636
735	1AQ1 - prepared ligprep_Open_structures.maegz:5025	-59.7609	-8.2355	5.04406	-1.4993	-22.4955	-0.688169	0	14.5758		-46.4623	5.5978	0.758768	5.04406	0	-0.318796	0	0	-0.423371		0.537135	-73.6345	-81.5843	12.1687	0	-4.243	0	0	-37.5902		37.6143	-7628.23	-9332.21	4916.23	-158.462	-722.974	-17.322	-16.6499	-1813.31		-483.539	-73.6345	-81.5843	12.1687	0	-4.243	0	0	-37.5902
736	1AQ1 - prepared ligprep_Open_structures.maegz:5025	-70.5708	4.15338	2.06998	-1.31104	-27.2086	-2.1628	0	2.17332		-48.2851	6.20798	1.12986	2.06998	0	-0.362618	0	0	0.338852		3.0319	-71.525	-81.6318	14.9092	0	-4.53167	0	0	-37.6981		37.4274	-7684.25	-9273.72	4919.4	-153.815	-734.257	-17.9317	-18.1074	-1834.92		-570.894	-71.525	-81.6318	14.9092	0	-4.53167	0	0	-37.6981
737	1AQ1 - prepared ligprep_Open_structures.maegz:5025	-68.7582	-6.85977	1.77051	-1.43619	-24.1622	-1.30355	0	12.0547		-48.8217	4.84593	0.50386	1.77051	0	-0.296592	0	0	0.141214		2.72694	-71.4373	-81.1147	14.7104	0	-4.47804	0	0	-38.1963		37.6413	-7596.15	-9273.24	4904.8	-153.25	-727.112	-18.6117	-16.8463	-1849.7		-462.188	-71.4373	-81.1147	14.7104	0	-4.47804	0	0	-38.1963
738	1AQ1 - prepared ligprep_Open_structures.maegz:5025	-66.0221	13.572	0.431102	-1.56869	-23.4966	-1.29526	0	-6.81531		-46.8494	5.06869	0.859319	0.431102	0	-0.184696	0	0	0.523946		3.43902	-71.4251	-80.8994	16.0507	0	-4.56448	0	0	-38.7724		36.7605	-7569.14	-9220.49	4949.21	-153.263	-707.97	-17.726	-15.1304	-1869.17		-534.607	-71.4251	-80.8994	16.0507	0	-4.56448	0	0	-38.7724
739	1AQ1 - prepared ligprep_Open_structures.maegz:5025	-67.3433	11.5153	1.67134	-1.51712	-24.3215	-1.31958	0	-5.4362		-47.9356	4.16044	0.105886	1.67134	0	-0.285941	0	0	0.592854		2.0763	-71.455	-81.1153	14.746	0	-4.47384	0	0	-38.2264		37.6145	-7552.06	-9198.28	4929.36	-154.486	-716.995	-17.4766	-13.2726	-1887.52		-493.38	-71.455	-81.1153	14.746	0	-4.47384	0	0	-38.2264
740	1AQ1 - prepared ligprep_Open_structures.maegz:5025	-64.855	4.88705	2.0964	-1.41005	-22.5686	-1.08373	0	-1.50961		-45.2664	3.20265	-0.635691	2.0964	0	-0.257822	0	0	0.500857		1.4989	-71.4589	-81.3055	14.814	0	-4.47582	0	0	-38.1236		37.6321	-7541.63	-9252.77	4945.94	-155.432	-716.315	-19.0771	-15.7261	-1835.52		-492.733	-71.4589	-81.3055	14.814	0	-4.47582	0	0	-38.1236
741	1AQ1 - prepared ligprep_Open_structures.maegz:5025	-72.6517	5.54208	2.18882	-1.23542	-25.6228	-1.10333	0	-1.29803		-51.123	2.74445	-0.119677	2.18882	0	-0.369376	0	0	-0.0249976		1.06968	-71.346	-81.3442	14.7218	0	-4.47974	0	0	-37.9517		37.7079	-7621.16	-9185.99	4988.97	-154.721	-729.174	-16.1181	-16.706	-1905.99		-601.426	-71.346	-81.3442	14.7218	0	-4.47974	0	0	-37.9517
742	1AQ1 - prepared ligprep_Open_structures.maegz:5025	-73.3581	1.81999	1.18351	-1.58616	-25.2148	-1.76142	0	1.10994		-48.9091	3.17211	-0.525514	1.18351	0	-0.180444	0	0	0.63853		2.05603	-71.1849	-81.1619	16.0512	0	-4.56893	0	0	-38.3221		36.817	-7668.96	-9238.85	4870.2	-153.046	-720.189	-14.824	-20.7584	-1872.73		-518.755	-71.1849	-81.1619	16.0512	0	-4.56893	0	0	-38.3221
743	1AQ1 - prepared ligprep_Open_structures.maegz:5025	-66.9895	5.8948	2.55244	-1.66177	-23.8894	-1.38124	0	-0.308989		-48.1953	3.91704	0.197996	2.55244	0	-0.369107	0	0	0.0314481		1.50426	-71.3458	-81.0682	14.9053	0	-4.47802	0	0	-38.2063		37.5014	-7627.99	-9234.25	4924.2	-148.13	-727.328	-19.1789	-16.8464	-1873.52		-532.938	-71.3458	-81.0682	14.9053	0	-4.47802	0	0	-38.2063
744	1AQ1 - prepared ligprep_Open_structures.maegz:5025	-67.5988	3.00602	1.83033	-1.49309	-24.3659	-1.62508	0	2.49889		-47.45	3.14378	0.0683552	1.83033	0	-0.398126	0	0	0.0216318		1.62159	-71.289	-81.0933	14.7541	0	-4.47966	0	0	-38.0749		37.6048	-7542.11	-9274.38	4933.14	-154.096	-715.065	-18.1859	-17.6342	-1875.69		-420.201	-71.289	-81.0933	14.7541	0	-4.47966	0	0	-38.0749
745	1AQ1 - prepared ligprep_Open_structures.maegz:5025	-67.3931	4.90644	0.415143	-1.30462	-25.2021	-1.29118	0	2.39324		-47.31	4.4822	0.344773	0.415143	0	-0.317787	0	0	0.702714		3.33736	-71.4459	-81.3113	16.1223	0	-4.59181	0	0	-38.4397		36.7747	-7461.14	-9216.45	4946.77	-154.666	-700.926	-13.0576	-18.5831	-1880.03		-424.194	-71.4459	-81.3113	16.1223	0	-4.59181	0	0	-38.4397
746	1AQ1 - prepared ligprep_Open_structures.maegz:5025	-61.9664	6.51915	1.13747	-1.1291	-23.6376	-0.974173	0	4.13299		-48.0152	3.67064	-0.686669	1.13747	0	-0.318899	0	0	1.19569		2.34306	-71.2204	-81.0718	16.1311	0	-4.59434	0	0	-38.3991		36.7138	-7675.28	-9218.84	4873.91	-152.454	-702.786	-13.0217	-17.6637	-1899.32		-545.108	-71.2204	-81.0718	16.1311	0	-4.59434	0	0	-38.3991
747	1AQ1 - prepared ligprep_Open_structures.maegz:5025	-61.6646	6.33363	2.64561	-1.495	-23.8235	-1.29814	0	3.93033		-47.9575	4.50525	0.449644	2.64561	0	-0.418303	0	0	0.0733131		1.75499	-71.289	-81.1224	14.7352	0	-4.47076	0	0	-38.0558		37.6248	-7608.64	-9208.01	4938.37	-149.266	-723.93	-14.7514	-18.4297	-1878.43		-554.199	-71.289	-81.1224	14.7352	0	-4.47076	0	0	-38.0558
748	1AQ1 - prepared ligprep_Open_structures.maegz:5025	-66.9509	1.40369	0.95063	-1.23316	-25.6828	-1.33785	0	5.34327		-46.3947	4.03075	0.569108	0.95063	0	-0.459873	0	0	0.155929		2.81495	-71.5324	-81.1295	14.7048	0	-4.4718	0	0	-38.2863		37.6504	-7570.82	-9264.38	4849.69	-152.345	-718.69	-17.622	-21.0982	-1812.8		-433.572	-71.5324	-81.1295	14.7048	0	-4.4718	0	0	-38.2863
749	1AQ1 - prepared ligprep_Open_structures.maegz:5025	-68.3331	-12.4405	2.01256	-1.48904	-24.9983	-1.50512	0	15.5684		-45.4812	4.25258	0.446032	2.01256	0	-0.303876	0	0	-0.0652222		2.16309	-71.5262	-81.6099	14.9185	0	-4.53063	0	0	-37.7089		37.4047	-7652.91	-9279.11	4899.65	-150.929	-717.661	-16.6989	-21.8943	-1803.15		-563.116	-71.5262	-81.6099	14.9185	0	-4.53063	0	0	-37.7089
750	1AQ1 - prepared ligprep_Open_structures.maegz:5025	-66.0635	-15.3469	2.97268	-1.46912	-25.8055	-1.65095	0	22.8652		-47.6289	5.55989	0.233175	2.97268	0	-0.535435	0	0	-0.180187		3.06966	-71.0769	-81.1396	14.6814	0	-4.4724	0	0	-37.8151		37.6689	-7645.19	-9302.55	4896.98	-149.53	-730.241	-16.5609	-22.6636	-1770.95		-549.676	-71.0769	-81.1396	14.6814	0	-4.4724	0	0	-37.8151
751	1AQ1 - prepared ligprep_Open_structures.maegz:5025	-62.848	0.958753	0.902741	-1.23296	-22.3904	-1.30788	0	5.20492		-44.9832	3.23134	-0.0912244	0.902741	0	-0.295967	0	0	0.561599		2.15419	-71.3532	-81.0819	16.0898	0	-4.59809	0	0	-38.5103		36.7472	-7612.6	-9282.94	4841.13	-151.712	-712.901	-16.6394	-19.0357	-1857.59		-412.92	-71.3532	-81.0819	16.0898	0	-4.59809	0	0	-38.5103
752	1AQ1 - prepared ligprep_Open_structures.maegz:5025	-67.1673	10.2574	2.45332	-1.36739	-24.0436	-1.67909	0	-6.08509		-46.7028	4.04174	-0.00895664	2.45332	0	-0.435939	0	0	0.299594		1.73372	-71.2949	-81.1435	14.7093	0	-4.47053	0	0	-38.0413		37.6512	-7413.34	-9217.51	5007.1	-151.355	-715.966	-16.4454	-17.8143	-1865.57		-435.783	-71.2949	-81.1435	14.7093	0	-4.47053	0	0	-38.0413
753	1AQ1 - prepared ligprep_Open_structures.maegz:5025	-67.5553	1.73666	1.87541	-1.50431	-23.2921	-2.15958	0	2.12923		-46.3406	3.35994	-0.0684224	1.87541	0	-0.421239	0	0	0.4138		1.56039	-71.3245	-81.0823	14.7358	0	-4.48382	0	0	-38.0895		37.5953	-7607.1	-9251.66	4939.66	-151.129	-728.47	-19.1295	-19.1414	-1835.84		-541.396	-71.3245	-81.0823	14.7358	0	-4.48382	0	0	-38.0895
754	1AQ1 - prepared ligprep_Open_structures.maegz:5025	-63.9732	7.70295	2.86931	-1.23891	-22.4868	-1.82564	0	-5.92073		-43.0733	4.19791	-0.197033	2.86931	0	-0.367783	0	0	0.245836		1.64758	-71.2604	-81.1472	14.6744	0	-4.47678	0	0	-37.9854		37.6746	-7634.83	-9237.16	4850.32	-155.184	-716.754	-20.3298	-15.5587	-1837.89		-502.265	-71.2604	-81.1472	14.6744	0	-4.47678	0	0	-37.9854
755	1AQ1 - prepared ligprep_Open_structures.maegz:5025	-57.1058	0.169863	0.110134	-1.51194	-20.4486	-0.891169	0	7.3478		-41.8819	1.67262	-0.468623	0.110134	0	-0.0710952	0	0	0.368361		1.73384	-71.332	-80.8786	16.0581	0	-4.56102	0	0	-38.7022		36.7518	-7567	-9317.32	4914.82	-158.202	-709.081	-18.6619	-16.1192	-1780.3		-482.145	-71.332	-80.8786	16.0581	0	-4.56102	0	0	-38.7022
756	1AQ1 - prepared ligprep_Open_structures.maegz:5025	-57.7966	-11.8763	1.94129	-1.37329	-19.717	-0.809259	0	20.2946		-46.2566	3.26994	-2.35774	1.94129	0	0.111567	0	0	2.33244		1.24238	-71.1096	-80.2173	15.9832	0	-4.55791	0	0	-39.0802		36.7627	-7546.58	-9307.48	4917.79	-149.687	-702.837	-15.9964	-19.6797	-1809.3		-459.388	-71.1096	-80.2173	15.9832	0	-4.55791	0	0	-39.0802
757	1AQ1 - prepared ligprep_Open_structures.maegz:5025	-57.8685	-6.49715	6.81376	-1.70476	-21.9307	-0.735571	0	11.5805		-45.3946	5.69558	0.10984	6.81376	0	-0.283523	0	0	-1.19721		0.252724	-73.5544	-80.9856	12.1938	0	-4.24122	0	0	-37.8312		37.3098	-7643.69	-9246.34	4926.99	-151.298	-711.12	-16.7468	-17.9325	-1856.73		-570.515	-73.5544	-80.9856	12.1938	0	-4.24122	0	0	-37.8312
758	1AQ1 - prepared ligprep_Open_structures.maegz:5025	-60.3779	-10.5806	2.69021	-2.00332	-20.8968	-0.800586	0	19.0176		-47.8044	4.11776	-3.00435	2.69021	0	0.0479862	0	0	2.64332		1.74059	-70.9948	-80.2205	15.9201	0	-4.56466	0	0	-38.945		36.8153	-7541.59	-9240.78	4929.53	-151.337	-712.611	-19.3043	-17.6073	-1874.33		-455.139	-70.9948	-80.2205	15.9201	0	-4.56466	0	0	-38.945
759	1AQ1 - prepared ligprep_Open_structures.maegz:5025	-66.8034	-10.2667	1.7449	-3.57694	-21.5878	-0.748539	0	15.0006		-47.369	5.45481	-1.129	1.7449	0	-0.028099	0	0	1.41548		3.45153	-72.1144	-79.5633	15.3164	0	-4.81839	0	0	-40.179		37.1299	-7659.15	-9254.22	4945.17	-155.704	-725.82	-16.8775	-16.4957	-1871.05		-564.149	-72.1144	-79.5633	15.3164	0	-4.81839	0	0	-40.179
760	1AQ1 - prepared ligprep_Open_structures.maegz:5025	-65.5227	10.4937	1.3098	-1.33253	-23.5457	-2.05384	0	-3.11928		-47.2749	3.55	0.635438	1.3098	0	0.163685	0	0	-0.0935566		1.53464	-71.9494	-80.3301	13.8333	0	-4.71095	0	0	-38.9468		38.2052	-7572.76	-9285.92	4949.81	-151.353	-730.805	-16.9647	-17.3507	-1877.87		-442.308	-71.9494	-80.3301	13.8333	0	-4.71095	0	0	-38.9468
761	1AQ1 - prepared ligprep_Open_structures.maegz:5025	-63.8038	8.65486	3.93885	-2.07331	-24.7288	-2.6803	0	1.47148		-48.3866	7.32961	0.586212	3.93885	0	0.742705	0	0	-0.16041		2.22226	-75.9982	-83.5195	12.7065	0	-5.33555	0	0	-35.6836		35.834	-7559.64	-9242.71	4911.95	-152.184	-721.146	-15.3371	-15.8504	-1863.44		-460.926	-75.9982	-83.5195	12.7065	0	-5.33555	0	0	-35.6836
762	1AQ1 - prepared ligprep_Open_structures.maegz:5025	-62.269	7.5102	3.77832	-2.10798	-23.124	-2.45815	0	1.29241		-47.1598	7.52528	-1.34574	3.77832	0	0.998801	0	0	1.58628		2.50762	-75.7728	-81.5436	13.925	0	-6.0343	0	0	-37.2342		35.1143	-7645.56	-9197.11	4880.2	-146.64	-709.688	-17.0873	-20.0254	-1877.31		-557.9	-75.7728	-81.5436	13.925	0	-6.0343	0	0	-37.2342
763	1AQ1 - prepared ligprep_Open_structures.maegz:5025	-72.1094	12.071	2.6367	-1.44458	-26.3222	-3.11054	0	-7.53049		-48.4093	4.19626	0.224225	2.6367	0	-0.330763	0	0	0.492804		1.17329	-71.4798	-81.7403	14.9387	0	-4.53777	0	0	-37.5774		37.4369	-7623.98	-9210.36	4894.62	-151.57	-730.018	-18.6927	-15.1782	-1870.68		-522.108	-71.4798	-81.7403	14.9387	0	-4.53777	0	0	-37.5774
764	1AQ1 - prepared ligprep_Open_structures.maegz:5025	-62.2191	4.18386	2.50663	-1.21635	-22.7797	-2.36197	0	-2.1948		-40.3568	7.89498	0.372894	2.50663	0	0.791076	0	0	-0.146388		4.37076	-75.6834	-81.8954	13.6273	0	-5.69302	0	0	-37.1135		35.3911	-7523.25	-9214.69	4923.61	-150.224	-710.95	-20.003	-16.441	-1860.74		-473.807	-75.6834	-81.8954	13.6273	0	-5.69302	0	0	-37.1135
765	1AQ1 - prepared ligprep_Open_structures.maegz:5025	-64.9221	6.19109	3.80012	-1.29247	-25.6528	-2.44977	0	2.61985		-48.1381	9.53763	-0.54247	3.80012	0	0.989875	0	0	1.22705		4.06306	-75.8939	-81.9431	13.5829	0	-5.67887	0	0	-37.2952		35.4404	-7644.62	-9201.34	4854.15	-151.633	-727.737	-17.7354	-15.4152	-1887.57		-497.327	-75.8939	-81.9431	13.5829	0	-5.67887	0	0	-37.2952
766	1AQ1 - prepared ligprep_Open_structures.maegz:5025	-65.1134	-0.407941	3.46571	-1.84754	-24.1337	-2.6854	0	5.45151		-44.956	7.64596	-2.09224	3.46571	0	0.935503	0	0	1.80901		3.52798	-75.6981	-81.86	13.6298	0	-5.70175	0	0	-37.154		35.3878	-7705.6	-9292.93	4887.86	-152.511	-725.947	-20.4968	-19.1503	-1856.42		-526.007	-75.6981	-81.86	13.6298	0	-5.70175	0	0	-37.154
767	1AQ1 - prepared ligprep_Open_structures.maegz:5025	-62.3417	-15.4811	5.45052	-1.62633	-23.6966	-3.21632	0	23.4356		-47.2075	6.85057	-2.53717	5.45052	0	1.08723	0	0	1.66769		1.1823	-75.5663	-81.9057	13.5725	0	-5.66051	0	0	-36.9981		35.4255	-7637.76	-9276.21	4908.4	-152.831	-722.597	-18.5812	-19.2862	-1819.95		-536.699	-75.5663	-81.9057	13.5725	0	-5.66051	0	0	-36.9981
768	1AQ1 - prepared ligprep_Open_structures.maegz:5025	-67.5662	-14.4869	3.57161	-1.41404	-24.4872	-2.88526	0	17.0719		-44.9363	4.99959	-2.42302	3.57161	0	0.852224	0	0	1.85815		1.14063	-75.6899	-81.9413	13.5991	0	-5.66639	0	0	-37.1006		35.4193	-7492.18	-9228.15	4945.23	-150.835	-715.508	-21.0319	-19.1068	-1840.44		-462.342	-75.6899	-81.9413	13.5991	0	-5.66639	0	0	-37.1006
769	1AQ1 - prepared ligprep_Open_structures.maegz:5025	-69.1332	-1.72731	5.41643	-1.60159	-25.9453	-2.77947	0	8.64192		-51.1379	7.52644	-1.37403	5.41643	0	0.67355	0	0	1.5379		1.27259	-75.642	-81.752	13.6211	0	-5.68222	0	0	-37.2072		35.3783	-7586.03	-9287.88	4887.9	-152.293	-722.701	-19.0949	-13.5392	-1852.23		-426.197	-75.642	-81.752	13.6211	0	-5.68222	0	0	-37.2072
770	1AQ1 - prepared ligprep_Open_structures.maegz:5025	-62.6843	-1.99525	6.65401	-0.88941	-25.7979	-2.47059	0	11.1637		-49.3489	10.831	-1.09294	6.65401	0	0.845107	0	0	1.0366		3.38819	-75.6544	-81.7718	13.62	0	-5.66975	0	0	-37.2122		35.3793	-7669.86	-9313.75	4953.83	-154.791	-732.677	-20.9966	-14.2893	-1867.62		-519.568	-75.6544	-81.7718	13.62	0	-5.66975	0	0	-37.2122
771	1AQ1 - prepared ligprep_Open_structures.maegz:5025	-67.4147	-5.35011	6.94707	-1.35518	-24.5675	-2.09133	0	12.9222		-53.9198	8.60666	-2.002	6.94707	0	0.124431	0	0	1.44341		2.09376	-74.4989	-79.3166	12.4765	0	-4.51329	0	0	-39.3395		36.194	-7601.76	-9285.25	4948.04	-156.226	-730.656	-19.8438	-19.708	-1843.86		-494.258	-74.4989	-79.3166	12.4765	0	-4.51329	0	0	-39.3395
772	1AQ1 - prepared ligprep_Open_structures.maegz:5025	-61.5455	-17.0825	5.03254	-0.788892	-23.4828	-1.75354	0	26.634		-50.1043	10.4439	0.0266301	5.03254	0	1.84523	0	0	-0.145798		3.68533	-75.7804	-81.1725	14.0961	0	-6.2881	0	0	-37.4874		35.0715	-7663.69	-9354.61	4967.36	-156.029	-730.473	-17.3018	-17.0878	-1800.53		-555.008	-75.7804	-81.1725	14.0961	0	-6.2881	0	0	-37.4874
773	1AQ1 - prepared ligprep_Open_structures.maegz:5025	-60.7394	5.16312	2.39359	-0.914222	-23.8859	-2.04114	0	3.23859		-44.6934	7.3228	-0.395725	2.39359	0	1.64078	0	0	-0.205992		3.89014	-75.8084	-81.3177	13.8912	0	-6.08558	0	0	-37.4589		35.1626	-7653.14	-9246.73	4966.47	-150.588	-730.388	-18.9678	-17.1877	-1909.25		-546.499	-75.8084	-81.3177	13.8912	0	-6.08558	0	0	-37.4589
774	1AQ1 - prepared ligprep_Open_structures.maegz:5025	-61.8763	-4.07394	5.76523	-1.24394	-24.2383	-2.55857	0	10.9659		-46.4926	6.51324	-1.04547	5.76523	0	-0.0786447	0	0	0.930528		0.941592	-74.2599	-81.539	13.8412	0	-4.70328	0	0	-37.1858		35.327	-7547.38	-9322.93	4924.01	-156.027	-714.095	-21.2406	-13.9588	-1839.91		-403.232	-74.2599	-81.539	13.8412	0	-4.70328	0	0	-37.1858
775	1AQ1 - prepared ligprep_Open_structures.maegz:5025	-59.7514	-12.2866	8.29063	-1.53782	-25.2302	-2.15141	0	24.2273		-51.0633	10.5301	-4.02657	8.29063	0	0.778406	0	0	2.58317		2.90444	-75.7223	-81.7705	13.6234	0	-5.66542	0	0	-37.2853		35.3756	-7633.13	-9305.03	4897.9	-153.828	-716.127	-20.8679	-21.5383	-1816.91		-496.723	-75.7223	-81.7705	13.6234	0	-5.66542	0	0	-37.2853
776	1AQ1 - prepared ligprep_Open_structures.maegz:5025	-67.6157	3.0902	4.4896	-1.73078	-24.6197	-2.62958	0	3.67897		-49.8944	7.42783	-1.32881	4.4896	0	1.18556	0	0	1.01131		2.07017	-75.5942	-81.8325	13.6276	0	-5.73137	0	0	-37.0453		35.3874	-7533.73	-9233.59	4921.81	-146.981	-718.684	-19.4154	-14.72	-1843.97		-478.17	-75.5942	-81.8325	13.6276	0	-5.73137	0	0	-37.0453
777	1AQ1 - prepared ligprep_Open_structures.maegz:5025	-65.3401	-8.43771	7.13377	-2.20774	-24.2734	-2.43939	0	12.0829		-47.1985	10.9182	-1.58336	7.13377	0	0.886692	0	0	1.38703		3.09403	-75.6244	-81.9043	13.6204	0	-5.69245	0	0	-37.0507		35.4026	-7624.52	-9284.18	4959.07	-152.443	-723.455	-22.8648	-14.5712	-1842.55		-543.524	-75.6244	-81.9043	13.6204	0	-5.69245	0	0	-37.0507
778	1AQ1 - prepared ligprep_Open_structures.maegz:5025	-63.4577	6.14625	2.78083	-1.30956	-26.3421	-2.5522	0	5.56473		-47.7457	5.03689	0.114029	2.78083	0	-0.486799	0	0	0.450945		2.17789	-71.7074	-81.7635	14.9468	0	-4.53519	0	0	-37.7986		37.4431	-7465.11	-9183.14	5017.69	-148.953	-714.11	-19.5321	-12.9436	-1868.34		-535.779	-71.7074	-81.7635	14.9468	0	-4.53519	0	0	-37.7986
779	1AQ1 - prepared ligprep_Open_structures.maegz:5025	-60.8527	7.23948	1.60006	-1.39491	-21.7753	-0.936416	0	-0.00696295		-45.5787	3.28472	0.271775	1.60006	0	-0.466883	0	0	0.234151		1.64562	-71.2719	-81.3436	14.7075	0	-4.47261	0	0	-37.878		37.7149	-7567.55	-9308.58	4890.81	-150.842	-717.638	-19.6434	-13.6841	-1857.63		-390.346	-71.2719	-81.3436	14.7075	0	-4.47261	0	0	-37.878
780	1AQ1 - prepared ligprep_Open_structures.maegz:5025	-66.9619	4.52942	1.48824	-1.38716	-23.8534	-1.25833	0	1.59837		-48.079	3.33084	-0.579986	1.48824	0	-0.26556	0	0	0.365112		2.32303	-71.3299	-81.3674	14.686	0	-4.47357	0	0	-37.91		37.7351	-7499.14	-9261.63	4940.9	-149.199	-725.814	-21.9145	-10.8326	-1843.74		-426.909	-71.3299	-81.3674	14.686	0	-4.47357	0	0	-37.91
781	1AQ1 - prepared ligprep_Open_structures.maegz:5025	-59.6895	11.2441	5.33354	-1.84732	-22.8724	-2.80042	0	-1.85646		-46.8905	8.38278	-1.09606	5.33354	0	0.9399	0	0	0.691163		2.51424	-75.9632	-83.5101	12.6788	0	-5.33975	0	0	-35.6487		35.8565	-7576.42	-9203.91	4918.65	-144.795	-722.023	-17.4145	-13.0583	-1905.01		-488.866	-75.9632	-83.5101	12.6788	0	-5.33975	0	0	-35.6487
782	1AQ1 - prepared ligprep_Open_structures.maegz:5025	-61.9106	1.92864	4.40825	-1.21505	-23.7204	-2.23959	0	7.25627		-48.3287	5.28275	-1.11562	4.40825	0	0.424173	0	0	0.684411		0.881541	-74.2528	-81.5782	13.8183	0	-4.68819	0	0	-37.1526		35.3479	-7528.54	-9203.6	4933.98	-146.05	-721.201	-20.119	-13.7531	-1884.14		-473.662	-74.2528	-81.5782	13.8183	0	-4.68819	0	0	-37.1526
783	1AQ1 - prepared ligprep_Open_structures.maegz:5025	-59.857	1.37491	3.11307	-2.08943	-21.7689	-1.97414	0	7.84408		-46.3565	7.88123	-1.06912	3.11307	0	2.04022	0	0	0.264741		3.53231	-75.7771	-81.1282	14.1773	0	-6.35546	0	0	-37.4985		35.0278	-7602.94	-9229.85	4895.22	-147.283	-717.711	-21.7368	-16.6948	-1885.43		-479.457	-75.7771	-81.1282	14.1773	0	-6.35546	0	0	-37.4985
784	1AQ1 - prepared ligprep_Open_structures.maegz:5025	-67.6199	5.48699	4.46363	-2.10923	-24.5837	-2.48607	0	-0.111389		-48.2801	5.38693	-1.52468	4.46363	0	-0.269261	0	0	1.45811		1.25914	-74.5913	-81.9778	13.8429	0	-4.70398	0	0	-37.2047		35.4522	-7658.39	-9237.93	4890.6	-149.004	-719.104	-21.4243	-12.049	-1878.21		-531.272	-74.5913	-81.9778	13.8429	0	-4.70398	0	0	-37.2047
785	1AQ1 - prepared ligprep_Open_structures.maegz:5025	-63.3625	9.26904	1.90573	-0.970918	-22.9371	-1.38911	0	-1.60139		-47.6387	3.77957	-0.333371	1.90573	0	-0.236694	0	0	0.525498		1.91841	-71.1885	-81.1339	14.6711	0	-4.47473	0	0	-37.9196		37.6685	-7638.85	-9243.63	4938.88	-144.975	-711.968	-17.8897	-14.5325	-1895.47		-549.266	-71.1885	-81.1339	14.6711	0	-4.47473	0	0	-37.9196
786	1AQ1 - prepared ligprep_Open_structures.maegz:5025	-61.4651	3.36563	2.36745	-1.27421	-21.6014	-1.42136	0	1.51108		-44.4123	3.74208	-0.316293	2.36745	0	-0.358933	0	0	0.403562		1.6463	-71.3305	-81.0661	14.72	0	-4.47712	0	0	-38.1192		37.6119	-7582.99	-9309.81	4947.8	-148.374	-731.795	-17.8916	-15.9689	-1833.48		-473.475	-71.3305	-81.0661	14.72	0	-4.47712	0	0	-38.1192
787	1AQ1 - prepared ligprep_Open_structures.maegz:5025	-67.1928	1.57129	1.80992	-1.51684	-23.2342	-1.28864	0	4.46151		-48.9958	2.6367	-0.378341	1.80992	0	-0.379051	0	0	0.452089		1.13208	-71.435	-81.1234	14.7044	0	-4.47497	0	0	-38.1823		37.6412	-7702.3	-9258.39	4860.62	-151.409	-725.522	-17.6701	-16.593	-1849.16		-544.175	-71.435	-81.1234	14.7044	0	-4.47497	0	0	-38.1823
788	1AQ1 - prepared ligprep_Open_structures.maegz:5025	-65.7185	-4.61834	3.1581	-1.36061	-24.2521	-1.63302	0	11.2765		-48.2891	5.7778	-1.74077	3.1581	0	0.910955	0	0	1.85318		1.59634	-75.7933	-81.7638	13.61	0	-5.67244	0	0	-37.3556		35.3885	-7748.48	-9256.64	4826.25	-148.795	-729.208	-17.4636	-13.8337	-1862.06		-546.734	-75.7933	-81.7638	13.61	0	-5.67244	0	0	-37.3556
789	1AQ1 - prepared ligprep_Open_structures.maegz:5025	-64.1619	1.33354	0.672128	-1.54218	-23.3307	-1.26974	0	5.93478		-45.9598	3.43027	0.0372909	0.672128	0	-0.405344	0	0	0.743953		2.38224	-71.3498	-81.2122	16.0369	0	-4.60572	0	0	-38.3692		36.8005	-7587.64	-9187.91	4895.66	-145.515	-720.196	-16.1008	-18.3433	-1888.26		-506.97	-71.3498	-81.2122	16.0369	0	-4.60572	0	0	-38.3692
790	1AQ1 - prepared ligprep_Open_structures.maegz:5025	-63.1743	-3.42788	6.72256	-2.03579	-24.7721	-2.5531	0	13.1986		-50.3066	9.73189	-1.20909	6.72256	0	0.882222	0	0	1.30669		2.0295	-75.7405	-81.7375	13.6149	0	-5.68831	0	0	-37.3124		35.3829	-7588.43	-9284.78	4928.04	-154.368	-733.279	-16.4481	-12.9098	-1845.29		-469.393	-75.7405	-81.7375	13.6149	0	-5.68831	0	0	-37.3124
791	1AQ1 - prepared ligprep_Open_structures.maegz:5025	-62.1517	-16.0023	8.58084	-2.25029	-22.7983	-0.660123	0	21.8571		-50.8787	8.47109	-1.62176	8.58084	0	-0.252514	0	0	1.02919		0.735334	-73.8675	-81.3182	12.2285	0	-4.23934	0	0	-37.9601		37.4216	-7541.9	-9200.72	4971.07	-147.283	-724.436	-15.0943	-10.6113	-1895.09		-519.742	-73.8675	-81.3182	12.2285	0	-4.23934	0	0	-37.9601
792	1AQ1 - prepared ligprep_Open_structures.maegz:5025	-65.9082	3.69685	0.643966	-1.39592	-24.4463	-1.31025	0	2.07836		-45.1749	3.38508	0.615841	0.643966	0	-0.393889	0	0	-0.420867		2.94003	-71.5682	-81.7162	14.9388	0	-4.54133	0	0	-37.6798		37.4304	-7595.67	-9325.31	4961.2	-153.757	-721.003	-19.0162	-16.8067	-1840.96		-480.016	-71.5682	-81.7162	14.9388	0	-4.54133	0	0	-37.6798
793	1AQ1 - prepared ligprep_Open_structures.maegz:5025	-65.0926	-0.022381	1.94437	-1.36202	-23.7878	-1.21691	0	7.39017		-48.038	3.61486	-0.161139	1.94437	0	-0.437576	0	0	0.206607		2.0626	-71.377	-81.2937	14.786	0	-4.48582	0	0	-38.015		37.6316	-7531.04	-9320.63	4946.96	-152.409	-708.66	-19.334	-13.521	-1821.31		-442.138	-71.377	-81.2937	14.786	0	-4.48582	0	0	-38.015
794	1AQ1 - prepared ligprep_Open_structures.maegz:5025	-68.4519	-24.7085	1.78132	-2.37628	-23.3204	-0.712549	0	33.0932		-52.2087	3.82443	0.069973	1.78132	0	-0.0555172	0	0	0.22983		1.79883	-71.0896	-81.2576	16.1044	0	-4.58174	0	0	-38.1384		36.7837	-7609.4	-9345.53	4908	-146.418	-727.1	-19.0539	-12.787	-1785.17		-481.342	-71.0896	-81.2576	16.1044	0	-4.58174	0	0	-38.1384
795	1AQ1 - prepared ligprep_Open_structures.maegz:5025	-65.371	-15.1996	1.74838	-2.61758	-22.1389	-0.750775	0	19.4055		-45.8179	3.48956	0.535767	1.74838	0	-0.142854	0	0	-0.188171		1.53643	-71.2651	-81.3196	14.748	0	-4.47433	0	0	-37.8883		37.6691	-7643.82	-9286.99	4910.89	-148.803	-713.446	-15.9285	-16.701	-1817.5		-555.349	-71.2651	-81.3196	14.748	0	-4.47433	0	0	-37.8883
796	1AQ1 - prepared ligprep_Open_structures.maegz:5025	-69.0429	-15.647	0.179938	-2.5564	-23.1651	-0.780611	0	23.6909		-50.7647	3.30485	0.506607	0.179938	0	0.0697924	0	0	0.364517		2.184	-71.1694	-81.3425	14.7554	0	-4.46924	0	0	-37.7903		37.6772	-7624.88	-9288.73	4922.02	-148.276	-718.512	-16.5155	-13.7229	-1804.77		-556.375	-71.1694	-81.3425	14.7554	0	-4.46924	0	0	-37.7903
797	1AQ1 - prepared ligprep_Open_structures.maegz:5025	-65.1265	-13.3594	3.5616	-1.98613	-23.5463	-0.705324	0	20.1431		-49.234	5.53239	-0.162564	3.5616	0	-0.272672	0	0	0.489494		1.91654	-73.894	-81.3158	12.2361	0	-4.23766	0	0	-37.9861		37.4094	-7619.08	-9358.27	4940.25	-154.03	-712.847	-15.4896	-14.634	-1774.16		-529.903	-73.894	-81.3158	12.2361	0	-4.23766	0	0	-37.9861
798	1AQ1 - prepared ligprep_Open_structures.maegz:5025	-60.9242	-21.6927	0.886498	-2.86517	-20.8363	-0.754163	0	27.3616		-43.0241	3.75873	1.19069	0.886498	0	-0.180901	0	0	-0.768782		2.63123	-71.5706	-81.7391	14.9466	0	-4.53819	0	0	-37.6693		37.4293	-7656.59	-9290.9	4862.18	-149.954	-719.67	-14.8027	-17.7039	-1836.87		-488.877	-71.5706	-81.7391	14.9466	0	-4.53819	0	0	-37.6693
799	1AQ1 - prepared ligprep_Open_structures.maegz:5025	-66.9281	-17.0701	0.0801368	-2.78408	-24.647	-0.888622	0	23.8111		-45.4296	4.74532	0.626123	0.0801368	0	0.146018	0	0	0.127919		3.76513	-71.2252	-81.1523	16.033	0	-4.5665	0	0	-38.365		36.8256	-7407.46	-9299.25	4965.55	-146.94	-705.541	-17.5564	-16.3056	-1803.36		-384.055	-71.2252	-81.1523	16.033	0	-4.5665	0	0	-38.365
800	1AQ1 - prepared ligprep_Open_structures.maegz:5025	-60.4529	-15.9591	0.802463	-1.76245	-22.0625	-0.800093	0	23.0564		-43.7275	4.61738	0.115706	0.802463	0	0.243743	0	0	0.215817		3.23965	-71.5768	-81.7377	14.8891	0	-4.52917	0	0	-37.6938		37.4948	-7485.72	-9304.58	5011.7	-147.228	-721.654	-18.9415	-16.7042	-1809.18		-479.13	-71.5768	-81.7377	14.8891	0	-4.52917	0	0	-37.6938
801	1AQ1 - prepared ligprep_Open_structures.maegz:5025	-61.1438	-20.7663	0.044948	-2.01694	-22.0674	-0.977779	0	33.3658		-48.7261	2.34358	-0.812093	0.044948	0	0.217621	0	0	1.07023		1.82287	-71.9722	-79.5616	15.2887	0	-4.81994	0	0	-40.0321		37.1528	-7523.84	-9263.38	4931.92	-149.675	-711.532	-19.2935	-13.4788	-1819.73		-478.67	-71.9722	-79.5616	15.2887	0	-4.81994	0	0	-40.0321
802	1AQ1 - prepared ligprep_Open_structures.maegz:5025	-58.9348	-18.2151	1.72677	-1.99281	-21.5198	-1.20684	0	30.3572		-48.0842	4.2827	0.134206	1.72677	0	0.0712963	0	0	0.800308		1.55012	-72.2921	-80.38	13.8678	0	-4.71211	0	0	-39.2701		38.2023	-7595.22	-9298.55	4951.21	-151.942	-714.681	-17.6384	-16.417	-1820.53		-526.676	-72.2921	-80.38	13.8678	0	-4.71211	0	0	-39.2701
803	1AQ1 - prepared ligprep_Open_structures.maegz:5025	-61.303	-11.213	-0.191613	-1.12994	-22.3826	-0.862786	0	18.859		-44.382	3.23866	-0.823623	-0.191613	0	-0.065742	0	0	1.21312		3.10652	-72.1123	-79.6295	15.2902	0	-4.8131	0	0	-40.1093		37.1493	-7505.79	-9301.97	4979.25	-147.09	-714.601	-18.0355	-15.6139	-1806.69		-481.042	-72.1123	-79.6295	15.2902	0	-4.8131	0	0	-40.1093
804	1AQ1 - prepared ligprep_Open_structures.maegz:5025	-64.4305	-6.264	0.854101	-1.03663	-22.8473	-1.30982	0	12.4262		-46.2531	2.58292	-0.341909	0.854101	0	-0.0473897	0	0	0.254691		1.86343	-72.0578	-80.3557	13.8734	0	-4.70987	0	0	-39.0485		38.183	-7561.29	-9345.89	4951.41	-150.83	-718.682	-19.4445	-9.11258	-1769.98		-498.758	-72.0578	-80.3557	13.8734	0	-4.70987	0	0	-39.0485
805	1AQ1 - prepared ligprep_Open_structures.maegz:5025	-65.0036	-0.285757	0.509124	-1.31478	-24.8208	-1.40709	0	9.51638		-47.2007	4.06135	0.49121	0.509124	0	-0.146551	0	0	0.283989		2.92358	-71.8835	-80.182	13.7625	0	-4.72158	0	0	-38.9795		38.2371	-7615.15	-9283.49	4977.94	-147.563	-717.833	-17.9274	-17.1911	-1846.71		-562.366	-71.8835	-80.182	13.7625	0	-4.72158	0	0	-38.9795
806	1AQ1 - prepared ligprep_Open_structures.maegz:5025	-54.2449	-6.42754	-0.0674903	-1.29682	-21.1639	-0.633988	0	17.0307		-41.6858	4.55293	2.33462	-0.0674903	0	0.26788	0	0	-1.19842		3.21634	-72.1445	-79.7865	14.0559	0	-4.68746	0	0	-39.3591		37.6327	-7599.47	-9387.68	4963.06	-150.721	-714.561	-14.1785	-12.2839	-1795.89		-487.215	-72.1445	-79.7865	14.0559	0	-4.68746	0	0	-39.3591
807	1AQ1 - prepared ligprep_Open_structures.maegz:5025	-66.2459	-1.40844	-2.73627	-1.26732	-24.3551	-1.35973	0	12.2386		-47.3576	3.47559	-0.13103	-2.73627	0	0.117294	0	0	1.1226		5.10299	-71.9849	-79.3559	15.3019	0	-4.81249	0	0	-40.1982		37.0797	-7425.71	-9298.32	5070.53	-149.881	-720.46	-20.1507	-10.9227	-1832.25		-464.248	-71.9849	-79.3559	15.3019	0	-4.81249	0	0	-40.1982
808	1AQ1 - prepared ligprep_Open_structures.maegz:5025	-66.3397	6.49771	-0.259262	-1.2311	-24.4518	-1.80041	0	0.460395		-45.5552	3.27849	-0.690925	-0.259262	0	-0.0114824	0	0	1.11804		3.12212	-71.9078	-79.3506	15.3606	0	-4.80959	0	0	-40.138		37.0298	-7599.87	-9321.47	4917.66	-153.055	-723.243	-17.7935	-15.4883	-1814.65		-471.829	-71.9078	-79.3506	15.3606	0	-4.80959	0	0	-40.138
809	1AQ1 - prepared ligprep_Open_structures.maegz:5025	-54.3782	17.5975	4.81164	-1.07517	-24.9753	-1.0011	0	-3.20075		-46.5349	9.89389	2.32549	4.81164	0	0.365419	0	0	-1.42474		3.81608	-76.2244	-83.3784	12.697	0	-5.32187	0	0	-36.0627		35.8416	-7614.82	-9338.06	4941.82	-150.347	-715.611	-16.8791	-13.7558	-1817.67		-504.304	-76.2244	-83.3784	12.697	0	-5.32187	0	0	-36.0627
810	1AQ1 - prepared ligprep_Open_structures.maegz:5025	-64.317	12.1841	4.85261	-1.86575	-26.764	-2.66895	0	-3.62344		-46.4317	8.32445	1.1609	4.85261	0	0.651058	0	0	-0.957715		2.6176	-76.0977	-83.3822	12.7107	0	-5.31076	0	0	-35.9402		35.8248	-7483.64	-9256.29	5063.21	-150.703	-729.784	-19.089	-14.0258	-1867.61		-509.347	-76.0977	-83.3822	12.7107	0	-5.31076	0	0	-35.9402
811	1AQ1 - prepared ligprep_Open_structures.maegz:5025	-64.511	-9.66278	6.31396	-1.89259	-24.3423	-2.61945	0	15.0588		-47.3666	8.78711	-1.81109	6.31396	0	0.143651	0	0	1.51943		2.62117	-74.6202	-79.3552	12.5063	0	-4.50276	0	0	-39.4309		36.1623	-7602.37	-9370.57	4988.9	-150.877	-719.075	-18.7746	-16.1035	-1766.59		-549.286	-74.6202	-79.3552	12.5063	0	-4.50276	0	0	-39.4309
812	1AQ1 - prepared ligprep_Open_structures.maegz:5025	-72.0848	-0.00414776	4.76951	-1.95735	-26.9395	-2.49743	0	6.5728		-52.0286	8.21624	-0.961742	4.76951	0	0.904765	0	0	0.994946		2.50876	-75.6612	-81.774	13.6227	0	-5.66431	0	0	-37.2201		35.3746	-7675.63	-9330.65	4860.93	-152.51	-720.863	-19.7441	-15.5306	-1759.41		-537.858	-75.6612	-81.774	13.6227	0	-5.66431	0	0	-37.2201
813	1AQ1 - prepared ligprep_Open_structures.maegz:5025	-62.5144	-2.76161	5.22813	-1.6471	-23.8308	-1.7736	0	10.8755		-48.6049	7.84078	-1.07391	5.22813	0	0.213517	0	0	0.808488		2.66456	-74.2339	-81.5549	13.837	0	-4.6929	0	0	-37.153		35.3299	-7626.74	-9223.17	4950.38	-147.032	-710.908	-21.9962	-17.2279	-1863.55		-593.233	-74.2339	-81.5549	13.837	0	-4.6929	0	0	-37.153
814	1AQ1 - prepared ligprep_Open_structures.maegz:5025	-63.8854	-4.81184	4.88319	-1.18626	-25.1481	-2.65669	0	16.144		-51.1098	7.32378	-1.82478	4.88319	0	0.914038	0	0	1.41254		1.93879	-75.6703	-81.8979	13.6271	0	-5.69557	0	0	-37.0942		35.3902	-7586.87	-9251.96	4919.47	-147.348	-716.78	-18.4322	-20.2936	-1864.42		-487.115	-75.6703	-81.8979	13.6271	0	-5.69557	0	0	-37.0942
815	1AQ1 - prepared ligprep_Open_structures.maegz:5025	-64.9588	2.15442	5.22257	-1.83413	-24.94	-2.80973	0	6.66368		-49.4156	7.3006	-1.14482	5.22257	0	1.05069	0	0	1.044		1.12817	-75.7455	-82.0221	13.6393	0	-5.64084	0	0	-37.1218		35.3999	-7488.28	-9275.53	4941.18	-150.886	-706.296	-15.3465	-13.0189	-1855.66		-412.722	-75.7455	-82.0221	13.6393	0	-5.64084	0	0	-37.1218
816	1AQ1 - prepared ligprep_Open_structures.maegz:5025	-64.4387	-3.97348	3.45134	-1.29983	-24.8751	-2.68517	0	11.6263		-46.6829	7.48337	-1.18142	3.45134	0	0.411421	0	0	1.80301		2.99902	-74.4764	-81.5363	13.8495	0	-4.7027	0	0	-37.4037		35.3168	-7637.71	-9341.72	4875.39	-154.303	-711.118	-17.3642	-16.105	-1794.13		-478.357	-74.4764	-81.5363	13.8495	0	-4.7027	0	0	-37.4037
817	1AQ1 - prepared ligprep_Open_structures.maegz:5025	-65.3618	4.85472	6.16984	-0.993703	-26.4268	-2.82054	0	5.9241		-52.0694	8.95885	-0.981251	6.16984	0	1.0422	0	0	0.968073		1.75999	-75.6044	-81.7586	13.6182	0	-5.67804	0	0	-37.1609		35.3749	-7598.41	-9305.76	4874.27	-151.87	-721.979	-19.1095	-12.9896	-1814.68		-446.297	-75.6044	-81.7586	13.6182	0	-5.67804	0	0	-37.1609
818	1AQ1 - prepared ligprep_Open_structures.maegz:5025	-67.5316	-11.5989	4.24223	-1.59884	-26.6561	-2.39325	0	20.1337		-49.6605	9.3329	-1.43279	4.24223	0	1.86998	0	0	1.28722		3.36627	-75.8746	-81.3005	14.2213	0	-6.40918	0	0	-37.4285		35.0423	-7618.02	-9256.32	4905.51	-147.471	-711.405	-19.7306	-14.7894	-1853		-520.822	-75.8746	-81.3005	14.2213	0	-6.40918	0	0	-37.4285
819	1AQ1 - prepared ligprep_Open_structures.maegz:5025	-69.844	-11.6833	5.60581	-1.36701	-27.4754	-2.28519	0	19.4988		-52.1377	9.54921	-0.156519	5.60581	0	1.10159	0	0	0.599587		2.39875	-75.8904	-81.8967	13.626	0	-5.6918	0	0	-37.3223		35.3944	-7564.77	-9278.7	5019.31	-149.737	-722.913	-18.0848	-16.0588	-1866.19		-532.397	-75.8904	-81.8967	13.626	0	-5.6918	0	0	-37.3223
820	1AQ1 - prepared ligprep_Open_structures.maegz:5025	-70.7023	-19.8658	7.80929	-1.20017	-29.0048	-2.60845	0	27.1805		-53.013	11.3639	-0.192217	7.80929	0	1.0157	0	0	0.382598		2.34855	-75.5528	-81.8193	13.556	0	-5.64239	0	0	-37.0878		35.4406	-7700.02	-9321.13	4877.72	-152.049	-719.471	-17.4011	-16.051	-1779.26		-572.389	-75.5528	-81.8193	13.556	0	-5.64239	0	0	-37.0878
821	1AQ1 - prepared ligprep_Open_structures.maegz:5025	-71.7263	-13.1767	3.92351	-1.44246	-27.8798	-2.29802	0	20.2832		-51.1361	6.78638	-1.74832	3.92351	0	1.17163	0	0	1.74227		1.6973	-75.7475	-81.896	13.6252	0	-5.69206	0	0	-37.178		35.3934	-7554.01	-9415.12	4877.31	-152.984	-721.156	-18.8455	-11.965	-1730.8		-380.457	-75.7475	-81.896	13.6252	0	-5.69206	0	0	-37.178
822	1AQ1 - prepared ligprep_Open_structures.maegz:5025	-65.3725	-13.5764	4.41518	-1.34698	-24.9708	-2.13065	0	18.5746		-46.3375	7.61039	-1.09007	4.41518	0	1.10703	0	0	0.696166		2.48208	-76.0841	-83.452	12.7599	0	-5.46459	0	0	-35.6674		35.74	-7523.59	-9292.81	4948.74	-151.539	-713.966	-20.3143	-13.84	-1836.27		-443.587	-76.0841	-83.452	12.7599	0	-5.46459	0	0	-35.6674
823	1AQ1 - prepared ligprep_Open_structures.maegz:5025	-66.1368	-5.13888	5.24826	-1.64773	-24.9431	-2.80454	0	10.9412		-47.792	9.95086	-0.851536	5.24826	0	1.19057	0	0	0.81773		3.54583	-75.8247	-81.8732	13.8385	0	-5.74979	0	0	-37.2006		35.1604	-7572.43	-9365.31	4927.86	-153.009	-723.348	-18.2069	-15.6038	-1828.25		-396.563	-75.8247	-81.8732	13.8385	0	-5.74979	0	0	-37.2006
824	1AQ1 - prepared ligprep_Open_structures.maegz:5025	-69.0916	-6.85181	5.23456	-1.25606	-26.0292	-2.77583	0	12.6178		-50.031	6.19181	-1.55563	5.23456	0	0.779949	0	0	1.23867		0.49427	-75.7071	-81.8777	13.6277	0	-5.69709	0	0	-37.1478		35.3878	-7696.95	-9220.2	4888.01	-150.421	-714.442	-19.6898	-14.4919	-1896.06		-569.664	-75.7071	-81.8777	13.6277	0	-5.69709	0	0	-37.1478
825	1AQ1 - prepared ligprep_Open_structures.maegz:5025	-70.1633	-8.76457	4.81661	-1.39959	-27.6281	-2.68328	0	16.2703		-50.7747	6.52371	-1.57919	4.81661	0	1.09055	0	0	0.900056		1.29568	-75.5296	-81.9048	13.6278	0	-5.68448	0	0	-36.9578		35.3897	-7723.12	-9314.22	4851.21	-148.413	-716.3	-17.8606	-14.997	-1828.21		-534.333	-75.5296	-81.9048	13.6278	0	-5.68448	0	0	-36.9578
826	1AQ1 - prepared ligprep_Open_structures.maegz:5025	-67.8626	0.426197	4.14072	-1.52345	-25.8229	-2.60964	0	6.30964		-48.7832	8.10294	-2.46981	4.14072	0	1.3062	0	0	1.91986		3.20598	-75.6906	-81.884	13.6067	0	-5.69422	0	0	-37.1269		35.4079	-7576.23	-9240.5	4991.15	-145.847	-719.758	-19.0679	-18.6276	-1855.71		-567.865	-75.6906	-81.884	13.6067	0	-5.69422	0	0	-37.1269
827	1AQ1 - prepared ligprep_Open_structures.maegz:5025	-68.9342	-8.11123	5.5507	-1.57401	-26.9485	-2.6965	0	14.9312		-50.0859	7.99769	-1.00522	5.5507	0	1.16181	0	0	1.13164		1.15877	-75.7675	-81.9656	13.5336	0	-5.65755	0	0	-37.1569		35.479	-7567.06	-9239.31	4946.42	-148.187	-718.623	-16.6484	-13.7188	-1854.05		-522.939	-75.7675	-81.9656	13.5336	0	-5.65755	0	0	-37.1569
828	1AQ1 - prepared ligprep_Open_structures.maegz:5025	-61.3002	-11.349	4.75541	-1.46401	-24.5771	-2.55252	0	18.8301		-44.9431	9.79718	-0.524296	4.75541	0	1.63588	0	0	0.53332		3.39688	-75.9366	-81.6184	13.8269	0	-5.96164	0	0	-37.3959		35.2124	-7636.22	-9225.55	4857.35	-148.995	-720.477	-18.2034	-15.463	-1889.32		-475.561	-75.9366	-81.6184	13.8269	0	-5.96164	0	0	-37.3959
829	1AQ1 - prepared ligprep_Open_structures.maegz:5025	-62.7708	-13.1322	0.716794	-1.55618	-28.0066	-2.32953	0	24.9233		-43.3864	8.5165	1.19044	0.716794	0	0.254896	0	0	0.0667551		6.28762	-74.689	-81.9732	13.8591	0	-4.70594	0	0	-37.3075		35.4385	-7662.56	-9211.32	4884.7	-145.887	-715.527	-19.8403	-12.0465	-1864.47		-578.169	-74.689	-81.9732	13.8591	0	-4.70594	0	0	-37.3075
830	1AQ1 - prepared ligprep_Open_structures.maegz:5025	-54.8226	-2.67398	6.32921	-1.28044	-26.0771	-2.49496	0	17.2011		-45.8264	9.91089	-0.718335	6.32921	0	0.293189	0	0	0.482165		3.52466	-75.2457	-82.4149	11.9089	0	-4.39571	0	0	-37.0615		36.7175	-7636.35	-9249.58	4840.79	-147.739	-721.073	-19.8944	-11.2307	-1851.32		-476.292	-75.2457	-82.4149	11.9089	0	-4.39571	0	0	-37.0615
831	1AQ1 - prepared ligprep_Open_structures.maegz:5025	-61.163	-0.73273	3.99765	-0.714324	-26.4592	-2.5475	0	13.9524		-48.6593	8.37874	-0.156193	3.99765	0	1.3723	0	0	-0.338746		3.50373	-76.2978	-83.3156	12.7923	0	-5.55798	0	0	-35.9341		35.7177	-7622.64	-9294.84	4921.23	-148.793	-713.595	-18.4126	-15.6599	-1819.32		-533.25	-76.2978	-83.3156	12.7923	0	-5.55798	0	0	-35.9341
832	1AQ1 - prepared ligprep_Open_structures.maegz:5025	-61.7545	-0.126629	6.02457	-1.51787	-25.1879	-2.84557	0	8.20509		-46.3062	9.53669	-0.782387	6.02457	0	1.29543	0	0	1.22978		1.7693	-75.9919	-81.9144	13.622	0	-5.68885	0	0	-37.4096		35.3989	-7657.94	-9306.83	4876.81	-150.281	-722.47	-19.2661	-13.8946	-1834.78		-487.242	-75.9919	-81.9144	13.622	0	-5.68885	0	0	-37.4096
833	1AQ1 - prepared ligprep_Open_structures.maegz:5025	-71.7503	-6.99839	4.13587	-1.19798	-27.7543	-2.54308	0	16.0569		-53.4493	7.09232	-1.8641	4.13587	0	1.01175	0	0	1.4214		2.3874	-75.7766	-81.8673	13.6213	0	-5.71789	0	0	-37.2112		35.3985	-7622.01	-9236.05	4902.35	-149.903	-727.221	-17.0184	-10.9513	-1896.29		-486.933	-75.7766	-81.8673	13.6213	0	-5.71789	0	0	-37.2112
834	1AQ1 - prepared ligprep_Open_structures.maegz:5025	-66.21	-4.48536	4.78258	-1.36789	-27.0226	-2.55501	0	13.5304		-49.092	11.4135	-0.103335	4.78258	0	2.08824	0	0	0.511475		4.13458	-76.0516	-81.2809	14.2742	0	-6.43831	0	0	-37.6234		35.0169	-7758.46	-9299.61	4787	-151.26	-727.31	-17.781	-12.6989	-1848.8		-487.998	-76.0516	-81.2809	14.2742	0	-6.43831	0	0	-37.6234
835	1AQ1 - prepared ligprep_Open_structures.maegz:5025	-68.0791	-4.65629	4.64454	-1.50977	-26.7873	-2.04709	0	11.6008		-49.324	7.88201	-0.675645	4.64454	0	0.868338	0	0	0.86384		2.18093	-75.6239	-81.8975	13.6299	0	-5.68573	0	0	-37.0606		35.3901	-7708.02	-9297.29	4859.01	-151.688	-720.904	-18.5058	-19.9007	-1828.38		-530.357	-75.6239	-81.8975	13.6299	0	-5.68573	0	0	-37.0606
836	1AQ1 - prepared ligprep_Open_structures.maegz:5025	-66.1484	-1.92566	7.28273	-1.32489	-29.2347	-2.43677	0	11.2911		-49.8002	9.82535	-0.788098	7.28273	0	-0.0244007	0	0	0.841475		2.51364	-75.4472	-82.7965	11.6798	0	-4.31881	0	0	-36.7862		36.7744	-7631.65	-9257.86	4936.17	-152.491	-717.363	-17.1171	-16.1615	-1864.34		-542.494	-75.4472	-82.7965	11.6798	0	-4.31881	0	0	-36.7862
837	1AQ1 - prepared ligprep_Open_structures.maegz:5025	-59.9316	3.97664	3.99539	-0.886215	-27.0779	-1.78019	0	11.4683		-49.6276	8.6948	0.0669721	3.99539	0	0.181804	0	0	-0.0933864		4.54401	-75.2063	-82.7838	11.6434	0	-4.32043	0	0	-36.554		36.8085	-7674.66	-9257.41	4931.4	-152.482	-722.907	-19.2254	-15.5657	-1862.13		-576.347	-75.2063	-82.7838	11.6434	0	-4.32043	0	0	-36.554
838	1AQ1 - prepared ligprep_Open_structures.maegz:5025	-62.4931	-4.54862	0.775105	-1.55902	-25.2717	-0.797738	0	13.1933		-44.2844	5.12872	-0.546921	0.775105	0	0.312664	0	0	0.777731		3.81015	-74.758	-83.6187	12.9875	0	-4.52575	0	0	-35.5749		35.9739	-7682.17	-9270.96	4886.6	-150.923	-723.314	-16.0926	-15.8211	-1839.17		-552.492	-74.758	-83.6187	12.9875	0	-4.52575	0	0	-35.5749
839	1AQ1 - prepared ligprep_Open_structures.maegz:5025	-57.8071	13.4268	3.76903	-0.863911	-25.4251	-2.01259	0	-1.91603		-44.7854	8.93099	0.112092	3.76903	0	1.18024	0	0	-0.338223		4.20785	-76.0497	-83.5056	12.6762	0	-5.29444	0	0	-35.7337		35.8079	-7600.94	-9263.57	4960.69	-143.789	-728.102	-19.6934	-16.2992	-1872.14		-518.033	-76.0497	-83.5056	12.6762	0	-5.29444	0	0	-35.7337
840	1AQ1 - prepared ligprep_Open_structures.maegz:5025	-61.2153	3.63239	4.30094	-0.628961	-24.7166	-2.24719	0	7.33231		-48.8882	8.40958	-0.580391	4.30094	0	1.13882	0	0	-0.474529		4.02474	-76.0924	-83.3332	12.7114	0	-5.40014	0	0	-35.8318		35.7614	-7594.81	-9199.86	4870.56	-147.537	-721.122	-19.2957	-18.8463	-1870.48		-488.234	-76.0924	-83.3332	12.7114	0	-5.40014	0	0	-35.8318
841	1AQ1 - prepared ligprep_Open_structures.maegz:5025	-68.3327	7.72457	4.35093	-0.898306	-30.6365	-2.68056	0	7.96883		-54.1616	8.66694	-0.580943	4.35093	0	0.128421	0	0	0.430966		4.33757	-74.2761	-81.5323	13.8495	0	-4.70127	0	0	-37.2199		35.3279	-7582.3	-9214.78	4952.19	-146.165	-726.239	-18.8743	-20.2254	-1867.54		-540.666	-74.2761	-81.5323	13.8495	0	-4.70127	0	0	-37.2199
842	1AQ1 - prepared ligprep_Open_structures.maegz:5025	-65.4649	1.58751	4.98579	-0.97204	-27.7577	-1.98693	0	10.3291		-51.6506	7.88569	-1.93016	4.98579	0	0.0490773	0	0	1.79728		2.9837	-74.722	-79.3183	12.4728	0	-4.51386	0	0	-39.5614		36.1988	-7644.74	-9280.52	4890.2	-149.326	-724.615	-19.0687	-19.1554	-1823.73		-518.524	-74.722	-79.3183	12.4728	0	-4.51386	0	0	-39.5614
843	1AQ1 - prepared ligprep_Open_structures.maegz:5025	-67.3033	8.67726	5.21335	-1.03032	-26.761	-2.04575	0	1.267		-52.6238	9.17862	-0.338871	5.21335	0	1.07529	0	0	0.484974		2.74387	-75.7206	-81.7697	13.6124	0	-5.67159	0	0	-37.2717		35.38	-7663.8	-9229.07	4890.02	-147.663	-719.431	-16.4405	-18.3647	-1873.06		-549.788	-75.7206	-81.7697	13.6124	0	-5.67159	0	0	-37.2717
844	1AQ1 - prepared ligprep_Open_structures.maegz:5025	-72.3469	-2.94744	5.04506	-1.173	-28.1375	-1.95803	0	9.9174		-53.0934	8.51972	-0.448914	5.04506	0	1.01628	0	0	0.588136		2.31916	-75.7401	-81.7499	13.6131	0	-5.68067	0	0	-37.2995		35.3769	-7685.72	-9228.06	4830.42	-149.768	-718.476	-17.5766	-14.0741	-1883.71		-504.473	-75.7401	-81.7499	13.6131	0	-5.68067	0	0	-37.2995
845	1AQ1 - prepared ligprep_Open_structures.maegz:5025	-71.7916	-0.617563	5.71139	-1.14624	-28.7789	-2.37596	0	10.163		-54.7473	6.61703	-2.70552	5.71139	0	0.628727	0	0	1.91196		1.07048	-75.7831	-81.9598	13.6099	0	-5.59675	0	0	-37.2516		35.4152	-7759.03	-9251.65	4856.28	-149.819	-727.174	-19.6448	-13.5978	-1858.9		-594.526	-75.7831	-81.9598	13.6099	0	-5.59675	0	0	-37.2516
846	1AQ1 - prepared ligprep_Open_structures.maegz:5025	-63.2189	-1.95584	4.80159	-0.853711	-26.6196	-2.62687	0	15.4428		-51.4073	10.576	-0.485588	4.80159	0	1.73291	0	0	0.25159		4.27545	-76.0263	-81.235	14.0226	0	-6.1982	0	0	-37.7083		35.0926	-7481.3	-9248.23	4971.57	-149.948	-731.503	-18.7081	-19.5763	-1838.96		-445.932	-76.0263	-81.235	14.0226	0	-6.1982	0	0	-37.7083
847	1AQ1 - prepared ligprep_Open_structures.maegz:5025	-68.055	-10.514	4.26065	-1.00263	-27.3514	-2.00351	0	18.1955		-49.6397	9.40532	-0.0773041	4.26065	0	0.961578	0	0	0.373437		3.88695	-76.1453	-83.3629	12.7118	0	-5.31974	0	0	-35.9934		35.8189	-7689.18	-9293.36	4929.87	-150.253	-720.276	-16.6102	-18.289	-1825.85		-594.417	-76.1453	-83.3629	12.7118	0	-5.31974	0	0	-35.9934
848	1AQ1 - prepared ligprep_Open_structures.maegz:5025	-61.9889	-14.2646	4.39273	-1.3755	-24.0827	-1.64932	0	20.9711		-45.9806	8.10895	-1.10656	4.39273	0	1.30495	0	0	0.64672		2.87111	-76.2832	-83.3371	12.7805	0	-5.54094	0	0	-35.9131		35.7274	-7718.03	-9290.41	4907.04	-150.469	-727.153	-17.9519	-13.9004	-1829.93		-595.252	-76.2832	-83.3371	12.7805	0	-5.54094	0	0	-35.9131
849	1AQ1 - prepared ligprep_Open_structures.maegz:5025	-65.6742	-25.4032	3.96026	-2.14801	-25.4841	-2.498	0	33.6009		-47.7021	6.95698	-2.74398	3.96026	0	1.09328	0	0	1.54924		3.09818	-76.4043	-83.3628	12.7716	0	-5.52145	0	0	-36.0227		35.731	-7581.08	-9293.11	4927.71	-150.683	-722.803	-17.698	-18.7683	-1800.69		-505.038	-76.4043	-83.3628	12.7716	0	-5.52145	0	0	-36.0227
850	1AQ1 - prepared ligprep_Open_structures.maegz:5025	-67.0892	-21.0108	3.07409	-1.21774	-25.718	-3.0064	0	29.8286		-49.0389	4.6176	-2.16893	3.07409	0	0.870644	0	0	1.00677		1.83503	-76.0126	-83.6793	12.6727	0	-5.28655	0	0	-35.6168		35.8973	-7594.8	-9326.37	4902.42	-148.333	-724.808	-17.3289	-15.9382	-1803.14		-461.303	-76.0126	-83.6793	12.6727	0	-5.28655	0	0	-35.6168
851	1AQ1 - prepared ligprep_Open_structures.maegz:5025	-57.6797	-21.8987	3.50015	-1.14388	-24.9993	-2.07133	0	34.209		-45.2756	8.36999	-0.141256	3.50015	0	1.35398	0	0	-0.509661		4.16677	-76.2363	-83.3883	12.7461	0	-5.49448	0	0	-35.8461		35.7465	-7762.82	-9324.51	4783.36	-150.992	-739.789	-18.0589	-19.8454	-1783.81		-509.179	-76.2363	-83.3883	12.7461	0	-5.49448	0	0	-35.8461
852	1AQ1 - prepared ligprep_Open_structures.maegz:5025	-69.4333	-32.7157	4.3147	-1.64971	-27.0478	-2.31514	0	38.5174		-48.537	7.71257	-0.953651	4.3147	0	0.957501	0	0	1.15438		2.23964	-76.2498	-83.6973	12.7311	0	-5.30499	0	0	-35.8116		35.833	-7635.85	-9333.76	4923.44	-152.821	-735.66	-20.5275	-17.2054	-1818.32		-480.992	-76.2498	-83.6973	12.7311	0	-5.30499	0	0	-35.8116
853	1AQ1 - prepared ligprep_Open_structures.maegz:5025	-64.3678	-35.2035	4.60745	-1.65561	-22.9686	-2.33033	0	40.7076		-47.5249	7.09701	-1.2311	4.60745	0	1.30542	0	0	0.542222		1.87302	-76.2506	-83.3111	12.7969	0	-5.55886	0	0	-35.8898		35.7122	-7581.84	-9323.91	4932.91	-150.985	-713.604	-19.8002	-19.289	-1758.59		-528.571	-76.2506	-83.3111	12.7969	0	-5.55886	0	0	-35.8898
854	1AQ1 - prepared ligprep_Open_structures.maegz:5025	-63.8165	-23.0985	5.11525	-1.39605	-23.6602	-2.20704	0	27.4266		-45.9965	9.045	-0.690796	5.11525	0	1.37372	0	0	0.0878953		3.15894	-76.2529	-83.353	12.7989	0	-5.53553	0	0	-35.8764		35.7131	-7595.86	-9379.36	4998.31	-153.139	-721.353	-20.3148	-16.5049	-1747.37		-556.128	-76.2529	-83.353	12.7989	0	-5.53553	0	0	-35.8764
855	1AQ1 - prepared ligprep_Open_structures.maegz:5025	-68.3142	-20.8659	4.16661	-1.63625	-27.2251	-2.46881	0	25.4843		-45.769	8.32275	-0.741712	4.16661	0	0.107171	0	0	0.967609		3.82307	-74.8714	-83.5515	13.0346	0	-4.51368	0	0	-35.811		35.9703	-7648.93	-9248.38	4931.51	-149.765	-731.004	-21.7796	-18.8558	-1842.51		-568.144	-74.8714	-83.5515	13.0346	0	-4.51368	0	0	-35.811
856	1AQ1 - prepared ligprep_Open_structures.maegz:5025	-71.3633	-13.4542	4.59834	-1.68443	-27.1981	-2.79372	0	18.2999		-49.1311	8.46762	-0.670915	4.59834	0	1.04289	0	0	0.394149		3.10316	-76.0112	-83.5255	12.721	0	-5.33187	0	0	-35.6998		35.8249	-7631.89	-9244.93	4948.87	-150.411	-718.822	-20.2763	-19.0144	-1840.05		-587.255	-76.0112	-83.5255	12.721	0	-5.33187	0	0	-35.6998
857	1AQ1 - prepared ligprep_Open_structures.maegz:5025	-72.4885	-16.7079	5.11731	-1.60166	-27.577	-2.57957	0	21.0552		-50.195	9.37652	-0.588156	5.11731	0	1.04003	0	0	0.217507		3.58983	-76.1579	-83.4506	12.744	0	-5.45478	0	0	-35.7463		35.7498	-7593.78	-9287.26	4933.8	-150.352	-723.803	-21.0179	-14.1665	-1822.19		-508.796	-76.1579	-83.4506	12.744	0	-5.45478	0	0	-35.7463
858	1AQ1 - prepared ligprep_Open_structures.maegz:5025	-61.7431	-28.1128	4.01233	-1.53547	-25.4421	-2.39362	0	35.4744		-43.7458	8.78649	-0.907183	4.01233	0	0.983294	0	0	1.13501		3.56304	-76.3364	-83.6148	12.7216	0	-5.33265	0	0	-35.9317		35.8212	-7634.17	-9320.84	4933.55	-150.81	-727.961	-19.0678	-18.2886	-1782.98		-547.763	-76.3364	-83.6148	12.7216	0	-5.33265	0	0	-35.9317
859	1AQ1 - prepared ligprep_Open_structures.maegz:5025	-67.0954	-16.6282	3.94688	-1.52919	-24.8151	-2.84934	0	20.1983		-45.4188	7.52839	-0.879251	3.94688	0	1.00454	0	0	0.368853		3.08736	-75.8567	-83.5658	12.731	0	-5.3607	0	0	-35.5159		35.8546	-7671.01	-9335.62	4904.44	-150.898	-714.754	-19.9472	-18.7642	-1806.4		-529.063	-75.8567	-83.5658	12.731	0	-5.3607	0	0	-35.5159
860	1AQ1 - prepared ligprep_Open_structures.maegz:5025	-61.4749	-10.8972	4.12732	-1.12701	-25.3379	-2.35492	0	19.6723		-45.5574	6.9295	-0.911733	4.12732	0	0.920036	0	0	0.896339		1.89753	-76.1623	-83.351	12.7505	0	-5.40586	0	0	-35.8955		35.7396	-7627.53	-9295.25	4919.7	-156.192	-717.547	-19.3191	-20.7894	-1824.57		-513.566	-76.1623	-83.351	12.7505	0	-5.40586	0	0	-35.8955
861	1AQ1 - prepared ligprep_Open_structures.maegz:5025	-57.2046	-18.9317	2.9768	-1.03828	-24.1118	-1.97536	0	29.5569		-43.6811	6.67485	-1.03921	2.9768	0	1.17462	0	0	0.338754		3.2239	-76.0071	-83.3875	12.7048	0	-5.36302	0	0	-35.7297		35.7683	-7612.62	-9285.77	4974.82	-151.562	-716.392	-17.8647	-19.5772	-1834.62		-561.652	-76.0071	-83.3875	12.7048	0	-5.36302	0	0	-35.7297
862	1AQ1 - prepared ligprep_Open_structures.maegz:5025	-63.2766	-22.3995	4.40155	-1.60451	-26.7814	-2.1074	0	34.7498		-49.5352	7.79807	-0.241854	4.40155	0	0.22421	0	0	0.613014		2.80115	-75.3873	-82.7746	11.6273	0	-4.321	0	0	-36.7364		36.8174	-7746.23	-9377.93	4846.55	-154.225	-721.931	-18.0966	-18.5535	-1774.9		-527.146	-75.3873	-82.7746	11.6273	0	-4.321	0	0	-36.7364
863	1AQ1 - prepared ligprep_Open_structures.maegz:5025	-63.8721	-14.9352	5.09595	-1.53632	-24.7095	-2.16919	0	18.8107		-44.4286	8.57578	-0.719251	5.09595	0	1.03672	0	0	-0.307015		3.46937	-76.0107	-83.357	12.7043	0	-5.3103	0	0	-35.8633		35.8157	-7625.21	-9306.96	4925.64	-155.036	-720.49	-20.9876	-16.4552	-1830.39		-500.529	-76.0107	-83.357	12.7043	0	-5.3103	0	0	-35.8633
864	1AQ1 - prepared ligprep_Open_structures.maegz:5025	-61.7496	-28.3546	3.10536	-1.31454	-25.1228	-2.24368	0	40.5666		-48.386	7.89139	-0.276145	3.10536	0	1.26329	0	0	-0.0258331		3.82471	-75.8891	-83.2529	12.6972	0	-5.34764	0	0	-35.7944		35.8085	-7527.76	-9344.83	4919.17	-149.192	-723.549	-20.7349	-18.5157	-1780.92		-409.188	-75.8891	-83.2529	12.6972	0	-5.34764	0	0	-35.7944
865	1AQ1 - prepared ligprep_Open_structures.maegz:5025	-59.0076	-19.2642	6.20028	-0.77298	-26.092	-1.68752	0	27.9191		-45.3103	10.073	-0.502601	6.20028	0	0.929482	0	0	0.160166		3.28572	-76.0942	-83.4958	12.759	0	-5.32171	0	0	-35.783		35.7474	-7525.36	-9323.71	5015.68	-151.004	-721.676	-18.7472	-13.0749	-1808.78		-504.042	-76.0942	-83.4958	12.759	0	-5.32171	0	0	-35.783
866	1AQ1 - prepared ligprep_Open_structures.maegz:5025	-64.8671	-19.7249	5.24238	-1.09067	-26.6491	-2.22978	0	27.9838		-48.3988	7.07294	-2.00496	5.24238	0	0.884042	0	0	1.5711		1.38038	-75.6151	-81.7447	13.6205	0	-5.68427	0	0	-37.1847		35.3781	-7637.37	-9271.88	4924.68	-148.362	-711.506	-17.6874	-18.1672	-1835.33		-559.112	-75.6151	-81.7447	13.6205	0	-5.68427	0	0	-37.1847
867	1AQ1 - prepared ligprep_Open_structures.maegz:5025	-69.4496	-24.8646	2.89501	-1.2063	-26.9056	-2.54346	0	31.9396		-48.7643	7.30159	-1.57835	2.89501	0	0.905933	0	0	1.47877		3.60023	-75.5565	-81.8815	13.6207	0	-5.71407	0	0	-36.9877		35.4061	-7612.21	-9316.56	4878.9	-149.043	-723.794	-20.2049	-12.7872	-1792.8		-475.916	-75.5565	-81.8815	13.6207	0	-5.71407	0	0	-36.9877
868	1AQ1 - prepared ligprep_Open_structures.maegz:5025	-72.2438	-8.9238	3.99084	-1.27349	-28.7299	-1.68766	0	14.4422		-50.062	7.54129	-2.45858	3.99084	0	1.00581	0	0	1.95218		3.05103	-75.7009	-81.8844	13.6303	0	-5.70554	0	0	-37.1342		35.3928	-7642.7	-9283.89	4984.07	-149.24	-730.38	-16.9012	-16.0941	-1878.37		-551.899	-75.7009	-81.8844	13.6303	0	-5.70554	0	0	-37.1342
869	1AQ1 - prepared ligprep_Open_structures.maegz:5025	-68.0888	-16.7985	2.81177	-1.58094	-25.2118	-0.718862	0	23.394		-49.9845	5.53161	0.573118	2.81177	0	-0.333827	0	0	-0.17196		2.65252	-71.1861	-81.1242	16.0713	0	-4.5549	0	0	-38.3793		36.801	-7643.18	-9263.9	4922.68	-147.79	-712.86	-20.5774	-19.0613	-1858.17		-543.509	-71.1861	-81.1242	16.0713	0	-4.5549	0	0	-38.3793
870	1AQ1 - prepared ligprep_Open_structures.maegz:5025	-70.8259	-22.1018	6.03244	-1.64119	-27.612	-2.5766	0	25.1607		-48.0875	9.98212	-0.9064	6.03244	0	1.11013	0	0	0.860215		2.88575	-75.5744	-81.9079	13.6177	0	-5.69538	0	0	-36.9927		35.4038	-7580.15	-9238.49	4950.46	-151.557	-727.274	-23.5178	-18.7358	-1880.57		-490.478	-75.5744	-81.9079	13.6177	0	-5.69538	0	0	-36.9927
871	1AQ1 - prepared ligprep_Open_structures.maegz:5025	-68.0841	-12.6743	3.15066	-1.05118	-27.1765	-2.40578	0	21.0422		-48.9692	7.0042	-2.11517	3.15066	0	0.788022	0	0	1.9692		3.21149	-75.7092	-81.8873	13.6066	0	-5.70777	0	0	-37.1378		35.4171	-7702.72	-9285.66	4990.74	-150.02	-727.606	-20.5269	-18.7485	-1873.22		-617.677	-75.7092	-81.8873	13.6066	0	-5.70777	0	0	-37.1378
872	1AQ1 - prepared ligprep_Open_structures.maegz:5025	-67.2829	-0.147779	3.7406	-1.69231	-27.6369	-2.82084	0	7.87822		-46.6039	10.4222	-0.718248	3.7406	0	1.04898	0	0	1.36795		4.9829	-75.7423	-81.9073	13.6344	0	-5.68635	0	0	-37.1716		35.3885	-7744.78	-9318.53	4910.45	-155.816	-733.294	-20.7324	-20.0365	-1872.12		-534.698	-75.7423	-81.9073	13.6344	0	-5.68635	0	0	-37.1716
873	1AQ1 - prepared ligprep_Open_structures.maegz:5025	-65.1342	-9.40407	4.07282	-1.32902	-26.1566	-2.16522	0	19.7677		-49.9198	6.00687	-1.60395	4.07282	0	0.432304	0	0	1.64848		1.45721	-74.2927	-81.5627	13.8475	0	-4.69452	0	0	-37.2015		35.3185	-7774.05	-9309.31	4840.03	-154.728	-732.512	-20.9721	-20.8152	-1823.9		-551.835	-74.2927	-81.5627	13.8475	0	-4.69452	0	0	-37.2015
874	1AQ1 - prepared ligprep_Open_structures.maegz:5025	-60.0683	-26.0717	3.26985	-1.49293	-26.0652	-2.09784	0	33.3706		-40.9811	10.5158	-0.649729	3.26985	0	1.02649	0	0	1.31291		5.55629	-75.7181	-81.8573	13.6068	0	-5.61193	0	0	-37.2292		35.3736	-7692.71	-9285.73	4831.79	-150.615	-727.858	-18.3854	-22.3127	-1836.29		-483.313	-75.7181	-81.8573	13.6068	0	-5.61193	0	0	-37.2292
875	1AQ1 - prepared ligprep_Open_structures.maegz:5025	-71.6249	-10.9129	1.76268	-0.698436	-28.1355	-2.31925	0	17.0426		-48.3641	4.81787	-2.47289	1.76268	0	0.851523	0	0	2.1296		2.54696	-75.7077	-81.7746	13.5861	0	-5.65226	0	0	-37.2575		35.3906	-7660.72	-9278.73	4871.57	-149.013	-729.805	-22.1357	-19.1644	-1805.59		-527.856	-75.7077	-81.7746	13.5861	0	-5.65226	0	0	-37.2575
876	1AQ1 - prepared ligprep_Open_structures.maegz:5025	-66.122	-10.4009	6.89355	-1.06853	-27.8138	-1.86988	0	20.8755		-52.7378	8.10445	-1.49391	6.89355	0	0.853421	0	0	1.06147		0.789921	-75.5774	-81.7598	13.621	0	-5.68049	0	0	-37.1331		35.375	-7604.08	-9279.92	4950.6	-149.395	-716.82	-18.5731	-19.496	-1833.14		-537.341	-75.5774	-81.7598	13.621	0	-5.68049	0	0	-37.1331
877	1AQ1 - prepared ligprep_Open_structures.maegz:5025	-68.6279	-13.9965	5.44934	-1.54274	-27.1999	-2.2605	0	22.0032		-51.0807	9.44462	-0.531741	5.44934	0	1.11101	0	0	0.643704		2.77232	-75.68	-81.8931	13.6288	0	-5.6907	0	0	-37.1149		35.3899	-7584.5	-9261.54	4914.81	-155.98	-721.5	-21.6952	-20.998	-1899.14		-418.454	-75.68	-81.8931	13.6288	0	-5.6907	0	0	-37.1149
878	1AQ1 - prepared ligprep_Open_structures.maegz:5025	-70.8348	-8.96847	4.65269	-1.3837	-28.9223	-2.52198	0	19.3402		-53.0312	6.4324	-2.26344	4.65269	0	0.698852	0	0	1.63381		1.71049	-75.7009	-81.8953	13.6184	0	-5.69608	0	0	-37.1311		35.4031	-7602.98	-9336.99	4924.15	-155.794	-717.915	-20.2978	-17.0538	-1808.78		-470.297	-75.7009	-81.8953	13.6184	0	-5.69608	0	0	-37.1311
879	1AQ1 - prepared ligprep_Open_structures.maegz:5025	-66.9601	-11.5823	6.8768	-1.35445	-27.5548	-2.64978	0	16.9923		-47.6879	9.38732	-1.2724	6.8768	0	0.735019	0	0	1.20214		1.84576	-75.6298	-81.7554	13.614	0	-5.676	0	0	-37.1947		35.3824	-7656.59	-9287.3	4920.74	-147.259	-718.754	-20.2951	-14.1264	-1810.82		-578.77	-75.6298	-81.7554	13.614	0	-5.676	0	0	-37.1947
880	1AQ1 - prepared ligprep_Open_structures.maegz:5025	-64.258	2.12012	4.32112	-0.917945	-27.3005	-2.53662	0	6.10007		-46.0443	8.4075	-0.000238089	4.32112	0	0.63525	0	0	-0.203824		3.6552	-75.5918	-81.7806	13.6134	0	-5.67605	0	0	-37.133		35.3845	-7695.96	-9277.59	4886.56	-154.752	-717.578	-21.517	-21.4016	-1827.16		-562.528	-75.5918	-81.7806	13.6134	0	-5.67605	0	0	-37.133
881	1AQ1 - prepared ligprep_Open_structures.maegz:5025	-67.6316	0.13239	7.28625	-1.48269	-28.7288	-3.1648	0	12.1851		-53.8591	6.39238	-2.62672	7.28625	0	0.837317	0	0	1.71116		-0.815633	-75.6233	-81.8007	13.5906	0	-5.64622	0	0	-37.1641		35.3972	-7602.78	-9336.37	5004.81	-151.898	-723.605	-21.317	-19.2888	-1816.39		-538.73	-75.6233	-81.8007	13.5906	0	-5.64622	0	0	-37.1641
882	1AQ1 - prepared ligprep_Open_structures.maegz:5025	-69.2901	9.39863	6.41078	-1.47723	-28.3723	-3.30527	0	0.252941		-52.1976	8.51156	-0.96846	6.41078	0	0.980805	0	0	1.25054		0.837891	-75.7587	-81.7763	13.6002	0	-5.68152	0	0	-37.3019		35.4008	-7653.34	-9388.09	4927.15	-154.213	-712.733	-19.1705	-18.335	-1747.78		-540.171	-75.7587	-81.7763	13.6002	0	-5.68152	0	0	-37.3019
883	1AQ1 - prepared ligprep_Open_structures.maegz:5025	-61.935	-6.48554	3.92979	-1.25713	-25.7585	-2.68291	0	19.6715		-49.3522	7.01477	-2.06731	3.92979	0	1.77985	0	0	1.14769		2.22476	-75.7547	-81.0873	14.2002	0	-6.39679	0	0	-37.4964		35.0256	-7652.2	-9296.38	4899.25	-151.709	-718.313	-20.7774	-22.2831	-1801.87		-540.108	-75.7547	-81.0873	14.2002	0	-6.39679	0	0	-37.4964
884	1AQ1 - prepared ligprep_Open_structures.maegz:5025	-70.6346	-2.42917	6.3509	-1.64104	-30.5365	-3.49142	0	10.8689		-49.7563	7.62162	-2.15428	6.3509	0	0.825804	0	0	1.5845		1.01471	-75.613	-81.9182	13.6181	0	-5.68503	0	0	-37.0287		35.4008	-7607.52	-9246.18	4929.16	-148.463	-727.496	-20.4014	-16.934	-1863.32		-513.878	-75.613	-81.9182	13.6181	0	-5.68503	0	0	-37.0287
885	1AQ1 - prepared ligprep_Open_structures.maegz:5025	-70.2154	0.283639	4.97172	-1.77648	-28.0889	-3.66856	0	6.90416		-48.841	6.89676	-1.17401	4.97172	0	0.957384	0	0	0.650345		1.49132	-75.6796	-81.9598	13.6397	0	-5.66744	0	0	-37.0816		35.3895	-7654.87	-9290.6	4931.46	-148.662	-724.45	-21.928	-18.3274	-1793.24		-589.115	-75.6796	-81.9598	13.6397	0	-5.66744	0	0	-37.0816
886	1AQ1 - prepared ligprep_Open_structures.maegz:5025	-70.6985	-5.63303	4.47963	-1.58801	-29.1658	-3.00055	0	13.2361		-49.0268	7.94321	-0.885217	4.47963	0	-0.176559	0	0	1.17374		3.35162	-74.8163	-82.1333	13.8559	0	-4.70447	0	0	-37.2797		35.4453	-7745.48	-9351.56	4887.78	-150.799	-726.687	-21.6713	-21.1785	-1774.42		-586.945	-74.8163	-82.1333	13.8559	0	-4.70447	0	0	-37.2797
887	1AQ1 - prepared ligprep_Open_structures.maegz:5025	-66.5656	1.46106	4.17392	-1.7425	-25.613	-2.25013	0	4.64097		-47.2359	7.09741	-0.572161	4.17392	0	0.221181	0	0	1.1278		2.14666	-74.0606	-82.0804	13.5515	0	-4.55312	0	0	-36.881		35.9023	-7751.16	-9199.24	4871.37	-147.88	-727.467	-18.6653	-21.9239	-1915.79		-591.569	-74.0606	-82.0804	13.5515	0	-4.55312	0	0	-36.881
888	1AQ1 - prepared ligprep_Open_structures.maegz:5025	-65.4754	2.96216	3.63086	-1.65708	-27.6381	-2.6891	0	6.32543		-46.4095	9.67425	-0.308767	3.63086	0	0.89298	0	0	1.06339		4.39578	-75.6761	-81.8873	13.6225	0	-5.6872	0	0	-37.116		35.3919	-7705.08	-9253.3	4906.07	-148.034	-718.99	-22.001	-24.6177	-1870.55		-573.661	-75.6761	-81.8873	13.6225	0	-5.6872	0	0	-37.116
889	1AQ1 - prepared ligprep_Open_structures.maegz:5025	-72.7885	-2.19811	5.74754	-1.53564	-29.8253	-2.89783	0	11.5269		-53.6061	6.49544	-2.00545	5.74754	0	0.910534	0	0	1.39178		0.451037	-75.8204	-81.8873	13.616	0	-5.69393	0	0	-37.2516		35.3964	-7685.06	-9245.48	4850.56	-145.136	-716.235	-20.8184	-17.5673	-1841.55		-548.828	-75.8204	-81.8873	13.616	0	-5.69393	0	0	-37.2516
890	1AQ1 - prepared ligprep_Open_structures.maegz:5025	-62.8254	-1.74245	4.59701	-1.67739	-26.7134	-1.95618	0	12.9453		-48.2783	7.43512	0.0559163	4.59701	0	0.388952	0	0	0.584369		1.80887	-74.6026	-82.1423	13.8495	0	-4.69464	0	0	-37.0665		35.4514	-7640.48	-9228.11	4931.25	-148.243	-724.542	-19.0034	-22.4537	-1842.14		-587.23	-74.6026	-82.1423	13.8495	0	-4.69464	0	0	-37.0665
891	1AQ1 - prepared ligprep_Open_structures.maegz:5025	-76.816	-8.86769	4.65253	-1.71082	-30.8144	-3.29371	0	15.3453		-52.1272	7.70537	-0.932493	4.65253	0	1.10812	0	0	0.867856		2.00936	-75.6831	-81.8787	13.6079	0	-5.69851	0	0	-37.1167		35.4029	-7729.49	-9221.5	4869.75	-148.305	-731.663	-24.1894	-19.676	-1868.55		-585.368	-75.6831	-81.8787	13.6079	0	-5.69851	0	0	-37.1167
892	1AQ1 - prepared ligprep_Open_structures.maegz:5025	-73.1824	-5.06357	5.19797	-1.55666	-28.4251	-2.39329	0	10.7947		-51.7365	7.85135	-1.38611	5.19797	0	0.951457	0	0	1.33547		1.75257	-75.7275	-81.889	13.6262	0	-5.69165	0	0	-37.1611		35.388	-7864.5	-9251.54	4803.49	-147.29	-730.556	-19.6152	-17.0045	-1885.06		-616.925	-75.7275	-81.889	13.6262	0	-5.69165	0	0	-37.1611
893	1AQ1 - prepared ligprep_Open_structures.maegz:5025	-71.7737	5.30872	4.28834	-1.70845	-29.4559	-2.76848	0	0.272222		-47.7101	6.76102	-1.65951	4.28834	0	0.941621	0	0	1.34872		1.84186	-75.5538	-81.9954	13.6106	0	-5.635	0	0	-36.9481		35.4141	-7664.88	-9264.4	4884.47	-146.903	-723.47	-21.0034	-19.9923	-1838.91		-534.661	-75.5538	-81.9954	13.6106	0	-5.635	0	0	-36.9481
894	1AQ1 - prepared ligprep_Open_structures.maegz:5025	-67.9976	3.58944	4.94382	-1.65135	-27.5519	-2.6205	0	3.2531		-47.9602	5.61061	-0.279172	4.94382	0	0.37726	0	0	-0.0166613		0.585369	-74.369	-82.13	13.8454	0	-4.70245	0	0	-36.8383		35.4563	-7690.43	-9227.39	4925.19	-145.515	-741.985	-21.4934	-18.4989	-1873.34		-587.384	-74.369	-82.13	13.8454	0	-4.70245	0	0	-36.8383
895	1AQ1 - prepared ligprep_Open_structures.maegz:5025	-66.7491	8.18042	5.19922	-1.55048	-29.3012	-2.59465	0	2.16716		-48.8496	7.55483	-0.615059	5.19922	0	-0.00545223	0	0	0.714026		2.26209	-74.5773	-82.1336	13.8141	0	-4.69662	0	0	-37.0433		35.4822	-7683.05	-9283.21	4919.83	-153.109	-729.472	-18.999	-20.1557	-1856.86		-541.075	-74.5773	-82.1336	13.8141	0	-4.69662	0	0	-37.0433
896	1AQ1 - prepared ligprep_Open_structures.maegz:5025	-76.2408	3.11033	4.3829	-1.64555	-31.1964	-2.77778	0	1.78477		-49.8991	6.89271	-1.17183	4.3829	0	-0.0770488	0	0	1.32308		2.4356	-74.6354	-82.1511	13.8429	0	-4.69269	0	0	-37.0897		35.4552	-7721.93	-9188.09	4796.09	-149.191	-725.303	-23.6871	-15.2447	-1921.08		-495.422	-74.6354	-82.1511	13.8429	0	-4.69269	0	0	-37.0897
897	1AQ1 - prepared ligprep_Open_structures.maegz:5025	-68.8629	-7.03842	4.75506	-1.44563	-27.9766	-2.5606	0	14.9271		-49.5238	7.29957	-1.24266	4.75506	0	0.880844	0	0	1.11268		1.79365	-75.558	-81.9125	13.6206	0	-5.68164	0	0	-36.9769		35.3924	-7661.95	-9214.65	4936.94	-150.451	-731.575	-19.0687	-19.7511	-1877.53		-585.868	-75.558	-81.9125	13.6206	0	-5.68164	0	0	-36.9769
898	1AQ1 - prepared ligprep_Open_structures.maegz:5025	-68.23	-12.5464	5.51224	-1.60396	-24.7932	-2.00866	0	16.2952		-49.0852	7.27035	-1.75179	5.51224	0	0.843813	0	0	1.45239		1.2137	-75.7074	-81.881	13.622	0	-5.70082	0	0	-37.1442		35.3967	-7549.78	-9253.64	5045.79	-152.683	-728.803	-20.2385	-18.2109	-1885.71		-536.289	-75.7074	-81.881	13.622	0	-5.70082	0	0	-37.1442
899	1AQ1 - prepared ligprep_Open_structures.maegz:5025	-67.3873	8.25671	4.02288	-1.6138	-25.5334	-2.48357	0	-1.05599		-48.9802	7.15428	-0.81264	4.02288	0	1.12562	0	0	0.745828		2.07259	-75.6527	-81.8969	13.6278	0	-5.69187	0	0	-37.0849		35.3932	-7638.18	-9192.39	4937.11	-148.949	-717.944	-21.055	-16.0333	-1937.49		-541.438	-75.6527	-81.8969	13.6278	0	-5.69187	0	0	-37.0849
900	1AQ1 - prepared ligprep_Open_structures.maegz:5025	-61.1366	9.44163	6.07528	-1.66254	-24.7409	-2.30299	0	-3.14014		-44.8069	9.36941	-0.139687	6.07528	0	0.971998	0	0	0.463647		1.99817	-75.6655	-81.8867	13.5942	0	-5.7002	0	0	-37.0955		35.4226	-7699.9	-9170.92	4952	-151.524	-718.47	-16.7523	-22.7517	-1944.09		-627.388	-75.6655	-81.8867	13.5942	0	-5.7002	0	0	-37.0955
901	1AQ1 - prepared ligprep_Open_structures.maegz:5025	-68.8295	7.20685	6.11712	-1.67181	-27.951	-3.2409	0	1.10673		-50.3965	9.73727	-0.339209	6.11712	0	1.24425	0	0	0.605127		2.10998	-75.7053	-81.9017	13.618	0	-5.67732	0	0	-37.139		35.3946	-7644.87	-9192.72	4912.04	-147.517	-720.128	-21.4846	-17.375	-1937.45		-520.234	-75.7053	-81.9017	13.618	0	-5.67732	0	0	-37.139
902	1AQ1 - prepared ligprep_Open_structures.maegz:5025	-67.3845	-4.59723	6.09419	-1.45632	-27.4352	-3.07128	0	12.5254		-49.4441	8.91507	-0.645613	6.09419	0	1.02726	0	0	0.578643		1.86059	-75.5833	-81.9086	13.6137	0	-5.68447	0	0	-37.0037		35.3998	-7643.62	-9230.39	4883.42	-152.727	-713.392	-20.0398	-18.0665	-1884.06		-508.362	-75.5833	-81.9086	13.6137	0	-5.68447	0	0	-37.0037
903	1AQ1 - prepared ligprep_Open_structures.maegz:5025	-67.1267	12.9899	4.92423	-1.63917	-27.2171	-2.47914	0	-3.11217		-50.5932	6.9173	-1.19459	4.92423	0	0.977946	0	0	0.989907		1.21982	-75.6867	-81.9009	13.6094	0	-5.68636	0	0	-37.1165		35.4076	-7683.93	-9228.74	4955.98	-144.157	-721.748	-21.0538	-19.5936	-1884.57		-620.031	-75.6867	-81.9009	13.6094	0	-5.68636	0	0	-37.1165
904	1AQ1 - prepared ligprep_Open_structures.maegz:5025	-73.1712	1.48283	4.08109	-1.58984	-27.8848	-2.52209	0	5.74138		-52.4797	6.62323	-1.565	4.08109	0	0.902154	0	0	1.53373		1.67125	-75.718	-81.9617	13.5842	0	-5.66497	0	0	-37.1177		35.4422	-7727.26	-9179.03	4902.18	-144.461	-719.325	-20.8589	-15.6187	-1917.74		-632.409	-75.718	-81.9617	13.5842	0	-5.66497	0	0	-37.1177
905	1AQ1 - prepared ligprep_Open_structures.maegz:5025	-72.951	-2.06611	4.22933	-1.74392	-29.1534	-3.07195	0	11.132		-52.277	6.94442	-1.58597	4.22933	0	0.965176	0	0	1.23939		2.09649	-75.6673	-81.8794	13.6044	0	-5.69273	0	0	-37.1011		35.4014	-7715.66	-9182.54	4921.55	-149.043	-727.789	-20.4631	-14.5383	-1906.15		-636.681	-75.6673	-81.8794	13.6044	0	-5.69273	0	0	-37.1011
906	1AQ1 - prepared ligprep_Open_structures.maegz:5025	-73.1075	1.93723	5.14566	-1.73045	-28.8855	-3.35871	0	5.57492		-51.7907	6.7345	-1.79843	5.14566	0	0.934899	0	0	1.41678		1.03559	-75.6924	-82.0166	13.6285	0	-5.6234	0	0	-37.0729		35.392	-7533.5	-9245.24	5002.62	-148.871	-715.286	-20.5147	-15.8201	-1904.68		-485.707	-75.6924	-82.0166	13.6285	0	-5.6234	0	0	-37.0729
907	1AQ1 - prepared ligprep_Open_structures.maegz:5025	-68.3627	-9.03306	4.94658	-1.48491	-26.7418	-2.57044	0	16.2917		-49.7708	8.40596	-1.27608	4.94658	0	0.867441	0	0	1.47847		2.38955	-75.7552	-81.8509	13.6012	0	-5.72203	0	0	-37.2016		35.4181	-7799.63	-9189.64	4830.05	-145.664	-732.04	-22.7444	-21.5543	-1925.71		-592.326	-75.7552	-81.8509	13.6012	0	-5.72203	0	0	-37.2016
908	1AQ1 - prepared ligprep_Open_structures.maegz:5025	-67.0337	-0.254487	4.26421	-1.55504	-26.2746	-2.59235	0	6.76369		-47.3851	8.84103	-0.248051	4.26421	0	1.04267	0	0	0.812726		2.96948	-75.708	-81.8767	13.6065	0	-5.70335	0	0	-37.1464		35.412	-7631.97	-9147.76	4881.02	-147.338	-720.206	-17.6751	-18.6626	-1892.49		-568.86	-75.708	-81.8767	13.6065	0	-5.70335	0	0	-37.1464
909	1AQ1 - prepared ligprep_Open_structures.maegz:5025	-68.6361	-5.86114	4.78954	-1.6795	-25.8809	-2.40534	0	11.0883		-48.687	9.39527	-0.484487	4.78954	0	1.95478	0	0	-0.00757033		3.14301	-75.7075	-81.3423	14.1683	0	-6.34935	0	0	-37.2407		35.0565	-7786.49	-9167.43	4833.19	-147.724	-721.808	-17.4853	-22.6757	-1914.25		-628.314	-75.7075	-81.3423	14.1683	0	-6.34935	0	0	-37.2407
910	1AQ1 - prepared ligprep_Open_structures.maegz:5025	-69.0771	-13.3293	4.78067	-1.73468	-27.8471	-2.39846	0	19.7906		-48.3388	8.23042	-0.654387	4.78067	0	0.315565	0	0	1.10465		2.68393	-74.5227	-82.0187	13.8832	0	-4.68466	0	0	-37.1142		35.4116	-7605.47	-9273.41	4944.49	-145.788	-724.902	-20.6932	-18.824	-1837.91		-528.441	-74.5227	-82.0187	13.8832	0	-4.68466	0	0	-37.1142
911	1AQ1 - prepared ligprep_Open_structures.maegz:5025	-68.2751	-6.61507	5.34406	-1.31826	-27.3247	-2.91778	0	16.3289		-51.7723	8.00504	-0.934667	5.34406	0	1.05359	0	0	0.968786		1.57327	-75.8036	-81.7537	13.6081	0	-5.67247	0	0	-37.3653		35.3797	-7678.21	-9284.53	4962.52	-152.559	-714.407	-17.6855	-20.2953	-1838.36		-612.9	-75.8036	-81.7537	13.6081	0	-5.67247	0	0	-37.3653
912	1AQ1 - prepared ligprep_Open_structures.maegz:5025	-68.7962	-9.02403	4.56323	-1.22703	-29.0842	-3.69507	0	22.4026		-52.7318	8.85755	1.94288	4.56323	0	0.723176	0	0	-1.51947		3.14773	-75.9363	-83.4441	12.7079	0	-5.31901	0	0	-35.6961		35.8149	-7684.8	-9300.74	4867.51	-153.271	-711.442	-20.5359	-23.1614	-1847.17		-496.003	-75.9363	-83.4441	12.7079	0	-5.31901	0	0	-35.6961
913	1AQ1 - prepared ligprep_Open_structures.maegz:5025	-70.6813	-5.17331	3.5614	-1.55302	-27.7482	-2.89884	0	11.8553		-48.7247	5.69944	-2.29309	3.5614	0	0.84106	0	0	1.77398		1.81609	-75.5779	-81.7457	13.6032	0	-5.68427	0	0	-37.1441		35.3929	-7634.92	-9296.45	4837.3	-150.129	-707.502	-20.3561	-17.4471	-1817.47		-462.866	-75.5779	-81.7457	13.6032	0	-5.68427	0	0	-37.1441
914	1AQ1 - prepared ligprep_Open_structures.maegz:5025	-73.2954	-9.71274	2.69	-0.933473	-28.2282	-2.96255	0	14.9613		-49.1097	4.75458	-2.18354	2.69	0	0.738296	0	0	1.58248		1.92734	-75.4553	-81.9412	13.5445	0	-5.59299	0	0	-36.9368		35.4712	-7644.64	-9296.56	4836.58	-151.312	-711.849	-20.4225	-22.1342	-1825.4		-453.539	-75.4553	-81.9412	13.5445	0	-5.59299	0	0	-36.9368
915	1AQ1 - prepared ligprep_Open_structures.maegz:5025	-66.0209	-9.40752	3.19603	-1.54045	-26.705	-3.62325	0	17.1795		-45.1201	8.37956	-0.765187	3.19603	0	0.660985	0	0	1.21602		4.07172	-75.634	-81.8849	13.6135	0	-5.69628	0	0	-37.0631		35.3968	-7695.11	-9237.42	4921.89	-147.576	-719.212	-22.0893	-18.5361	-1865.15		-607.011	-75.634	-81.8849	13.6135	0	-5.69628	0	0	-37.0631
916	1AQ1 - prepared ligprep_Open_structures.maegz:5025	-73.4169	-13.7094	4.85737	-1.63839	-28.8818	-2.59147	0	18.956		-50.4091	6.90331	-1.81703	4.85737	0	0.736598	0	0	1.31139		1.81497	-75.6468	-81.8915	13.6156	0	-5.69654	0	0	-37.0787		35.4044	-7629.84	-9249.2	4913.72	-144.131	-716.068	-21.6178	-13.7837	-1815.63		-583.124	-75.6468	-81.8915	13.6156	0	-5.69654	0	0	-37.0787
917	1AQ1 - prepared ligprep_Open_structures.maegz:5025	-70.3643	-9.4919	5.89989	-1.53356	-27.7788	-2.48423	0	12.7551		-47.7308	8.21185	-1.32719	5.89989	0	0.924251	0	0	0.812608		1.90229	-75.5578	-81.8876	13.6231	0	-5.6942	0	0	-36.9918		35.3926	-7591.26	-9268.81	4972.19	-144.984	-707.046	-19.8859	-17.2888	-1838.61		-566.825	-75.5578	-81.8876	13.6231	0	-5.6942	0	0	-36.9918
918	1AQ1 - prepared ligprep_Open_structures.maegz:5025	-66.5446	-6.26073	6.4345	-1.60674	-27.1686	-2.32881	0	13.9212		-49.5355	8.95144	-0.708049	6.4345	0	0.9758	0	0	0.675121		1.57407	-75.504	-81.8994	13.5949	0	-5.69266	0	0	-36.9308		35.4239	-7637.09	-9330.78	4974.59	-147.89	-712.03	-19.7237	-19.3399	-1784.43		-597.49	-75.504	-81.8994	13.5949	0	-5.69266	0	0	-36.9308
919	1AQ1 - prepared ligprep_Open_structures.maegz:5025	-73.037	-8.50168	4.88174	-1.61367	-27.1754	-2.50977	0	14.2651		-52.3834	6.96569	-1.33674	4.88174	0	0.770611	0	0	1.48395		1.16612	-75.7905	-81.9556	13.5769	0	-5.66842	0	0	-37.1892		35.4459	-7637.42	-9333.67	4924	-149.807	-719.309	-16.9842	-17.0804	-1805.39		-519.177	-75.7905	-81.9556	13.5769	0	-5.66842	0	0	-37.1892
920	1AQ1 - prepared ligprep_Open_structures.maegz:5025	-70.2575	-1.91395	3.27482	-1.61179	-27.3611	-2.83202	0	7.67359		-47.487	7.51636	-0.508998	3.27482	0	0.956125	0	0	0.910564		2.88385	-75.5696	-82.0722	13.5782	0	-5.5899	0	0	-36.9319		35.4462	-7629.94	-9327.48	4882.66	-148.346	-717.074	-16.0567	-18.4459	-1811.5		-473.699	-75.5696	-82.0722	13.5782	0	-5.5899	0	0	-36.9319
921	1AQ1 - prepared ligprep_Open_structures.maegz:5025	-67.6757	-5.7915	5.15917	-1.64151	-25.5905	-2.61077	0	11.7166		-48.9172	6.50415	-1.83971	5.15917	0	1.1337	0	0	1.38719		0.663799	-75.7381	-81.972	13.5619	0	-5.66162	0	0	-37.1324		35.466	-7661.72	-9247.62	4880.71	-145.963	-711.039	-17.0988	-18.4578	-1859.63		-542.631	-75.7381	-81.972	13.5619	0	-5.66162	0	0	-37.1324
922	1AQ1 - prepared ligprep_Open_structures.maegz:5025	-71.648	1.39737	4.99665	-1.58468	-28.7876	-2.35194	0	5.91146		-51.2293	7.14636	-1.059	4.99665	0	0.98228	0	0	0.731902		1.49454	-75.6274	-81.8851	13.5882	0	-5.70062	0	0	-37.0587		35.4287	-7682.92	-9222.47	4848.59	-143.186	-712.763	-17.6259	-12.2835	-1918.77		-504.407	-75.6274	-81.8851	13.5882	0	-5.70062	0	0	-37.0587
923	1AQ1 - prepared ligprep_Open_structures.maegz:5025	-75.5087	0.223499	5.02382	-1.62071	-27.6191	-2.77098	0	3.97215		-52.7174	6.71018	-1.31187	5.02382	0	0.961105	0	0	0.929285		1.10784	-75.7308	-81.8922	13.6238	0	-5.69424	0	0	-37.1634		35.3952	-7639.83	-9239.82	4957.21	-148.731	-721.71	-18.3078	-15.2785	-1879.73		-573.471	-75.7308	-81.8922	13.6238	0	-5.69424	0	0	-37.1634
924	1AQ1 - prepared ligprep_Open_structures.maegz:5025	-71.908	5.78419	4.66158	-1.68207	-27.3146	-2.86145	0	-0.670057		-49.8256	7.01217	-1.06235	4.66158	0	0.969884	0	0	0.819905		1.62315	-75.6405	-81.8961	13.6171	0	-5.69208	0	0	-37.0701		35.4008	-7725.73	-9136.31	4885.82	-145.446	-726.476	-18.0473	-19.5127	-1961.5		-604.255	-75.6405	-81.8961	13.6171	0	-5.69208	0	0	-37.0701
925	1AQ1 - prepared ligprep_Open_structures.maegz:5025	-73.0495	-2.89043	4.9471	-1.46339	-28.0416	-2.44473	0	8.77604		-51.9325	7.34417	-1.4261	4.9471	0	1.09005	0	0	1.05554		1.67757	-75.6562	-81.9069	13.6286	0	-5.69473	0	0	-37.0799		35.3967	-7662.49	-9195.9	4958.15	-151.398	-716.219	-16.056	-14.925	-1920.68		-605.461	-75.6562	-81.9069	13.6286	0	-5.69473	0	0	-37.0799
926	1AQ1 - prepared ligprep_Open_structures.maegz:5025	-67.7841	-17.6968	4.46921	-1.521	-25.9366	-2.48358	0	25.7007		-50.3161	8.34392	-0.763586	4.46921	0	0.923595	0	0	1.05542		2.65928	-75.6303	-81.8926	13.6221	0	-5.69454	0	0	-37.0637		35.3984	-7602.94	-9281.53	4961.74	-149.259	-724.068	-18.7023	-19.5749	-1858.78		-512.763	-75.6303	-81.8926	13.6221	0	-5.69454	0	0	-37.0637
927	1AQ1 - prepared ligprep_Open_structures.maegz:5025	-71.7173	-37.8351	6.51309	-2.12442	-28.3476	-2.54538	0	41.2794		-48.6573	9.43754	-0.701408	6.51309	0	0.992244	0	0	0.290259		2.34335	-75.6188	-81.9042	13.6218	0	-5.68973	0	0	-37.0463		35.3997	-7595.82	-9238.24	4935.1	-149.86	-717.848	-17.3874	-19.3281	-1882.86		-505.391	-75.6188	-81.9042	13.6218	0	-5.68973	0	0	-37.0463
928	1AQ1 - prepared ligprep_Open_structures.maegz:5025	-69.8358	-33.746	4.76068	-1.88699	-26.2612	-2.18987	0	40.44		-50.9524	7.20317	-1.21879	4.76068	0	1.02015	0	0	1.16995		1.47118	-75.5669	-81.8861	13.5632	0	-5.68951	0	0	-36.9995		35.445	-7674.55	-9275.6	4875.52	-151.728	-723.054	-22.9203	-21.6425	-1863.61		-491.519	-75.5669	-81.8861	13.5632	0	-5.68951	0	0	-36.9995
929	1AQ1 - prepared ligprep_Open_structures.maegz:5025	-75.9046	-24.943	3.81897	-2.30986	-28.3763	-2.60025	0	28.7138		-50.208	6.67219	-1.23557	3.81897	0	1.0136	0	0	1.05813		2.01707	-75.4871	-81.8505	13.5817	0	-5.70107	0	0	-36.9364		35.4191	-7635.6	-9336.5	4977.53	-151.108	-730.432	-20.037	-22.1794	-1796.35		-556.524	-75.4871	-81.8505	13.5817	0	-5.70107	0	0	-36.9364
930	1AQ1 - prepared ligprep_Open_structures.maegz:5025	-75.6478	-12.2947	4.46344	-1.71528	-29.2302	-2.48226	0	18.0696		-52.4585	5.78735	-1.24588	4.46344	0	-0.0915322	0	0	1.15182		1.50951	-74.5811	-81.9799	13.8484	0	-4.70459	0	0	-37.1956		35.4506	-7646.44	-9379.33	4932.93	-152.843	-719.712	-20.8964	-16.6451	-1793.69		-496.247	-74.5811	-81.9799	13.8484	0	-4.70459	0	0	-37.1956
931	1AQ1 - prepared ligprep_Open_structures.maegz:5025	-69.6875	-6.62548	4.38676	-1.73906	-28.2255	-3.51629	0	16.8577		-50.8256	7.02329	-0.192725	4.38676	0	0.0233391	0	0	0.525308		2.28061	-74.5823	-82.1268	13.8397	0	-4.69731	0	0	-37.0657		35.4678	-7547.23	-9268.6	4982.38	-150.338	-717.315	-21.7749	-18.2145	-1847.61		-505.766	-74.5823	-82.1268	13.8397	0	-4.69731	0	0	-37.0657
932	1AQ1 - prepared ligprep_Open_structures.maegz:5025	-73.3497	-23.598	3.18084	-1.66776	-27.5447	-3.27249	0	29.4372		-49.8847	6.34294	-1.42365	3.18084	0	1.04724	0	0	1.45392		2.08459	-75.7005	-81.8565	13.6102	0	-5.7078	0	0	-37.1475		35.4011	-7573.46	-9326.32	4954.76	-149.398	-722.394	-19.1475	-21.9241	-1792.74		-496.297	-75.7005	-81.8565	13.6102	0	-5.7078	0	0	-37.1475
933	1AQ1 - prepared ligprep_Open_structures.maegz:5025	-71.2103	-7.59206	4.6275	-1.35359	-28.3884	-2.46963	0	15.0225		-51.0566	7.9275	-0.664125	4.6275	0	0.872715	0	0	0.808724		2.28269	-75.6738	-81.9055	13.6203	0	-5.68514	0	0	-37.1028		35.3993	-7690.56	-9257.31	4925.93	-149.29	-722.014	-19.5681	-18.781	-1848.09		-601.445	-75.6738	-81.9055	13.6203	0	-5.68514	0	0	-37.1028
934	1AQ1 - prepared ligprep_Open_structures.maegz:5025	-67.7791	-5.5482	4.75154	-1.64098	-25.7639	-2.67988	0	9.9572		-46.8548	7.15175	-1.72348	4.75154	0	0.677938	0	0	1.43887		2.0069	-75.7048	-81.8823	13.6017	0	-5.70595	0	0	-37.1386		35.4203	-7714.31	-9322.1	4893.03	-150.894	-713.882	-20.3183	-14.8332	-1827.74		-557.561	-75.7048	-81.8823	13.6017	0	-5.70595	0	0	-37.1386
935	1AQ1 - prepared ligprep_Open_structures.maegz:5025	-67.2181	-2.97161	4.79037	-1.46935	-28.0291	-2.95814	0	10.6479		-47.2282	9.23291	-0.75177	4.79037	0	1.18699	0	0	0.387002		3.62032	-76.0406	-83.4079	12.7525	0	-5.48524	0	0	-35.6429		35.7429	-7577.07	-9330.77	4953.98	-149.136	-725.453	-18.9893	-16.3812	-1801.49		-488.832	-76.0406	-83.4079	12.7525	0	-5.48524	0	0	-35.6429
936	1AQ1 - prepared ligprep_Open_structures.maegz:5025	-67.5184	-0.274373	5.16229	-1.44589	-27.0438	-2.55924	0	5.46522		-46.8226	9.05539	-0.630184	5.16229	0	1.23366	0	0	-0.541195		3.83082	-76.1589	-83.5115	12.7288	0	-5.41988	0	0	-35.7224		35.766	-7591.89	-9344.28	4929.75	-154.066	-725.783	-19.0721	-16.3149	-1831.37		-430.75	-76.1589	-83.5115	12.7288	0	-5.41988	0	0	-35.7224
937	1AQ1 - prepared ligprep_Open_structures.maegz:5025	-62.5183	-7.9266	4.49858	-1.52046	-23.8598	-2.38586	0	13.3065		-44.6306	8.71286	-0.152838	4.49858	0	1.37348	0	0	-0.374774		3.36842	-76.2633	-83.3256	12.7626	0	-5.53447	0	0	-35.8965		35.7307	-7595.08	-9313.74	4880.46	-147.688	-717.829	-19.2821	-18.0979	-1825.02		-433.885	-76.2633	-83.3256	12.7626	0	-5.53447	0	0	-35.8965
938	1AQ1 - prepared ligprep_Open_structures.maegz:5025	-72.3463	4.3332	4.36741	-1.70605	-28.8902	-3.15398	0	2.60663		-49.9034	10.0965	-0.675147	4.36741	0	0.95875	0	0	0.609182		4.8363	-76.1263	-83.5566	12.714	0	-5.39254	0	0	-35.6762		35.7851	-7657.16	-9234.89	4918.26	-148.976	-717.326	-21.0354	-21.7805	-1866.75		-564.668	-76.1263	-83.5566	12.714	0	-5.39254	0	0	-35.6762
939	1AQ1 - prepared ligprep_Open_structures.maegz:5025	-67.4886	8.74851	4.4066	-1.66135	-29.2101	-2.80672	0	1.24039		-48.2059	8.45182	-1.20301	4.4066	0	0.776809	0	0	1.29628		3.17514	-75.5981	-81.8983	13.6241	0	-5.70052	0	0	-37.0191		35.3957	-7634.28	-9202.33	4886.32	-147.79	-707.342	-22.918	-22.7946	-1877.83		-539.594	-75.5981	-81.8983	13.6241	0	-5.70052	0	0	-37.0191
940	1AQ1 - prepared ligprep_Open_structures.maegz:5025	-70.716	10.5691	4.26817	-1.49227	-28.0121	-2.60164	0	-2.90311		-50.5441	7.61027	-1.00753	4.26817	0	1.04176	0	0	0.954133		2.35374	-75.7097	-81.9282	13.556	0	-5.67888	0	0	-37.1209		35.4624	-7581.73	-9158.46	4913.87	-148.162	-720.464	-18.5298	-19.2362	-1920.89		-509.861	-75.7097	-81.9282	13.556	0	-5.67888	0	0	-37.1209
941	1AQ1 - prepared ligprep_Open_structures.maegz:5025	-74.1807	10.9301	3.79785	-1.08573	-29.0421	-2.12633	0	-1.22953		-55.4249	5.76477	-1.94632	3.79785	0	0.791182	0	0	1.35139		1.77067	-75.6095	-82.0065	13.5987	0	-5.63981	0	0	-36.9939		35.4321	-7746.47	-9241.39	4848.24	-146.341	-733.058	-21.8968	-22.8414	-1825.36		-603.824	-75.6095	-82.0065	13.5987	0	-5.63981	0	0	-36.9939
942	1AQ1 - prepared ligprep_Open_structures.maegz:5025	-73.6279	8.03072	4.97954	-1.52945	-28.4661	-2.31596	0	-0.653763		-53.6729	8.00709	-0.956264	4.97954	0	0.906266	0	0	1.06073		2.01682	-75.7546	-81.856	13.6078	0	-5.70457	0	0	-37.2048		35.4029	-7662.06	-9262.62	4933.41	-150.787	-734.389	-21.3307	-23.1025	-1863.93		-539.311	-75.7546	-81.856	13.6078	0	-5.70457	0	0	-37.2048
943	1AQ1 - prepared ligprep_Open_structures.maegz:5025	-71.5968	8.0018	3.77402	-1.56713	-25.6691	-2.60331	0	-2.95295		-50.5801	6.22519	-1.38517	3.77402	0	0.914307	0	0	1.18781		1.73423	-75.6374	-81.8965	13.6124	0	-5.6871	0	0	-37.0684		35.4022	-7572.46	-9272.36	5015.6	-151.098	-703.129	-20.9477	-17.1759	-1878.06		-545.288	-75.6374	-81.8965	13.6124	0	-5.6871	0	0	-37.0684
944	1AQ1 - prepared ligprep_Open_structures.maegz:5025	-70.0477	5.60709	4.73146	-1.59284	-26.695	-2.43584	0	-0.261706		-49.4008	6.66915	-1.28476	4.73146	0	0.881754	0	0	0.839686		1.50101	-75.4088	-81.8898	13.6271	0	-5.69507	0	0	-36.8437		35.3927	-7790.63	-9250.94	4836.22	-150.955	-717.543	-17.2872	-18.0575	-1848.83		-623.231	-75.4088	-81.8898	13.6271	0	-5.69507	0	0	-36.8437
945	1AQ1 - prepared ligprep_Open_structures.maegz:5025	-73.7091	4.91555	4.5496	-1.65539	-28.2424	-2.87666	0	-0.626782		-49.773	8.09015	-0.938486	4.5496	0	0.992142	0	0	0.894223		2.59267	-75.5736	-81.877	13.6142	0	-5.69449	0	0	-37.0148		35.3985	-7636.23	-9272.13	4874.65	-147.764	-715.08	-17.0882	-22.331	-1859.12		-477.37	-75.5736	-81.877	13.6142	0	-5.69449	0	0	-37.0148
946	1AQ1 - prepared ligprep_Open_structures.maegz:5025	-76.8929	1.51723	3.61147	-1.51554	-30.2671	-2.99426	0	5.24945		-52.4941	6.50467	-1.73718	3.61147	0	0.838682	0	0	1.2456		2.5461	-75.5432	-81.9152	13.6228	0	-5.68738	0	0	-36.9645		35.4011	-7686.19	-9293.94	4860.73	-152.773	-718.776	-18.548	-25.6373	-1843.93		-493.309	-75.5432	-81.9152	13.6228	0	-5.68738	0	0	-36.9645
947	1AQ1 - prepared ligprep_Open_structures.maegz:5025	-73.4753	9.39073	4.07368	-1.46682	-28.4559	-2.57171	0	-0.49439		-53.9509	5.22037	-2.53785	4.07368	0	0.657966	0	0	1.675		1.35157	-75.487	-81.9223	13.6074	0	-5.68667	0	0	-36.9013		35.4159	-7742.77	-9265.68	4890.97	-150.862	-718.962	-19.996	-21.9118	-1834.83		-621.505	-75.487	-81.9223	13.6074	0	-5.68667	0	0	-36.9013
948	1AQ1 - prepared ligprep_Open_structures.maegz:5025	-68.9874	2.28039	3.51874	-1.15938	-29.9422	-2.62885	0	8.42473		-49.4808	6.68924	-1.99752	3.51874	0	0.585611	0	0	1.85796		2.72445	-75.7481	-81.9052	13.6169	0	-5.66834	0	0	-37.1657		35.3742	-7584.58	-9307.76	4935.46	-153.442	-720.447	-18.9017	-19.5367	-1855.38		-444.573	-75.7481	-81.9052	13.6169	0	-5.66834	0	0	-37.1657
949	1AQ1 - prepared ligprep_Open_structures.maegz:5025	-70.2302	-19.1676	4.13082	-2.31216	-26.2683	-2.64909	0	22.5793		-46.5432	6.96659	-1.96561	4.13082	0	0.791746	0	0	1.8484		2.16122	-75.6236	-81.8979	13.6178	0	-5.69127	0	0	-37.0535		35.4012	-7629.62	-9289.35	4916.4	-149.139	-713.666	-20.4857	-20.0631	-1839.05		-514.268	-75.6236	-81.8979	13.6178	0	-5.69127	0	0	-37.0535
950	1AQ1 - prepared ligprep_Open_structures.maegz:5025	-65.5113	-5.5853	6.5374	-1.47462	-27.3984	-2.90908	0	14.2581		-48.9394	10.0389	-1.27068	6.5374	0	0.792519	0	0	1.26318		2.71653	-75.5725	-81.9796	13.6218	0	-5.65856	0	0	-36.9628		35.4066	-7505.35	-9292.35	4957.41	-145.394	-710.043	-16.5985	-18.795	-1833.62		-445.952	-75.5725	-81.9796	13.6218	0	-5.65856	0	0	-36.9628
951	1AQ1 - prepared ligprep_Open_structures.maegz:5025	-68.706	-22.5372	4.91714	-1.52776	-27.3052	-3.42162	0	30.3182		-49.1495	6.7986	-1.91733	4.91714	0	0.926475	0	0	1.58895		1.28336	-75.726	-81.9022	13.6249	0	-5.69608	0	0	-37.1485		35.3958	-7636.04	-9328.66	4956.24	-146.641	-722.339	-18.396	-20.3168	-1788.96		-566.962	-75.726	-81.9022	13.6249	0	-5.69608	0	0	-37.1485
952	1AQ1 - prepared ligprep_Open_structures.maegz:5025	-62.4427	-9.63207	5.29617	-1.39664	-26.0382	-1.55688	0	16.5033		-45.6185	5.70418	-0.824541	5.29617	0	-0.35408	0	0	1.04922		0.537409	-71.4787	-81.6332	14.9319	0	-4.53145	0	0	-37.648		37.4021	-7573.46	-9271.8	4927.76	-144.867	-718.979	-16.9149	-18.3343	-1829.95		-500.383	-71.4787	-81.6332	14.9319	0	-4.53145	0	0	-37.648
953	1AQ1 - prepared ligprep_Open_structures.maegz:5025	-65.3059	4.13395	5.31997	-1.31606	-26.1768	-2.41735	0	5.18159		-50.0312	6.99744	-1.51514	5.31997	0	0.812869	0	0	1.14163		1.23811	-75.638	-81.8708	13.6109	0	-5.70897	0	0	-37.0759		35.4067	-7639.91	-9231.57	4891.26	-147.698	-704.999	-17.1836	-16.713	-1865.21		-547.798	-75.638	-81.8708	13.6109	0	-5.70897	0	0	-37.0759
954	1AQ1 - prepared ligprep_Open_structures.maegz:5025	-66.9249	-7.88343	6.30149	-1.58514	-28.192	-2.97645	0	18.6173		-51.2067	9.52176	-0.0386195	6.30149	0	1.10258	0	0	0.311206		1.8451	-75.7953	-81.9413	13.6084	0	-5.6812	0	0	-37.197		35.4158	-7635.52	-9254.77	4975.42	-151.78	-718.028	-21.1774	-16.4934	-1873.66		-575.029	-75.7953	-81.9413	13.6084	0	-5.6812	0	0	-37.197
955	1AQ1 - prepared ligprep_Open_structures.maegz:5025	-67.2596	-12.9382	4.04645	-1.59352	-24.9482	-2.23012	0	17.0933		-46.6893	5.41806	-2.04711	4.04645	0	0.694029	0	0	1.81077		0.913923	-75.6696	-81.8401	13.5909	0	-5.70603	0	0	-37.1265		35.4121	-7694.05	-9268.36	4881.48	-145.157	-719.534	-17.7813	-18.3252	-1862.07		-544.3	-75.6696	-81.8401	13.5909	0	-5.70603	0	0	-37.1265
956	1AQ1 - prepared ligprep_Open_structures.maegz:5025	-70.393	-24.9618	4.47178	-2.00211	-27.4548	-2.52596	0	32.3528		-50.2729	7.18085	-1.60995	4.47178	0	0.620863	0	0	1.65515		2.04301	-75.7404	-81.8748	13.6011	0	-5.69547	0	0	-37.18		35.4087	-7601.19	-9257.61	5009.52	-148.694	-713.117	-17.2878	-18.2673	-1871.08		-584.657	-75.7404	-81.8748	13.6011	0	-5.69547	0	0	-37.18
957	1AQ1 - prepared ligprep_Open_structures.maegz:5025	-71.7671	-21.1806	5.13338	-1.49874	-27.3019	-2.5782	0	28.853		-53.194	7.41991	-1.57352	5.13338	0	1.00174	0	0	1.31815		1.54017	-75.8469	-81.8761	13.6173	0	-5.69091	0	0	-37.2917		35.3945	-7636.57	-9269.41	4986.39	-146.554	-725.676	-20.2761	-19.9329	-1831.71		-609.405	-75.8469	-81.8761	13.6173	0	-5.69091	0	0	-37.2917
958	1AQ1 - prepared ligprep_Open_structures.maegz:5025	-72.6587	-25.4095	4.68096	-1.2846	-26.4711	-2.70853	0	30.5265		-51.9924	6.87366	-1.26593	4.68096	0	0.861316	0	0	1.07973		1.51759	-75.604	-81.8418	13.5978	0	-5.72782	0	0	-37.0533		35.421	-7506.07	-9325.69	4947.19	-148.687	-710.517	-19.0953	-19.5201	-1802.98		-426.767	-75.604	-81.8418	13.5978	0	-5.72782	0	0	-37.0533
959	1AQ1 - prepared ligprep_Open_structures.maegz:5025	-69.6705	-20.7319	4.08305	-1.28747	-27.1634	-2.48801	0	26.7026		-48.7853	8.11432	-1.39719	4.08305	0	0.704503	0	0	1.60428		3.11968	-75.8283	-81.8781	13.6229	0	-5.70604	0	0	-37.2653		35.3983	-7622.28	-9319.77	4942.44	-150.746	-713.585	-20.5637	-19.4444	-1840.28		-500.329	-75.8283	-81.8781	13.6229	0	-5.70604	0	0	-37.2653
960	1AQ1 - prepared ligprep_Open_structures.maegz:5025	-63.2065	-15.4647	3.3995	-0.928723	-26.7126	-1.52405	0	26.8092		-48.7851	6.56351	-1.1855	3.3995	0	0.729048	0	0	1.33304		2.28742	-75.6459	-81.8277	13.5776	0	-5.64248	0	0	-37.1742		35.4209	-7636.52	-9271.3	4985.2	-144.162	-705.919	-19.12	-17.5358	-1822.88		-640.808	-75.6459	-81.8277	13.5776	0	-5.64248	0	0	-37.1742
961	1AQ1 - prepared ligprep_Open_structures.maegz:5025	-70.7138	5.27848	5.52765	-1.24919	-29.2682	-2.38108	0	4.93737		-53.5588	7.05623	-1.51582	5.52765	0	0.506561	0	0	1.51192		1.02592	-75.6262	-82.0972	13.5003	0	-5.52797	0	0	-37.0332		35.5319	-7687.28	-9351.96	4935.03	-155.022	-727.216	-17.8447	-16.7352	-1783.2		-570.326	-75.6262	-82.0972	13.5003	0	-5.52797	0	0	-37.0332
962	1AQ1 - prepared ligprep_Open_structures.maegz:5025	-66.6185	4.70019	0.378037	-0.918279	-26.4537	-1.49506	0	0.84246		-43.6721	4.2548	-0.0152575	0.378037	0	-0.229021	0	0	0.804754		3.31629	-71.2138	-81.1049	16.1214	0	-4.59787	0	0	-38.3535		36.7211	-7656.43	-9262.9	4929.02	-150.887	-714.46	-21.4951	-18.5833	-1852.64		-564.486	-71.2138	-81.1049	16.1214	0	-4.59787	0	0	-38.3535
963	1AQ1 - prepared ligprep_Open_structures.maegz:5025	-67.0851	12.642	4.3418	-1.31417	-26.5947	-2.30616	0	-0.414602		-53.4392	6.7607	-1.61663	4.3418	0	0.973379	0	0	1.73204		1.33011	-75.7359	-81.7518	13.6117	0	-5.67904	0	0	-37.3024		35.3857	-7587.98	-9172.18	4827.69	-146.069	-714.581	-19.9742	-15.3135	-1876.35		-471.194	-75.7359	-81.7518	13.6117	0	-5.67904	0	0	-37.3024
964	1AQ1 - prepared ligprep_Open_structures.maegz:5025	-74.8298	11.3894	4.71312	-1.29418	-30.0758	-2.27492	0	0.407857		-57.6952	7.76379	-1.25706	4.71312	0	0.623992	0	0	1.71675		1.96698	-75.7293	-81.8792	13.5597	0	-5.63267	0	0	-37.2304		35.4533	-7586.65	-9214.34	4910.9	-151.567	-733.171	-18.2693	-16.664	-1891.29		-472.253	-75.7293	-81.8792	13.5597	0	-5.63267	0	0	-37.2304
965	1AQ1 - prepared ligprep_Open_structures.maegz:5025	-69.7435	9.90862	6.03989	-1.45927	-27.7208	-2.30769	0	-1.47315		-52.7311	7.99069	-1.14122	6.03989	0	0.849807	0	0	1.0382		1.20402	-75.7914	-81.8812	13.6051	0	-5.68759	0	0	-37.2318		35.4041	-7766.98	-9100.1	4768.49	-146.902	-717.972	-17.3617	-18.0025	-1958.79		-576.344	-75.7914	-81.8812	13.6051	0	-5.68759	0	0	-37.2318
966	1AQ1 - prepared ligprep_Open_structures.maegz:5025	-72.8011	10.8845	4.8187	-1.3618	-28.6896	-2.47564	0	-3.92731		-52.0499	6.1611	-2.07648	4.8187	0	0.680784	0	0	1.54778		1.19031	-75.6186	-81.9673	13.5622	0	-5.64373	0	0	-37.0127		35.443	-7634.16	-9189.82	4938.26	-145.025	-711.155	-16.8245	-17.3703	-1887.75		-604.468	-75.6186	-81.9673	13.5622	0	-5.64373	0	0	-37.0127
967	1AQ1 - prepared ligprep_Open_structures.maegz:5025	-73.6336	11.7921	2.64129	-1.36401	-28.7178	-2.63706	0	-4.26059		-51.0875	5.53892	-2.30214	2.64129	0	0.805555	0	0	1.83771		2.55651	-75.7199	-81.9045	13.6238	0	-5.68198	0	0	-37.1494		35.3922	-7601.46	-9210.4	4880.95	-148.869	-720.292	-18.1113	-20.4703	-1910.59		-453.678	-75.7199	-81.9045	13.6238	0	-5.68198	0	0	-37.1494
968	1AQ1 - prepared ligprep_Open_structures.maegz:5025	-73.667	-1.46897	4.15286	-1.55563	-29.1144	-2.57924	0	7.17562		-50.2772	9.09034	-0.669038	4.15286	0	0.923363	0	0	1.20157		3.48158	-75.6955	-81.8974	13.6271	0	-5.69548	0	0	-37.1246		35.3949	-7613.11	-9193.43	4883.64	-144.651	-710.381	-19.3653	-20.5552	-1891.36		-517.004	-75.6955	-81.8974	13.6271	0	-5.69548	0	0	-37.1246
969	1AQ1 - prepared ligprep_Open_structures.maegz:5025	-66.7046	12.064	3.54426	-1.48193	-27.7403	-3.43645	0	-2.57273		-47.0815	8.22074	-2.85657	3.54426	0	1.3405	0	0	2.20297		3.98958	-75.7935	-81.3521	14.133	0	-6.32119	0	0	-37.3322		35.0789	-7679.31	-9193.52	4814.08	-147.519	-708.642	-19.5814	-18.7987	-1885.01		-520.314	-75.7935	-81.3521	14.133	0	-6.32119	0	0	-37.3322
[truncated: 4,035 more rows]
[truncated: 39 more columns]
